# Supplementary material for: A Computer-Driven Approach to Discover Natural Product Leads for Methicillin-Resistant Staphylococcus aureus Infection Therapy
Source: Mar Drugs. 2018 Dec 28;17(1):16. doi: 10.3390/md17010016 (PMC6356832; doi:10.3390/md17010016)
Supplement: Supplementary file 1 [file marinedrugs-17-00016-s001.zip]

Archive with 1 entries (1 files):
- marinedrugs-403145-supplementary.xls
