# Supplementary material for: A Computer-Driven Approach to Discover Natural Product Leads for Methicillin-Resistant Staphylococcus aureus Infection Therapy
Source: Mar Drugs. 2018 Dec 28;17(1):16. doi: 10.3390/md17010016 (PMC6356832; doi:10.3390/md17010016)
Supplement: Supplementary file 1 [file marinedrugs-17-00016-s001.zip › marinedrugs-403145-supplementary.xls]

## Sheet: Table of Contents
	A Computer-Driven Approach to Discover Natural Product Leads for Methicillin-resistant Staphylococcus aureus Infection Therapy
	Tiago Dias 1,2, Susana P. Gaudêncio 1,2 and Florbela Pereira 1,*
	1LAQV-REQUIMTE, Departamento de Química, Faculdade de Ciências e Tecnologia, Universidade Nova de Lisboa
	2829-516, Caparica, Portugal
	2UCIBIO-REQUIMTE, Department of Chemistry and Department of Life Sciences, Faculty of Science and Technology, Universidade NOVA de Lisboa
	2829-516 Caparica, Portugal
	* Author to whom correspondence should be addressed; e-Mail: florbela.pereira@fct.unl.pt
	Table of contents:
	Table S1. The 150 virtual screening hits from the StreptomeDB 2.0 library, SMILES string, the corresponding experimental and predicted activities against MRSA for approach A.
	Table S2. Training set, SMILES string, the corresponding experimental and predicted activities against MRSA for approach A.
	Table S3.Test set, SMILES string, the corresponding experimental and predicted activities against MRSA for approach A.
	Table S4. Training set, code, type and the actinomycete genus of the samples comprising the data set, the corresponding experimental and predicted activity classes against MRSA for approach B.
	Table S5. Test set, code, type and the actinomycete genus of the samples comprising the data set, the corresponding experimental and predicted activity classes against MRSA for approach B.
	Table S6. External test set 2, code, type and the actinomycete genus of the samples comprising the data set, the corresponding experimental and predicted activity classes against MRSA for approach B.

## Sheet: Table S1 
	Table S1. The 150 virtual screening hits from the StreptomeDB 2.0 library, SMILES string, the corresponding experimental and predicted activities against MRSA for approach A.
	Source				Predicted
	ID1	Name	SMILES	Activity Record	pMIC2	Cluster3	ASD4
	10301	AGN-PC-07NF8H	Clc1ccc(c(c1)C(=O)c1[nH]c(c(c1n1c(cc(c1Cl)Cl)C(=O)c1ccccc1O)Cl)Cl)O	potent antibiotic activity against methicillinresistant Staphylococcus aureus	6.06423	A	0.225293
	10302	AGN-PC-07NF8I	Clc1ccc(c(c1)C(=O)c1cc(c(n1c1c(Cl)c([nH]c1C(=O)c1ccccc1O)Cl)Cl)Cl)O	potent antibiotic activity against methicillinresistant Staphylococcus aureus	6.05303	A	0.225293
	10232	Marinopyrrole A	Clc1[nH]c(c(c1Cl)n1c(cc(c1Cl)Cl)C(=O)c1ccccc1O)C(=O)c1ccccc1O	potent antibiotic activity against methicillinresistant Staphylococcus aureus	5.9218	A	0.229986
	10303	AGN-PC-07NF8J	Brc1ccc(c(c1)C(=O)c1cc(c(n1c1c(Cl)c([nH]c1C(=O)c1ccccc1O)Cl)Cl)Cl)O	potent antibiotic activity against methicillinresistant Staphylococcus aureus	5.90242	A	0.225669
	10233	AGN-PC-04RITS	Clc1[nH]c(c(c1Cl)n1c(Cl)c(c(c1C(=O)c1ccccc1O)Br)Cl)C(=O)c1ccccc1O	potent antibiotic activity against methicillinresistant Staphylococcus aureus	5.87709	A	0.215567
	5508	azalomycin	CCC1(C)CC(OC(=O)CSc2n[nH]c(n2)N)C2(C)CCC(C3(C(C1O)C)C2C(=O)CC3)C	antibiotics	5.50988	A	0.385313
	9114	nosokomycin B	OCC1O[C@@H](OCC2O[C@@H](OC3[C@H](OC([C@@](C3OC(=O)N)(C)O)C(=O)N)OP(=O)(OC[C@H](C(=O)O)OC/C=C(\CC/C=C/C(CCC(=C)C/C=C(/CCC=C(C)C)\C)(C)C)/C)O)C(C([C@@H]2O[C@@H]2OC(C)[C@H](C(C2NC(=O)C)O)O[C@@H]2OC(C(=O)N)[C@@H](C(C2O)O)O)O)NC(=O)C)C(C([C@@H]1O)O)O		6.70402	B	0.326322
	9113	nosokomycin B1	OCC1O[C@@H](OCC2O[C@@H](OC3[C@H](OC([C@@](C3OC(=O)N)(C)O)C(=O)N)OP(=O)(OC[C@H](C(=O)O)OC/C=C(\CC/C=C/C(CCC(=C)C/C=C(/CCC=C(C)C)\C)(C)C)/C)O)C(C([C@@H]2O[C@@H]2OC(CO)[C@H](C(C2NC(=O)C)O)O[C@@H]2OC(C(=O)N)[C@@H](C(C2O)O)O)O)NC(=O)C)C(C([C@@H]1O)O)O		6.69701	B	0.326322
	3557	Pholipomycin	OCC1OC(OC2C(OC(C(C2OC(=O)N)(C)O)C(=O)N)OP(=O)(OCC(C(=O)O)OC/C=C(/CC/C=C/C(CCC(=C)C/C=C(/CCC=C(C)C)\C)(C)C)\C)O)C(C(C1OC1OC(CO)C(C(C1NC(=O)C)O)OC1OC(C(=O)NC2=C(O)CCC2=O)C(C(C1O)O)O)O)NC(=O)C		6.3215	B	0.339444
	9151	moenomycin	OCC1OC(OC2OC(OC3C(OC(C(C3OC(=O)N)(C)O)C(=O)O)OP(=O)(OC[C@H](C(=O)O)OC/C=C(\CC/C=C/C(CCC(=C)C/C=C(/CCC=C(C)C)\C)(C)C)/C)O)C(C(C2OC2OC(C)C(C(C2NCC(=O)O)O)OC2OC(C(=O)NC3=C(O)CCC3=O)C(C(C2O)O)O)O)NCC(=O)O)C(C(C1O)O)O	antibiotic	6.2223	B	0.332282
	60	Flavofosfolipol	OC[C@H]1O[C@@H](OC[C@H]2O[C@@H](O[C@H]3[C@H](O[C@@H]([C@@]([C@@H]3OC(=O)N)(C)O)C(=O)O)OP(=O)(OC[C@H](C(=O)OCC/C=C(/CC/C=C/C(CCC(=C)C/C=C(/CCC=C(C)C)\C)(C)C)\C)O)O)[C@@H]([C@H]([C@@H]2O[C@@H]2O[C@H](C)[C@H]([C@@H]([C@H]2NC(=O)C)O)O[C@@H]2O[C@H](C(=O)NC3=C(O)CCC3=O)[C@@H]([C@@H]([C@H]2O)O)O)O)NC(=O)C)[C@@H]([C@H]([C@@H]1O)O)O	antibiotic	6.18498	B	0.349045
	10012	AGN-PC-093EM6	COC1=CC(=O)c2c(C1=O)c(C)c1c(c2O)C(=O)C2(C(C1)(O)C(OC1CCC(C(O1)C)OC1OC(C)C(C(C1)(C)O)OC(=O)c1c(C)ccc(c1O)C)C(=O)C(=C2O)C(=O)C)O	antibacterial	6.12283	B	0.263533
	3399	Polyketomycin	COC1=CC(=O)c2c(C1=O)c(C)c1c(c2O)C(=O)[C@]2([C@](C1)(O)[C@H](O[C@H]1CC[C@@H]([C@H](O1)C)O[C@@H]1O[C@@H](C)[C@H]([C@](C1)(C)O)OC(=O)c1c(C)ccc(c1O)C)C(=O)C(=C2O)C(=O)C)O		6.12283	B	0.263533
	9814	sisomicin	NCC1=CC[C@H]([C@H](O1)O[C@@H]1[C@@H](N)C[C@H]([C@@H]([C@H]1O)O[C@H]1OC[C@]([C@@H]([C@H]1O)NC)(C)O)N)N	Antibacterial	6.00168	B	0.330463
	3594	Diperamycin	CCCCCCC1CCC(OC1C)(O)C(C(=O)NC1C(C)OC(=O)C(C)N(O)C(=O)C2CCCNN2C(=O)CNC(=O)C(N(C(=O)C2N(C1=O)NCCC2)O)COC)(O)C		5.83375	B	0.3775
	3598	Aurantimycin	COC[C@H]1C(=O)NCC(=O)N2NCCCC2C(=O)N(O)[C@@H](C(=O)O[C@H]([C@@H](C(=O)N2C(C(=O)N1O)CCCN2)NC(=O)[C@@]([C@]1(O)CC[C@H]([C@@H](O1)C)CC(C)C)(O)C)C(C)C)C	antibiotics	5.74203	B	0.373943
	1210	Minocycline	CN([C@@H]1C(=C(C(=O)N)C(=O)[C@@]2(C1CC1Cc3c(C(=C1C2=O)O)c(O)ccc3N(C)C)O)O)C		5.73604	B	0.286282
	9227	lactonamycin	COC12OCC3(C2(OC(=O)C1)C(=O)c1c(O)c2c(cc1C3=O)cc(c1c2CN(C1=O)C)O)O[C@H]1CC[C@@H]([C@@H](O1)C)O	antibiotic	5.71013	B	0.388536
	6658	lactonamycin z	COC12OCC3(C2(OC(=O)C1)C(=O)c1c(O)c2c(cc1C3=O)cc(c1c2CN(C1=O)C)O)OC1CC(O)C(C(O1)C)O	antitumor	5.67945	B	0.388536
	376	Chlortetracycline	CN([C@@H]1C(=O)C(=C([C@@]2(C1CC1C(=C(O)c3c([C@@]1(C)O)c(Cl)ccc3O)C2=O)O)O)C(=O)N)C	antibiotic	5.64661	B	0.261768
	8843	Chlortetracyclin	CN([C@@H]1C(=O)C(=C([C@@]2([C@H]1C[C@H]1C(=C(O)c3c([C@@]1(C)O)c(Cl)ccc3O)C2=O)O)O)C(=O)N)C		5.64661	B	0.261768
	10035	AGN-PC-0CK6RD	CCC1OC(O)(CCC1CCC(C)C)C(C(=O)NC1C(OC(=O)C(C)N(O)C(=O)C2CCCNN2C(=O)CNC(=O)C(N(C(=O)C2N(C1=O)NCCC2)O)C)C(C)C)(O)C	apoptosis	5.64531	B	0.373943
	5245	L-156,602	CC[C@@H](C[C@H]1CC[C@](O[C@@H]1C)(O)[C@@](C(=O)N[C@H]1[C@@H](OC(=O)[C@@H](C)N(O)C(=O)C2CCCNN2C(=O)CNC(=O)[C@@H](N(C(=O)C2N(C1=O)NCCC2)O)C)C(C)C)(O)C)C		5.64397	B	0.373943
	699	Tetracycline	CN([C@@H]1C(=O)C(=C([C@@]2(C1CC1C(=C(O)c3c([C@@]1(C)O)cccc3O)C2=O)O)O)C(=O)N)C	antibiotic	5.61795	B	0.268805
	8841	tetracycline	CN([C@@H]1C(=O)C(=C([C@@]2([C@H]1C[C@H]1C(=C(O)c3c([C@@]1(C)O)cccc3O)C2=O)O)O)C(=O)N)C	antibacterial	5.61795	B	0.268805
	3262	Aurantimycin B	COC[C@H]1C(=O)NCC(=O)N2N=CCCC2C(=O)N(O)[C@@H](C(=O)O[C@H]([C@@H](C(=O)N2C(C(=O)N1O)CCCN2)NC(=O)[C@]([C@]1(O)CC[C@H]([C@@H](O1)C)CC(C)C)(O)C)C(C)C)C	antibiotics	5.59197	B	0.384602
	9072	Pipalamycin	OCC1OC(O)(CCC1CCC(C)C)C(C(=O)NC1C(OC(=O)C(C)NC(=O)C2CCCNN2C(=O)CNC(=O)C(N(C(=O)C2N(C1=O)NCCC2)O)C)C(O)C)(O)C	antibacterial	5.5647	B	0.365409
	10120	AGN-PC-00BI62	COc1cc(C)c2c(c1)OC1(OC2c2c(C1)cc1c(c2O)C(=O)c2c(C1(C)C)c(Cl)c(c(c2O)Cl)O)C	antibacterial	5.51843	B	0.342974
	662	Simocyclinone D8	CC(=O)O[C@@H]1[C@@H](C)OC(C[C@H]1OC(=O)/C=C/C=C/C=C/C=C/C(=O)Nc1c(=O)oc2c(c1O)ccc(c2Cl)O)c1ccc2c(c1O)[C@H](O)[C@@]13[C@@](C2=O)(O1)[C@@]1(O)C(=O)C=C(C[C@]1(C[C@@H]3O)O)C	antibiotic	5.49854	B	0.390992
	10403	CHEMBL1235969	CC(=O)O[C@@H]1[C@@H](C)O[C@H](C[C@H]1OC(=O)/C=C/C=C/C=C/C=C/C(=O)Nc1c(=O)oc2c(c1O)ccc(c2Cl)O)c1ccc2c(c1O)[C@@H](O)[C@@]13[C@@](C2=O)(O1)[C@@]1(O)C(=O)C=C(C[C@]1(C[C@@H]3O)O)C	active against Grampositive bacteria, such as Streptomyces viridochromogenes, Streptomyces coelicolor, and Bacillus brevis	5.49854	B	0.390992
	10018	AGN-PC-00CI9H	Oc1cc(C)c2c(c1)OC1(OC2c2c(C1)cc1c(c2O)C(=O)c2c(C1(C)C)cc(cc2O)O)C	antibacterial	5.49767	B	0.309502
	897	Elaiophylin	CC[C@H]1[C@H](O[C@H]2C[C@H](O)[C@@H]([C@@H](O2)C)O)C[C@](O[C@@H]1C)(O)[C@H]([C@@H]([C@@H](C1OC(=O)/C=C/C=C/[C@H](C)C(OC(=O)/C=C/C=C/[C@@H]1C)[C@H]([C@H]([C@@H]([C@@]1(O)C[C@@H](O[C@H]2C[C@H](O)[C@@H]([C@@H](O2)C)O)[C@@H]([C@H](O1)C)CC)C)O)C)C)O)C	antibiotic	5.48969	B	0.371354
	8817	elaiophylin	CC[C@H]1[C@H](O[C@H]2C[C@H](O)[C@@H]([C@@H](O2)C)O)C[C@](O[C@@H]1C)(O)[C@H]([C@@H]([C@@H]([C@H]1OC(=O)/C=C/C=C/[C@H](C)[C@H](OC(=O)/C=C/C=C/[C@@H]1C)[C@H]([C@H]([C@@H]([C@@]1(O)C[C@@H](O[C@H]2C[C@H](O)[C@@H]([C@@H](O2)C)O)[C@@H]([C@H](O1)C)CC)C)O)C)C)O)C	antibiotics	5.48969	B	0.371354
	593	Oxytetracycline	CN([C@@H]1C(=O)C(=C([C@@]2(C1[C@@H](O)C1C(=C(O)c3c([C@@]1(C)O)cccc3O)C2=O)O)O)C(=O)N)C	antibiotic	5.46038	B	0.27147
	8842	oxytetracycline	CN([C@@H]1C(=O)C(=C([C@@]2([C@H]1[C@@H](O)[C@H]1C(=C(O)c3c([C@@]1(C)O)cccc3O)C2=O)O)O)C(=O)N)C	antibacterial	5.46038	B	0.27147
	10379	Doxigalumicina	CN(C1C(=O)C(=C(C2(C1C(O)C1C(C)c3cccc(c3C(=C1C2=O)O)O)O)O)C(=O)N)C.Cl	antitumor	5.44954	B	0.262257
	278	Demeclocycline	CN([C@@H]1C(=C(C(=O)N)C(=O)[C@@]2(C1CC1C(=C(O)c3c([C@H]1O)c(Cl)ccc3O)C2=O)O)O)C	antibiotic	5.44175	B	0.318134
	3110	Ditrisarubicin C	CC[C@@]1(O)C[C@H](O[C@@H]2O[C@@H](C)[C@H]([C@H](C2)N(C)C)O[C@@H]2O[C@@H](C)C3C(C2)OC2C(O3)O[C@H](C(=O)C2)C)c2c([C@H]1O[C@@H]1O[C@@H](C)[C@H]([C@H](C1)N(C)C)O[C@H]1CCC([C@@H](O1)C)O[C@H]1C=CC(=O)[C@@H](O1)C)c(O)c1c(c2O)C(=O)c2c(C1=O)cccc2O		5.43311	B	0.368016
	10088	Polyoxypeptin A	CC[C@@H](C[C@H]1CC[C@](O[C@@H]1CC)(O)[C@@](C(=O)N[C@H]1[C@@H](OC(=O)[C@H](C(C)C)N(O)C(=O)[C@H]2N(CC[C@@]2(C)O)C(=O)[C@@H]2N(C(=O)[C@@H](N(C(=O)[C@@H]3N(C1=O)NCCC3)O)C)NC[C@@H](C2)O)C(C)C)(O)C)C		5.43199	B	0.366204
	3317	3'-O-alpha-D-Forosaminyl-(+)-griseusin A	CC(=O)O[C@H]1C[C@H](C)O[C@]2([C@H]1O[C@@H]1CC[C@@H]([C@H](O1)C)N(C)C)OC1CC(=O)OC1C1=C2C(=O)c2c(C1=O)cccc2O		5.42628	B	0.32215
	8791	Bonnamycin	CN([C@@H]1C(=O)C(=C([C@@]2([C@H]1[C@@H](O)[C@@H]1[C@@H](C)c3cccc(c3C(=C1C2=O)O)O)O)O)C(=O)N)C	antibiotic	5.41975	B	0.262645
	1207	Doxycycline	CN([C@@H]1C(=O)C(=C([C@@]2(C1[C@@H](O)C1[C@@H](C)c3cccc(c3C(=C1C2=O)O)O)O)O)C(=O)N)C		5.41975	B	0.262645
	3330	Cinerubin R	COC(=O)C1c2cc3c(c(c2C(CC1(O)CC)OC1OC(C)C(C(C1)N(C)C)OC1CCC(C(O1)C)OC1C=CC(=O)C(O1)C)O)C(=O)c1c(C3=O)c(O)ccc1O	antibacterial	5.4191	B	0.376832
	3810	Antibiotic A 83586C	C/C=C(/C(=O)[C@H](/C=C(/[C@H]1O[C@](O)(CC[C@@H]1C)[C@](C(=O)N[C@H]1[C@@H](OC(=O)C(NC(=O)C2CCCNN2C(=O)[C@H](N(C(=O)[C@@H](N(C(=O)C2N(C1=O)NCCC2)O)C)C)C)[C@@H](O)C)C(C)C)(CC)O)\C)C)\C		5.41802	B	0.38522
	6358	simocyclinone d4	CC(=O)OC1C(C)OC(CC1OC(=O)C=CC=CC=CC=CC(=O)Nc1c(=O)oc2c(c1O)ccc(c2)O)c1ccc2c(c1O)C(O)C13C(C2=O)(O1)C1(O)C(=O)C=C(CC1(CC3O)O)C	antibiotics	5.41118	B	0.387751
	3510	Azinothricin	COCC1N(O)C(=O)C2CCCNN2C(=O)C(NC(=O)C(C2(O)CCC(C(O2)/C(=C/C(C(=O)/C(=C/C)/C)CC)/C)C)(CC)O)C(OC(=O)C(NC(=O)C2N(C(=O)C(N(C1=O)C)C)NCCC2)C(O)C)C(C)C		5.40355	B	0.379901
	4590	prechromomycin	COC1C(=C(C(=O)C)C(=O)C2(C1Cc1cc3cc(O)c(c(c3c(c1C2=O)O)O)C)OC1OC(C)C(C(C1)OC1CC(O)C(C(O1)C)O)O)O		5.38568	B	0.263807
	9693	4C,4E-diketoprechromomycin B	CO[C@@H]1C(=C(C(=O)C)C(=O)[C@@]2(C1Cc1cc3cc(OC4OC(C)C(C(C4)OC4CC(O)C(C(O4)C)O)O)c(c(c3c(c1C2=O)O)O)C)OC1OC(C)C(=O)C(C1)OC1OC(C)C(C(C1)OC1OC(C)C(=O)C(C1)(C)O)O)O		5.38422	B	0.274632
	9290	gutingimycin	COC([C@@]12OC3C(O1)c1c(C)cc4c(c1O[C@]3([C@@]2(O)Cn1cnc2c1c(=O)[nH]c(n2)N)OC1CC(O)C(C(O1)C)(O)C(=O)C)c(O)c1c(c4OC)C(OC2OC(C)C(C(C2)(C)O)O)CC(C1=O)O)OC		5.37956	B	0.378334
	47	lincomycin	CCC[C@H]1CN([C@@H](C1)C(=O)N[C@@H](C1O[C@H](SC)[C@@H]([C@H]([C@H]1O)O)O)[C@H](O)C)C	antibiotic	5.37584	B	0.398336
	9801	Lincolnensin	CCC[C@H]1CN([C@@H](C1)C(=O)N[C@H](C1O[C@H](SC)[C@@H]([C@H]([C@H]1O)O)O)C(O)C)C	antibiotic	5.37584	B	0.398336
	8849	lincomycin	CCC[C@H]1CN([C@@H](C1)C(=O)N[C@@H]([C@H]1O[C@H](SC)[C@@H]([C@H]([C@H]1O)O)O)[C@H](O)C)C	antibiotic	5.37584	B	0.398336
	3169	Urdamycin E	CSC1=CC2=C([C@@]3([C@@]1(O)C[C@@](C)(O)CC3=O)O[C@H]1CC[C@@H]([C@@H](O1)C)O)C(=O)c1c(C2=O)c(O)c(cc1)C1C[C@@H](O[C@H]2CC[C@@H]([C@@H](O2)C)O[C@H]2C[C@@H](O)[C@@H]([C@H](O2)C)O)[C@@H]([C@H](O1)C)O	antibiotics	5.3735	B	0.318932
	3331	Lincomycin B	CCC1CN(C(C1)C(=O)NC(C1OC(SC)C(C(C1O)O)O)C(O)C)C		5.37149	B	0.398336
	1198	54686186	NC(=NC(=N)N1CCN(CC1)CNC(=O)C1=C(O)C2(C(C(C1=O)N(C)C)CC1C(=C(O)c3c(C1(C)O)cccc3O)C2=O)O)N		5.37015	B	0.300522
	9485	chloro-dihydroquinone_3	C[C@H]1CCC(C([C@@H]1C[C@@]12OC(C)(C)[C@@H](C=C1C(=O)c1c(C2=O)cc(c(c1O)C)O)Cl)(C)C)Cl	antimicrobial	5.36604	B	0.274403
	9328	FD-594	CCC[C@H]1OC(=O)c2c(C1)cc1c(c2O)c2c(O)c3C(=O)C4C(Oc3c(c2[C@@H]([C@H]1O)O)OC)C=CC(=C4O)OC1CC(O)C(C(O1)C)OC1CC(O)C(C(O1)C)OC1CC(OC)C(C(O1)C)O	antibiotic	5.3591	B	0.353719
	3329	Betaclamycin B	CCC1(O)CC(OC2OC(C)C(C(C2)N(C)C)OC2OC(C)C3C(C2)OC2C(O3)OC(C(=O)C2)C)c2c(C1O)c(O)c1c(c2O)C(=O)c2c(C1=O)cccc2O		5.35458	B	0.363926
	3082	Aclacinomycin Y	COC(=O)C1c2cc3c(c(c2C(CC1(O)CC)OC1OC(C)C(C(C1)N(C)C)OC1CC(O)C(C(O1)C)OC1C=CC(=O)C(O1)C)O)C(=O)c1c(C3=O)cccc1O		5.35443	B	0.377581
	9045	Polyoxypeptin A	CC[C@@H](C[C@H]1CC[C@](O[C@]1(C)CC)(O)C(C(=O)NC1[C@@H](OC(=O)[C@H](C(C)C)N(O)C(=O)[C@H]2C(CC[C@@]2(C)O)C(=O)[C@@H]2N(C(=O)[C@@H](N(C(=O)[C@@H]3N(C1=O)NCCC3)O)C)NC[C@](C2)(C)O)C(C)C)(C)C)C	apoptosisinducing activity	5.3529	B	0.39165
	6375	aurantimycin c	COCC1C(=O)NCC(=O)N2N=CCCC2C(=O)N(O)C(C(=O)OC(C(C(=O)N2C(C(=O)N1O)CCC=N2)NC(=O)C(C1(O)CCC(C(O1)C)CC(C)C)(O)C)C(C)C)C	antibiotics	5.35186	B	0.396024
	4974	1-hydroxyauramycin b	COC(=O)C1c2cc3c(c(c2C(CC1(C)O)OC1OC(C)C(C(C1)N(C)C)OC1OC(C)C2C(C1)OC1C(O2)OC(C(=O)C1)C)O)C(=O)c1c(C3=O)c(O)ccc1O		5.35102	B	0.395299
	3175	Epelmycin B	COC(=O)C1c2c(C(CC1(O)CC)OC1OC(C)C(C(C1)N(C)C)OC1OC(C)C3C(C1)OC1C(O3)OC(C(=O)C1)C)c(O)c1c(c2O)C(=O)c2c(C1=O)c(O)ccc2	antimicrobial	5.35102	B	0.391167
	863	Cinerubine B	COC(=O)[C@@H]1c2cc3c(c(c2[C@H](C[C@]1(O)CC)O[C@@H]1O[C@@H](C)[C@H]([C@H](C1)N(C)C)O[C@@H]1O[C@@H](C)C2C(C1)OC1C(O2)O[C@H](C(=O)C1)C)O)C(=O)c1c(C3=O)c(O)ccc1O	antibiotic	5.35098	B	0.395299
	9560	Antibiotic 80334 C	COC(=O)[C@H]1c2cc3c(c(c2[C@H](C[C@]1(O)CC)OC1OC(C)C(C(C1)N(C)C)OC1OC(C)C2C(C1)OC1C(O2)OC(C(=O)C1)C)O)C(=O)c1c(C3=O)c(O)ccc1O	cytotoxicity	5.35098	B	0.395299
	8821	cinerubin B	COC(=O)[C@@H]1c2cc3c(c(c2[C@H](C[C@]1(O)CC)O[C@@H]1O[C@@H](C)[C@H]([C@H](C1)N(C)C)O[C@@H]1O[C@@H](C)[C@@H]2[C@H](C1)O[C@@H]1[C@H](O2)O[C@H](C(=O)C1)C)O)C(=O)c1c(C3=O)c(O)ccc1O	anticancer	5.35098	B	0.395299
	3033	Tan 1120	COc1cccc2c1C(=O)c1c(C2=O)c(O)c2c(c1O)C(OC1OC(C)C3C(C1)NC(O)C(OC(O3)CC(O)C)C)CC(C2)(O)C(=O)C		5.35034	B	0.365904
	9696	4A,4E-di-O-acetyl-3A-des-(4B-O-methyl-D-oliosyl)-prechromomycin B	CO[C@@H]1C(=C(C(=O)C)C(=O)[C@@]2(C1Cc1cc3cc(OC4CC(O)C(C(O4)C)OC(=O)C)c(c(c3c(c1C2=O)O)O)C)OC1OC(C)C(C(C1)OC1OC(C)C(C(C1)OC1OC(C)C(C(C1)(C)O)OC(=O)C)O)O)O		5.34933	B	0.283425
	4740	1-hydroxysulfurmycin b	COC(=O)C1c2cc3c(c(c2C(CC1(O)CC(=O)C)OC1OC(C)C(C(C1)N(C)C)OC1OC(C)C2C(C1)OC1C(O2)OC(C(=O)C1)C)O)C(=O)c1c(C3=O)c(O)ccc1O		5.34923	B	0.395299
	9218	Langkocycline A2	CC1OC(CCC1OC1CC(OC2CCC(C(O2)C)OC2CC(O)C(C(O2)C)O)C(C(O1)C)O)O[C@@]12C(=O)C[C@](C[C@@]2(O)C=CC2=C1C(=O)c1c(C2=O)c(O)ccc1)(C)O	antibiotics	5.34336	B	0.286908
	776	A 80915A	C=C1CCC(C(C1CC12OC(C)(C)C(CC2(Cl)C(=O)c2c(C1=O)cc(O)c(c2O)C)Cl)(C)C)Cl	antibiotic	5.33662	B	0.340025
	9486	chloro-dihydroquinone_2	O=C1c2c(O)c(C)c(cc2C(=O)[C@]2(C1=C[C@@H](Cl)C(O2)(C)C)C[C@@H]1[C@@](C)(O)CCC(C1(C)C)Cl)O	antimicrobial	5.33029	B	0.278082
	963	JI-20B	CN[C@@H]1[C@@H](O)[C@H](OC[C@]1(C)O)O[C@H]1[C@H](N)C[C@@H]([C@H]([C@@H]1O)O[C@H]1OC([C@@H](N)C)[C@H]([C@@H]([C@H]1N)O)O)N	antibiotic	5.32917	B	0.308354
	9694	4B-O-methyl-4E-O-acetyl-prechromomycin B	CO[C@@H]1C(=C(C(=O)C)C(=O)[C@@]2(C1Cc1cc3cc(OC4CC(OC5CC(O)C(C(O5)C)OC)C(C(O4)C)O)c(c(c3c(c1C2=O)O)O)C)OC1CC(OC2CC(OC3OC(C)C(C(C3)(C)O)OC(=O)C)C(C(O2)C)O)C(C(O1)C)O)O		5.32492	B	0.283425
	4877	1-hydroxysulfurmycin a	COC(=O)C1c2cc3c(c(c2C(CC1(O)CC(=O)C)OC1OC(C)C(C(C1)N(C)C)OC1CC(O)C(C(O1)C)OC1CCC(=O)C(O1)C)O)C(=O)c1c(C3=O)c(O)ccc1O		5.32212	B	0.38961
	3343	Urdamycin C	Oc1ccc(cc1)c1c(=O)oc2c3c1cc(C1C[C@@H](O[C@H]4CC[C@@H]([C@@H](O4)C)O[C@H]4C[C@@H](O)[C@@H]([C@H](O4)C)O)[C@@H]([C@H](O1)C)O)c(c3C(=O)C1=C2[C@@]2(O[C@H]3CC[C@@H]([C@H](O3)C)O)C(=O)C[C@](C[C@]2(C=C1)O)(C)O)O	antibiotic	5.322	B	0.346671
	3711	Rhodilunancin A	CC[C@@]1(O)CCc2c([C@H]1O[C@@H]1O[C@@H](C)[C@H]([C@H](C1)N(C)C)O[C@H]1CC[C@@H]([C@@H](O1)C)O[C@H]1CC[C@@H]([C@@H](O1)C)O)c(O)c1c(c2O)C(=O)c2c(C1=O)cccc2O		5.31977	B	0.343271
	3094	Trisarubicinol	C[C@@H]1O[C@H](C[C@@H](C1O[C@H]1C[C@H](O)[C@@H]([C@@H](O1)C)O[C@H]1CCC(=O)[C@@H](O1)C)N(C)C)OC1C[C@@](O)(Cc2c1c(O)c1c(c2O)C(=O)c2c(C1=O)c(O)ccc2)C(O)C		5.31671	B	0.361261
	6690	napyradiomycin b3	Oc1cc(O)c2c(c1)C(=O)C1(C(C2=O)(Cl)CC(C(O1)(C)C)Cl)CC1C(=C)CCC(C1(C)C)Br	antibiotic	5.31533	B	0.356404
	10633	CHEMBL3104844	Oc1cc(O)c2c(c1)C(=O)[C@]1([C@](C2=O)(Cl)C[C@H](C(O1)(C)C)Cl)C[C@@H]1C(=C)CC[C@@H](C1(C)C)Br	cytotoxicity	5.31533	B	0.356404
	9136	napyradiomycin F	Oc1cc(O)c2c(c1)C(=O)[C@]1([C@](C2=O)(Cl)C[C@H](C(O1)(C)C)Cl)CC1C(=C)CCC(C1(C)C)Br	cytotoxicity	5.31533	B	0.356404
	4973	1-hydroxyauramycin a	COC(=O)C1c2cc3c(c(c2C(CC1(C)O)OC1OC(C)C(C(C1)N(C)C)OC1CC(O)C(C(O1)C)OC1CCC(=O)C(O1)C)O)C(=O)c1c(C3=O)c(O)ccc1O		5.31507	B	0.389959
	10596	CHEMBL3086647	CC[C@@H]1[C@@H](C)OC(=C[C@H]1O[C@H]1C[C@H](O)[C@@H]([C@@H](O1)C)O)[C@H]([C@@H]([C@@H]([C@H]1OC(=O)/C=C/C=C/[C@H](C)[C@H](OC(=O)/C=C/C=C/[C@@H]1C)[C@H]([C@H]([C@@H]([C@@]1(O)C[C@@H](O[C@H]2C[C@H](O)[C@@H]([C@@H](O2)C)O)[C@@H]([C@H](O1)C)CC)C)O)C)C)O)C	antibiotics	5.31221	B	0.36505
	3176	Epelmycin A	COC(=O)C1c2c(C(CC1(O)CC)OC1OC(C)C(C(C1)N(C)C)OC1CCC(C(O1)C)OC1CCC(=O)C(O1)C)c(O)c1c(c2O)C(=O)c2c(C1=O)c(O)ccc2	antimicrobial	5.3104	B	0.385776
	3095	beta-Isorhodomycinone	CC[C@@]1(O)C[C@H](O[C@@H]2O[C@@H](C)[C@H]([C@H](C2)N(C)C)O[C@H]2C[C@H](O)[C@@H]([C@@H](O2)C)O[C@H]2CCC(=O)[C@@H](O2)C)c2c([C@H]1O)c(O)c1c(c2O)C(=O)c2c(C1=O)c(O)ccc2O		5.30848	B	0.359431
	3083	Epelmycin E	COC(=O)[C@@H]1c2c([C@H](C[C@]1(O)CC)O[C@@H]1O[C@@H](C)[C@H]([C@H](C1)N(C)C)O[C@H]1C[C@H](O)[C@@H]([C@@H](O1)C)O[C@H]1CCC(=O)[C@@H](O1)C)c(O)c1c(c2O)C(=O)c2c(C1=O)c(O)ccc2	antimicrobial	5.30827	B	0.385776
	5187	Aclacinomycin A, 11-hydroxy	COC(=O)C1c2c(C(CC1(O)CC)OC1OC(C)C(C(C1)N(C)C)OC1CC(O)C(C(O1)C)OC1CCC(=O)C(O1)C)c(O)c1c(c2O)C(=O)c2c(C1=O)c(O)ccc2		5.30827	B	0.385776
	862	Cinerubine A	COC(=O)[C@@H]1c2cc3c(c(c2[C@H](C[C@]1(O)CC)OC1OC(C)C(C(C1)N(C)C)OC1CC(O)C(C(O1)C)OC1CCC(=O)C(O1)C)O)C(=O)c1c(C3=O)c(O)ccc1O	antibiotic	5.30763	B	0.389959
	6389	napyradiomycin b1	Oc1cc(O)c2c(c1)C(=O)C1(C(C2=O)(Cl)CC(C(O1)(C)C)Cl)CC1C(=C)CCC(C1(C)C)Cl	antibiotic	5.3061	B	0.347012
	9875	Terramycin-X	CN(C1C(=O)C(=C(C2(C1C(O)C1C(=C(O)c3c(C1(C)O)cccc3O)C2=O)O)O)C(=O)C)C		5.30488	B	0.296711
	5160	Rhodomycin Y, 4&#39;&#39;&#39;-dehydro-	CC[C@@]1(O)CCc2c([C@H]1O[C@@H]1O[C@@H](C)[C@H]([C@H](C1)N(C)C)O[C@H]1C[C@H](O)[C@@H]([C@@H](O1)C)O[C@H]1CCC(=O)[C@@H](O1)C)c(O)c1c(c2O)C(=O)c2c(C1=O)cccc2O		5.30423	B	0.356542
	9695	4B-O-Methyl-4A,4E-di-O-acetyl-prechromomycin B	CO[C@@H]1C(=C(C(=O)C)C(=O)[C@@]2(C1Cc1cc3cc(OC4CC(OC5CC(O)C(C(O5)C)OC)C(C(O4)C)OC(=O)C)c(c(c3c(c1C2=O)O)O)C)OC1CC(OC2CC(OC3OC(C)C(C(C3)(C)O)OC(=O)C)C(C(O2)C)O)C(C(O1)C)O)O		5.30421	B	0.283425
	3294	Rhodirubin B	COC(=O)[C@@H]1c2cc3c(c(c2[C@H](C[C@]1(O)CC)O[C@@H]1O[C@@H](C)[C@H]([C@H](C1)N(C)C)O[C@H]1CC[C@@H]([C@@H](O1)C)O[C@H]1CC[C@@H]([C@@H](O1)C)O)O)C(=O)c1c(C3=O)c(O)ccc1O		5.30252	B	0.383768
	26	Vancocin	OC[C@H]1O[C@@H](Oc2c3cc4cc2Oc2ccc(cc2Cl)[C@@H](O)C2NC(=O)C(NC(=O)C4NC(=O)[C@H](CC(=O)N)NC(=O)[C@@H]([C@@H](c4ccc(O3)c(Cl)c4)O)NC(=O)[C@@H](CC(C)C)NC)c3ccc(c(c3)c3c(O)cc(cc3[C@H](NC2=O)C(=O)O)O)O)[C@@H]([C@H]([C@@H]1O)O)O[C@@H]1O[C@@H](C)[C@H]([C@@](C1)(C)N)O	antibiotic	7.34787	C	0.251954
	8855	vancomycin	OC[C@H]1O[C@@H](Oc2c3cc4cc2Oc2ccc(cc2Cl)[C@@H](O)[C@@H]2NC(=O)[C@H](NC(=O)[C@@H]4NC(=O)[C@H](CC(=O)N)NC(=O)[C@@H]([C@@H](c4ccc(O3)c(Cl)c4)O)NC(=O)[C@@H](CC(C)C)NC)c3ccc(c(c3)c3c(O)cc(cc3[C@H](NC2=O)C(=O)O)O)O)[C@@H]([C@H]([C@@H]1O)O)O[C@@H]1O[C@@H](C)[C@H]([C@@](C1)(C)N)O		7.34787	C	0.251954
	581	Novobiocin	CO[C@@H]1[C@@H](OC(=O)N)[C@@H](O)[C@@H](OC1(C)C)Oc1ccc2c(c1C)oc(=O)c(c2O)NC(=O)c1ccc(c(c1)CC=C(C)C)O	Antibacterial	6.37922	C	0.383505
	4067	citreamicin epsilon	COc1ccc2c(c1O)c(=O)c1c(o2)c(O)c2c(c1O)c1c(CC2)cc2c(c1O)C(=O)N1C(C2)(C)OC(=O)C1(C)CO	antibiotic	6.30621	C	0.320162
	10566	citreamicin ε A	COc1ccc2c(c1O)c(=O)c1c(o2)c(O)c2c(c1O)c1c(CC2)cc2c(c1O)C(=O)N1[C@@](C2)(C)OC(=O)[C@]1(C)CO		6.30621	C	0.320162
	9479	citreamicin θ A	COc1ccc2c(c1O)c(=O)c1c(o2)c2c3c(CCc2c(c1O)O)cc1c(c3O)C(=O)N2[C@@](C1)(C)OC(=O)[C@]2(C)CO	antibacterial activity against Staphylococcus haemolyticus, Staphylococcus aureus, and Bacillus subtillis	6.26385	C	0.317505
	9478	citreamicin θ B	COc1ccc2c(c1O)c(=O)c1c(o2)c2c3c(CCc2c(c1O)O)cc1c(c3O)C(=O)N2[C@](C1)(C)OC(=O)[C@]2(C)CO	antibacterial activity against Staphylococcus haemolyticus, Staphylococcus aureus, and Bacillus subtillis	6.26385	C	0.317505
	9388	Desmethylnovobiocin	NC(=O)OC1C(O)C(Oc2ccc3c(c2C)oc(=O)c(c3O)NC(=O)c2ccc(c(c2)CC=C(C)C)O)OC(C1O)(C)C	antifungal	6.18921	C	0.38553
	9666	5-Hydroxynovobiocin	COC1C(OC(=O)N)C(O)C(OC1(C)C)Oc1ccc2c(c1C)oc(=O)c(c2O)NC(=O)c1cc(O)c(c(c1)CC=C(C)C)O		6.13127	C	0.38311
	10401	Coumabiocin	CO[C@@H]1[C@@H](OC(=O)N)[C@@H](O)[C@@H](OC1(C)C)Oc1ccc2c(c1C)oc(=O)c(c2O)NC(=O)c1ccc(c(c1)CC(C(=C)C)O)O	antibiotics	6.11603	C	0.386445
	3953	(-)-NFX 2, NFX 2	N[C@@H]1CCN(C1)c1c(F)cc2c(c1Cl)n(cc(c2=O)C(=O)O)C1CC1		6.1023	C	0.324287
	21	novobiocin	CO[C@@H]1[C@@H](OC(=O)N)[C@@H](O)[C@@H](OC1(C)C)Oc1ccc2c(c1C)oc(c(c2=O)NC(=O)c1ccc(c(c1)CC=C(C)C)O)O		6.04407	C	0.360091
	5250	Avoparcin complex	OC[C@H]1O[C@@H](Oc2c3Oc4ccc(cc4)[C@@H](O)[C@@H](NC(=O)[C@@H](c4ccc(cc4)O[C@@H]4O[C@@H](C)[C@@H]([C@H]([C@H]4O)O)O)NC)C(=O)N[C@H](C(=O)NC4c(c3)cc2Oc2ccc(cc2Cl)[C@@H](O[C@H]2C[C@@H](N)[C@H]([C@@H](O2)C)O)C2NC(=O)C(NC4=O)c3ccc(c(c3)c3c(O)cc(cc3[C@H](NC2=O)C(=O)O)O)O)c2ccc(cc2)O)C([C@H]([C@@H]1O)O)O[C@H]1C[C@@H](N)[C@H]([C@@H](O1)C)O		6.03092	C	0.250232
	9390	Desmethyl-5-hydroxynovobiocin	CC(=CCc1cc(cc(c1O)O)C(=O)Nc1c(=O)oc2c(c1O)ccc(c2C)OC1OC(C)(C)C(C(C1O)OC(=O)N)O)C	antifungal	5.97681	C	0.385096
	6345	pyrroindomycin b	CCC1CC2(C)C=C(C(=O)O)C(CC32NC(=O)C(=C3O)C(=O)C2(C(CC1O)C=CC1C2CCCC1OC1OCC(C(C1)OC1OC(C)C(C(C1)(C)O)OC1CC(OC(=O)c2[nH]c3c(c2)c2c([nH]3)ccc(c2)Cl)C(C(O1)C)N)C)C)C	antibiotic	5.97367	C	0.29358
	4066	citreamicin delta	COc1ccc2c(c1O)c(=O)c1c(o2)C(=O)c2c(C1=O)c1c(cc2)cc2c(c1O)C(=O)N1C(C2)(C)OC(=O)C1(C)CO	antibiotic	5.94071	C	0.354433
	4657	coumabiocin a	CO[C@@H]1[C@@H](OC(=O)N)[C@@H](O)[C@@H](OC1(C)C)Oc1ccc2c(c1C)oc(=O)c(c2O)NC(=O)c1ccc2c(c1)CC(O2)C(O)(C)C	antibiotics	5.84236	C	0.374781
	10400	Coumabiocin D	CO[C@@H]1[C@@H](OC(=O)N)[C@@H](O)[C@@H](OC1(C)C)Oc1ccc2c(c1C)oc(=O)c(c2O)NC(=O)c1ccc2c(c1)CC(C(O2)(C)C)O	antibiotics	5.82488	C	0.3748
	8720	coumabiocin B	CO[C@@H]1[C@@H](OC(=O)N)[C@@H](O)[C@@H](OC1(C)C)Oc1ccc2c(c1C)oc(=O)c(c2O)NC(=O)c1ccc2c(c1)CC(O2)C(C)C	antibiotics	5.79709	C	0.380255
	5438	coumabiocin b	COC1C(OC(=O)N)C(O)C(OC1(C)C)Oc1ccc2c(c1C)oc(=O)c(c2O)NC(=O)c1ccc2c(c1)CC(O2)C(C)C	significant inhibitory activity	5.79709	C	0.380255
	10399	Coumabiocin C	CO[C@@H]1[C@@H](OC(=O)N)[C@@H](O)[C@@H](OC1(C)C)Oc1ccc2c(c1C)oc(=O)c(c2O)NC(=O)c1ccc2c(c1)CCC(O2)(C)C	antibiotics	5.78596	C	0.378303
	9097	oxicitreamicin ε A	COc1ccc2c(c1O)C(=O)C1C(O2)C(=O)C2=C(C1=O)c1c(CC2)cc2c(c1O)C(=O)N1[C@@](C2)(C)OC(=O)[C@]1(C)CO		5.77467	C	0.373082
	6344	pyrroindomycin a	CCC1CC2(C)C=C(C(=O)O)C(CC32NC(=O)C(=C3O)C(=O)C2(C(CC1O)C=CC1C2CCCC1OC1OCC(C(C1)OC1OC(C)C(C(C1)(C)O)OC1CC(OC(=O)c2[nH]c3c(c2)c2c([nH]3)cccc2)C(C(O1)C)N)C)C)C	antibiotic	5.73887	C	0.29132
	10385	Desmethyldescarbamoylnovobiocin	CC(=CCc1cc(ccc1O)C(=O)Nc1c(=O)oc2c(c1O)ccc(c2C)O[C@@H]1OC(C)(C)[C@@H]([C@H]([C@H]1O)O)O)C	antifungal	5.70701	C	0.385362
	1008	Lysolipin I	CO[C@H]1N(C)C(=O)c2c([C@H]1O)cc1c(c2O)c2c3C([C@H]1OC)OCOc3c1c(c2O)c(=O)c2c(o1)c(OC)c(cc2)Cl	antibiotic	5.68138	C	0.328186
	8809	lysolipin	CO[C@H]1N(C)C(=O)c2c([C@H]1O)cc1c(c2O)c2c3[C@H]([C@H]1OC)OCOc3c1c(c2O)c(=O)c2c(o1)c(OC)c(cc2)Cl	antibiotic	5.68138	C	0.328186
	3062	Cervinomycin A2	COc1cc2oc3C(=O)c4ccc5c(c4C(=O)c3c(=O)c2cc1OC)c(O)c1c(c5)CC2(N(C1=O)CCO2)C		5.66468	C	0.383392
	9389	Desmethyldescarbamoyl-5-hydroxynovobioci?n	CC(=CCc1cc(cc(c1O)O)C(=O)Nc1c(=O)oc2c(c1O)ccc(c2C)OC1OC(C)(C)C(C(C1O)O)O)C	antifungal	5.56103	C	0.379043
	773	A47934	Oc1cc2cc(c1)C1NC(=O)C(Cc3ccc(c(c3)Cl)Oc3cc4C(NC1=O)C(=O)NC1C(=O)NC(C(=O)N[C@@H](c5c(c6cc1cc(Cl)c6O)c(O)cc(c5)O)C(=O)O)[C@H](O)c1ccc(Oc(c4)c3O)c(Cl)c1)NC(=O)[C@H](c1cc(O2)c(cc1)OS(=O)(=O)O)N	antibiotic	5.54267	C	0.273805
	8831	A47934	Oc1cc2cc(c1)[C@@H]1NC(=O)[C@@H](Cc3ccc(c(c3)Cl)Oc3cc4[C@@H](NC1=O)C(=O)N[C@H]1C(=O)N[C@H](C(=O)N[C@@H](c5c(c6cc1cc(Cl)c6O)c(O)cc(c5)O)C(=O)O)[C@H](O)c1ccc(Oc(c4)c3O)c(Cl)c1)NC(=O)[C@@H](c1cc(O2)c(cc1)OS(=O)(=O)O)N	Antibiotic	5.54267	C	0.273805
	5042	chloralbofungin	COC1CCC(c2c1oc1c3OCOC4c3c(c(c1c2=O)O)c1c(C4)cc2c(c1O)c(=O)n(c(c2Cl)C)N)O	aminoglycoside antibiotics	5.4821	C	0.357006
	4559	Lysolipin X	COC1N(C)C(=O)c2c(C1O)cc1c(c2O)C2(O)C3=C(OCOC3C1OC)c1c(C2O)c(=O)c2c(o1)c(OC)c(cc2)Cl	antibiotic	5.47134	C	0.347647
	3640	Antibiotic A 41030A	Oc1cc2cc(c1)C1NC(=O)C(Cc3ccc(c(c3)Cl)Oc3cc4C(NC1=O)C(=O)NC1C(=O)NC(C(=O)NC(c5c(c6cc1cc(Cl)c6O)c(O)cc(c5)O)C(=O)O)C(O)c1ccc(Oc(c4)c3O)c(Cl)c1)NC(=O)C(c1cc(O2)c(O)cc1)N		5.46374	C	0.290485
	4972	teicoplanin aglycone	Oc1cc2cc(c1)C1NC(=O)C(Cc3ccc(c(c3)Cl)Oc3cc4C(NC1=O)C(=O)NC1C(=O)NC(C(=O)N[C@@H](c5c(c6cc1ccc6O)c(O)cc(c5)O)C(=O)O)[C@H](O)c1ccc(Oc(c4)c3O)c(Cl)c1)NC(=O)[C@H](c1cc(O2)c(O)cc1)N	glycopeptide antibiotics	5.45271	C	0.286542
	813	Arugomycin	COC1CC(OC(C1OC1CC(O)C(C(O1)C)OC1CC(OC)C(C(O1)C)OC1CC(OC)C(C(O1)C)OC(=O)/C=C/C(=O)O)C)OC1CC(C)(O)C(c2c1c(O)c1c(c2)C(=O)c2c(C1=O)c(O)cc1c2OC2OC1(C)C(C(C2O)N(C)C)OC1CC(O)C(C(O1)C)OC1OC(C)C(C(C1)(C)N(=O)=O)OC1CC(OC)C(C(O1)C)O)C(=O)OC	antibiotic	5.39211	C	0.398994
	5037	albofungin	COC1CCC(c2c1oc1c(O)c3c4c(c1c2=O)OCOC4Cc1c3c(O)c2c(c1)cc(n(c2=O)N)C)O	aminoglycoside antibiotics	5.35924	C	0.35043
	9521	C-1027 chromophore-III	COc1cc2oc(=C)c(=O)[nH]c2c(c1)C(=O)O[C@H]1OC(=O)C[C@H](N)c2cc(c(O[C@@H]3c4ccc1cc4C1=CC=C[C@]31O[C@@H]1OC(C)(C)[C@H]([C@H]([C@H]1O)O)N(C)C)c(c2)Cl)O		5.35673	C	0.35968
	9520	C-1027 chromophore-V	COc1cc2oc(=C)c(=O)[nH]c2c(c1)C(=O)O[C@H]1COC(=O)C[C@H](N)c2cc(c(O[C@@H]3c4ccc1c(Cl)c4C1=CC=C[C@]31OC1OC(C)(C)C(C(C1O)O)N(C)C)c(c2)Cl)O	antifungal	5.33346	C	0.364412
	858	Chloropeptin I	Oc1ccc(cc1)C(C(=O)O)NC(=O)C1Cc2ccc(cc2)Oc2cc3C(C(=O)NC(C(=O)N1C)c1cc(Cl)c(c(c1)Cl)O)NC(=O)C(NC(=O)C(NC(=O)C(=O)c1cc(Cl)c(c(c1)Cl)O)Cc1c4c(c(c(c2O)c3)ccc4)[nH]c1)c1cc(Cl)c(c(c1)Cl)O	antibiotic	5.31903	C	0.366593
	3643	Methylsulfomycin I	C/C=C/1\NC(=O)c2csc(n2)C(OC)NC(=O)c2nc(oc2C)/C(=C/C(O)C)/NC(=O)C(NC(=O)c2nc(c3c(c4nc(C(=C)NC(=O)C(=C)NC(=O)c5nc1oc5C)oc4C)nc(cc3)C(=O)NC(=C)C(=O)NC(=C)C(=O)NC(=C)C(=O)N)sc2)C(O)C	antibiotic	7.08387	E	0.331596
	10283	Methylsulfomycin I	C/C=C/1\NC(=O)c2csc(n2)[C@H](OC)NC(=O)c2nc(oc2C)/C(=C\C(O)C)/NC(=O)[C@@H](NC(=O)c2nc(c3c(c4nc(C(=C)NC(=O)C(=C)NC(=O)c5nc1oc5C)oc4C)nc(cc3)C(=O)NC(=C)C(=O)NC(=C)C(=O)NC(=C)C(=O)N)sc2)[C@H](O)C	Antibacterial	7.08387	E	0.331596
	3635	Sulfomycin I	C/C=C/1\NC(=O)c2csc(n2)C(OC)NC(=O)c2nc(oc2C)/C(=C\C(O)C)/NC(=O)C(NC(=O)c2nc(c3c(c4nc(C(=C)NC(=O)C(=C)NC(=O)c5nc1oc5C)oc4)nc(cc3)C(=O)NC(=C)C(=O)NC(=C)C(=O)NC(=C)C(=O)N)sc2)[C@H](O)C		7.03346	E	0.335114
	3636	Sulfomycin III	OC/C=C/1\NC(=O)C(NC(=O)c2csc(n2)c2ccc(nc2c2coc(n2)C(=C)NC(=O)C(=C)NC(=O)c2nc(/C(=C/C)/NC(=O)c3nc(C(NC(=O)c4nc1oc4C)OC)sc3)oc2C)C(=O)NC(=C)C(=O)NC(=C)C(=O)NC(=C)C(=O)N)[C@H](O)C		6.98205	E	0.341141
	3634	Thioxamycin	CSCC1NC(=O)C(NC(=O)c2csc(n2)c2ccc(nc2c2coc(n2)C(=C)NC(=O)C(=C)NC(=O)c2nc(C(NC(=O)c3nc(CNC(=O)c4nc1oc4)sc3)C)sc2)C(=O)NC(=C)C(=O)NC(=C)C(=O)NC(=C)C(=O)NC(=C)C(=O)O)C(O)C		6.63959	E	0.354983
	5495	a10255	C/C=C/1\NC(=O)C(NC(=O)c2csc(n2)c2ccc(nc2c2coc(n2)C(=C)NC(=O)C(=C)NC(=O)c2sc(C(NC(=O)c3sc(CNC(=O)c4oc1nc4)nc3)C)nc2)C(=O)N)C(O)C	thiopeptide antibiotic	6.50698	E	0.311627
	10186	GE37468	NC(=O)CC1NC(=O)c2nc(oc2C)c2ccc(nc2c2csc(n2)c2csc(n2)C2N(C(=O)C(NC(=O)C3N=C(C(NC(=O)c4nc1sc4)Cc1ccccc1)SC3)Cc1ccc(cc1)O)C(CC2C)O)c1scc(n1)C(=O)NC(=C)C(=O)NC(=C)C(=O)O		6.41282	E	0.34596
	3631	Geninthiocin	C/C=C\1/NC(=O)C(NC(=O)c2csc(n2)c2ccc(nc2c2coc(n2)C(=C)NC(=O)C(=C)NC(=O)c2nc(C(=C)NC(=O)C(NC(=O)C(=C)NC(=O)c3nc1oc3)C(O)(C)C)oc2C)C(=O)NC(=C)C(=O)NC(=C)C(=O)N)C(O)C		6.23642	E	0.379797
	3971	Berninamycin C	C/C=C/1\NC(=O)C(NC(=O)c2csc(n2)c2ccc(nc2c2coc(n2)C(=C)NC(=O)C(=C)NC(=O)c2nc(C(=C)NC(=O)C(NC(=O)C(=C)NC(=O)c3nc1oc3C)C(O)(C)C)oc2C)C(=O)NC(=C)C(=O)NC(=C)C(=O)N)C(O)C		6.22687	E	0.379797
	9309	GE37468	NC(=O)C[C@@H]1NC(=O)C2NC(OC2C)c2ccc(nc2c2csc(n2)c2csc(n2)C2N(C(=O)[C@@H](NC(=O)C3N=C([C@H](NC(=O)c4nc1sc4C)c1ccccc1)SC3)C(c1ccccc1)O)C(C[C@@H]2C)O)c1scc(n1)C(=O)NC(=C)C(=O)NC(=C)C(=O)O	antibiotic	6.17142	E	0.285734
	3638	Cyclothiazomycin	C/C=C\1/NC(=O)C2CSC(=N2)C(CC(=O)N)NC(=O)c2ccc3nc2C(C)NC(=O)C2N(C(=O)/C(=C/C)/NC(=O)CNC(=O)C(NC(=O)C(NC1=O)(C)SCC(NC(=O)C1CSC(=N1)c1csc(n1)c1csc(n1)C(=C)NC(=O)C1N=C(c4nc3sc4)SC1)C(=O)O)C(O)C)CCC2	antibiotic	6.01668	E	0.338232
	8767	cyclothiazomycin	C/C=C\1/NC(=O)C2CSC(=N2)C(CC(=O)N)NC(=O)c2ccc3nc2C(C)NC(=O)C2N(C(=O)C(=CC)NC(=O)CNC(=O)C(NC(=O)C(NC1=O)(C)SCC(NC(=O)C1CSC(=N1)c1csc(n1)c1csc(n1)C(=C)NC(=O)C1N=C(c4nc3sc4)SC1)C(=O)O)C(O)C)CCC2	antibiotic	6.01668	E	0.338232
	4537	cyclothiazomycin B1	C/C=C\1/NC(=O)C2CSC(=N2)C(CC(=O)N)NC(=O)c2ccc3nc2C(C)NC(=O)C2N(C(=O)/C(=C\C)/NC(=O)CNC(=O)C(NC(=O)C(NC1=O)(C)SCC(NC(=O)C1CSC(=N1)c1csc(n1)c1csc(n1)C(=C)NC(=O)C1N=C(c4nc3sc4)SC1)C(=O)O)CCCNC(=N)N)CCC2	antifungal	5.85661	E	0.331703
	4999	tallysomycin	NCCCCNCCCNC(=O)CC(CCCNC(=O)c1csc(n1)c1csc(n1)C(C(NC(=O)C(C(O)C)NC(=O)CC(C(NC(=O)C(C(c1[nH]cnc1)OC1OC(CO)C(C(C1OC1OC(CO)C(C(C1O)OC(=O)N)O)O)O)NC(=O)c1nc(nc(c1C)N)C(CC(=O)N)NCC(C(=O)N)N)C)O)OC1OC(C)C(C(C1O)O)N)O)N	antibiotic	5.41716	E	0.394813
	3183	Cleomycin B2	OCC1OC(OC(C(C(=O)NC(C(C(C(=O)NC(C2CC2O)C(=O)NCCc2scc(n2)c2scc(n2)C(=O)NCCCCN=C(N)N)C)O)C)NC(=O)c2nc(nc(c2C)N)C(CC(=O)N)NCC(C(=O)N)N)c2[nH]cnc2)C(C(C1O)O)OC1OC(CO)C(C(C1O)OC(=O)N)O		5.35923	E	0.37342
	9530	bleomycin z	OCC1O[C@@H](O[C@H]([C@@H](C(=O)N[C@@H]([C@H]([C@@H](C(=O)N[C@H](C(=O)NCCc2scc(n2)c2scc(n2)C(=O)NCC(=N)N)[C@H](O)C)C)O)C)NC(=O)c2nc(nc(c2C)N)[C@H](CC(=O)N)NC[C@@H](C(=O)N)N)c2nc[nH]c2)C(C([C@@H]1O)O)O[C@H]1OC(C)[C@H](C(C1O)O)O	antitumor	5.32111	E	0.393414
	9969	BLB	OC[C@@H]1O[C@@H](O[C@H]([C@@H](C(=O)N[C@@H]([C@H]([C@@H](C(=O)N[C@H](C(=O)NCCc2scc(n2)c2scc(n2)C(=O)NCCCC[NH+]=C(N)N)[C@H](O)C)C)O)C)NC(=O)c2nc(nc(c2C)N)[C@H](CC(=O)N)NC[C@@H](C(=O)N)N)c2[nH]cnc2)[C@H]([C@H]([C@@H]1O)O)O[C@H]1O[C@H](CO)[C@H]([C@@H]([C@@H]1O)OC(=O)N)O		5.31773	E	0.37157
	3322	Bottromycin A2	COC(=O)CC(c1nccs1)NC(=O)C(C(c1ccccc1)C)NC(=O)C(C(C)(C)C)N/C/1=N/CC(=O)N2CCC(C2C(=O)NC(C(=O)NC1C(C)(C)C)C(C)C)C	antibacterial	5.30415	E	0.30888
	1StreptomeDB ID number. 2Predicted pMIC by the CM2. 3Estimate structural cluster on SOM, A–E. 4Average of SOM distance.

## Sheet: Table S2
	Table S2. Training set, SMILES string, the corresponding experimental and predicted activities against MRSA for approach A.
	Source					Predicted
	ID1	SMILES	MIC(M)	pMIC	Cluster2	pMIC3	Cluster4	ASD5
	Mol5	[H]N([H])C([H])([H])n1oc(=O)c(c1[H])-c1c([H])c([H])c([H])c([H])c1[H]	0.000673421	3.17171	A	3.69574	A	0.290405
	Mol7	[H]N(C(=O)c1nnc([H])n1[H])c1c([H])c([H])c([H])c([H])c1OC([H])([H])[H]	0.00114637	2.94068	B	4.2114	B	0.531209
	Mol8	[H]N([H])c1c([H])c([H])c(c([H])c1[H])S(=O)(=O)N([H])c1nc([H])c([H])c([H])n1	0.000500449	3.30064	A	3.86416	A	0.398315
	Mol14	[H]Oc1c([H])c(O[H])c(C(=O)C([H])([H])[H])c(O[H])c1C(=O)C([H])([H])[H]	1.19018e-05	4.92439	B	4.4189	B	0.392302
	Mol16	[H]N([H])c1c([H])c([H])c(c([H])c1[H])S(=O)(=O)N([H])c1noc(c1[H])C([H])([H])[H]	1.87705e-05	4.72652	A	3.95733	A	0.385286
	Mol18	[H]ON([H])[C@@]([H])(c1c([H])n([H])c2c([H])c(Br)c([H])c([H])c12)C([H])([H])N([H])[H]	5.9475e-05	4.22567	A	4.00324	A	0.368214
	Mol19	[H]ON([H])[C@@]([H])(c1c([H])n([H])c2c([H])c([H])c(Br)c([H])c12)C([H])([H])N([H])[H]	5.9475e-05	4.22567	A	4.00295	A	0.37197
	Mol20	[H]ON([H])[C@@]([H])(c1c([H])n([H])c2c([H])c([H])c([H])c(Br)c12)C([H])([H])N([H])[H]	0.00011895	3.92464	B	4.08991	A	0.371682
	Mol23	[H]ON([H])[C@@]([H])(c1c([H])n([H])c2c([H])c([H])c(Cl)c([H])c12)C([H])([H])N([H])[H]	7.10886e-05	4.1482	A	4.03754	A	0.375114
	Mol24	[H]N([H])C(=O)c1c([H])c([H])c([H])c(OC([H])([H])C([H])([H])C([H])([H])Cl)c1[H]	0.000300391	3.52231	C	4.06988	B	0.432629
	Mol26	[H]ON([H])[C@@]([H])(c1c([H])n([H])c2c([H])c([H])c(F)c([H])c12)C([H])([H])N([H])[H]	7.65183e-05	4.11623	A	4.01844	A	0.410865
	Mol28	[H]OC1=C([H])C(=O)C(=C([H])N([H])N([H])C(=O)OC([H])([H])C([H])([H])[H])C([H])=C1[H]	0.00111567	2.95246	B	4.16752	B	0.44266
	Mol31	[H]Oc1c([H])c([H])c([H])c2c1C([H])([H])OC([H])(C([H])([H])[H])C2([H])[H]	0.000121889	3.91404	B	3.88433	B	0.421808
	Mol32	[H]Oc1c([H])c([H])c([H])c(\C([H])=C(\[H])C([H])([H])O[H])c1C([H])([H])O[H]	0.00111063	2.95443	B	3.91006	B	0.402559
	Mol33	[H]OC([H])([H])C([H])([H])[C@@]([H])(O[H])C#CC#C[C@]([H])(O[H])C([H])=C([H])[H]	0.000710791	3.14826	B	4.38138	B	0.422562
	Mol36	[H]ON([H])[C@@]([H])(c1c([H])n([H])c2c([H])c([H])c([H])c([H])c12)C([H])([H])N([H])[H]	0.000334885	3.4751	A	4.03498	A	0.372258
	Mol37	[H]SC(=NC([H])([H])C([H])([H])[H])N([H])N=C([H])C([H])=C([H])c1oc([H])c([H])c1[H]	0.00112068	2.95052	A	3.82013	B	0.472195
	Mol40	[H]c1c([H])c(SSC([H])(C([H])([H])[H])C([H])([H])C([H])([H])[H])c([H])c(c1[H])N(=O)=O	0.000131666	3.88053	B	4.14621	B	0.423082
	Mol41	[H]c1c([H])c(SS[C@@]([H])(C([H])([H])[H])C([H])([H])C([H])([H])[H])c([H])c(c1[H])N(=O)=O	0.000131663	3.88054	B	4.14394	B	0.423082
	Mol43	[H]c1c([H])c(c([H])c([H])c1SS[C@@]([H])(C([H])([H])[H])C([H])([H])C([H])([H])[H])N(=O)=O	4.11448e-06	5.38569	B	3.97208	B	0.419774
	Mol44	[H]c1c([H])c([H])c(c(SSC([H])(C([H])([H])[H])C([H])([H])C([H])([H])[H])c1[H])N(=O)=O	0.000131666	3.88053	D	4.1049	B	0.429898
	Mol45	[H]c1c([H])c([H])c(c(SS[C@@]([H])(C([H])([H])[H])C([H])([H])C([H])([H])[H])c1[H])N(=O)=O	0.000131663	3.88054	D	4.10866	B	0.429898
	Mol49	[H]c1nc2nc([H])n([H])c(=NN3C([H])([H])C([H])([H])N(C([H])([H])[H])C([H])([H])C3([H])[H])c2n1[H]	0.000214464	3.66864	A	3.87892	B	0.49668
	Mol50	[H]c1nc2c(nc([H])n([H])c2=NN2C([H])([H])C([H])([H])N(C([H])([H])[H])C([H])([H])C2([H])[H])n1[H]	0.000214459	3.66866	A	3.8755	B	0.49668
	Mol52	[H]N1C(=O)N([H])[C@]2([H])[C@@]([H])(SC([H])([H])[C@]12[H])C([H])([H])C([H])([H])C([H])([H])C([H])([H])C([H])([H])[H]	1.86812e-05	4.7286	B	4.4365	B	0.449483
	Mol53	[H]C([H])([H])C1(O[C@]2(C([H])([H])[H])C([H])([H])C([H])([H])[C@@]1([H])C([H])([H])C2([H])[H])C([H])([H])[H]	0.000415218	3.38172	B	4.00096	B	0.42841
	Mol58	[H]N1C(=O)SC(=C([H])c2c([H])c([H])c(F)c(F)c2F)C1=O	0.00024711	3.60711	A	4.02729	A	0.367371
	Mol60	[H]N1C(=S)SC(=C([H])c2c([H])c([H])c(F)c(F)c2F)C1=O	0.000116375	3.93414	A	3.86937	A	0.361332
	Mol63	[H]N(C(=O)N([H])c1c([H])c([H])c(Cl)c(Cl)c1[H])c1nc([H])c(s1)N(=O)=O	3.01247e-06	5.52108	B	4.65118	B	0.383766
	Mol68	[H]c1nc([H])n(n1)C([H])([H])C(=O)c1c([H])c([H])c(F)c([H])c1F	0.0011208	2.95047	B	3.09427	B	0.345868
	Mol69	[H]c1nc([H])n(n1)C([H])([H])C(=O)c1c([H])c([H])c(F)c(F)c1[H]	0.0011208	2.95047	A	3.0362	B	0.35141
	Mol71	[H]N([H])C(=O)c1c([H])c([H])sc1N([H])C(=O)c1oc(c([H])c1[H])N(=O)=O	8.89635e-07	6.05079	A	5.05707	D	0.346471
	Mol72	[H]c1n([H])oc(=O)c1-c1c([H])c([H])c2OC([H])([H])Oc2c1[H]	0.000312138	3.50565	A	4.07748	A	0.393875
	Mol78	[H]Oc1c([H])c([H])c2c(c([H])c(=O)oc2c1[H])C([H])([H])[H]	0.000363534	3.43946	B	3.7564	B	0.393558
	Mol80	[H]N([H])C([H])([H])n1oc(=O)c(c1[H])-c1c([H])c([H])c(Br)c([H])c1[H]	0.000477639	3.3209	A	3.68776	A	0.294962
	Mol83	[H]c1n([H])oc(=O)c1-c1c([H])c([H])c(OC([H])([H])[H])c([H])c1[H]	0.000334976	3.47499	A	3.68287	A	0.39102
	Mol86	[H]N([H])c1nc(c([H])s1)-c1c([H])c([H])c([H])c(c1[H])C(=O)OC([H])([H])[H]	0.00106816	2.97136	B	3.5296	B	0.366676
	Mol88	[H]\C(=C1\SC(=S)N(C1=O)C([H])(C([H])([H])[H])C([H])([H])[H])c1oc(c([H])c1[H])N(=O)=O	8.3889e-07	6.0763	A	4.32251	A	0.336287
	Mol94	[H]N([H])c1c([H])c([H])c([H])c([H])c1C1=C([H])C([H])(OC([H])([H])[H])N([H])C1=O	0.00122495	2.91188	A	4.01102	B	0.513001
	Mol95	[H]c1c([H])c(c([H])c(Cl)c1Cl)C([H])([H])N(C([H])([H])C([H])([H])Br)C([H])([H])C([H])([H])Br	1.0339e-05	4.98552	B	4.13828	B	0.456432
	Mol97	[H]c1c([H])c(c(F)c([H])c1F)C([H])([H])N(C([H])([H])C([H])([H])Br)C([H])([H])C([H])([H])Br	5.63473e-06	5.24913	B	4.20463	B	0.455338
	Mol100	[H]c1c([H])c(Cl)c([H])c(c1[H])C([H])([H])N(C([H])([H])C([H])([H])Br)C([H])([H])C([H])([H])Br	9.06714e-05	4.04253	B	4.38958	B	0.455839
	Mol104	[H]N([H])C(=O)c1c([H])c([H])c([H])c(OC([H])([H])C([H])([H])C([H])([H])C([H])([H])Cl)c1[H]	3.52312e-05	4.45307	A	3.76457	B	0.430756
	Mol106	[H]OC1=C(C(=O)S[C@@]1(\C([H])=C(\C([H])=C([H])[H])C([H])([H])[H])C([H])([H])[H])C([H])([H])[H]	0.000127521	3.89442	B	4.13159	B	0.45852
	Mol108	[H]OC([H])([H])C([H])([H])N(C([H])([H])c1c([H])c([H])c(Cl)c([H])c1Cl)C([H])([H])C([H])([H])O[H]	0.000950397	3.02209	B	3.46739	B	0.464909
	Mol111	[H]SC(=NN=C([H])C([H])([H])C([H])([H])c1oc([H])c([H])c1[H])N([H])C(=C([H])[H])C([H])([H])[H]	0.00105444	2.97698	A	3.79594	B	0.492192
	Mol112	[H]c1nc2nc([H])n([H])c(N3C([H])([H])C([H])([H])C([H])(C([H])([H])[H])C([H])([H])C3([H])[H])c2n1	0.000230268	3.63777	D	3.97604	D	0.43031
	Mol115	[H]OC([H])([H])C([H])([H])N(C([H])([H])c1c([H])c([H])c([H])c([H])c1Cl)C([H])([H])C([H])([H])O[H]	0.00109129	2.96206	B	3.22951	B	0.463773
	Mol116	[H]C#CC([H])([H])C([H])([H])C([H])([H])C([H])([H])[C@]1([H])SC([H])([H])[C@]2([H])N([H])C(=O)N([H])[C@]12[H]	1.78489e-05	4.74839	B	4.52606	B	0.45441
	Mol117	[H]Oc1c([H])c(O[H])c([H])c(c1[H])C([H])([H])C([H])([H])C([H])([H])C([H])([H])C([H])([H])[H]	0.000355322	3.44938	B	4.13023	B	0.396523
	Mol119	[H]N([H])c1nc([H])nc2n(c(=NC([H])([H])C([H])(C([H])([H])[H])C([H])([H])[H])n([H])c12)C([H])([H])C([H])([H])[H]	0.000213524	3.67055	D	4.06736	D	0.402632
	Mol120	[H]OC([H])([H])[C@@]1([H])C([H])([H])[C@]([H])(O[H])[C@@]2([H])[C@@]1([H])[C@@]([H])(OC([H])([H])[H])OC(=O)[C@]2([H])C([H])([H])[H]	0.000556237	3.25474	B	3.65657	B	0.409763
	Mol123	[H]N1C(=O)N([H])C(=O)C(=C([H])c2c([H])c([H])c(F)c(F)c2F)C1=O	0.000474027	3.3242	B	4.0493	B	0.492405
	Mol125	[H]N(C(=O)N([H])c1c([H])c([H])c(Cl)c(Cl)c1[H])c1nc(C#N)c([H])s1	2.5644e-05	4.59101	A	4.92946	B	0.375148
	Mol128	[H]Oc1c(Cl)c([H])c(Cl)c([H])c1[C@]([H])(O[H])c1n([H])c(Cl)c(Cl)c1N(=O)=O	2.16268e-05	4.66501	A	4.90863	A	0.335207
	Mol130	[H]c1c([H])c(c([H])c(Cl)c1Cl)-n1n([H])c2c(SC([H])([H])C2([H])[H])c1=O	0.000111899	3.95118	A	4.23295	A	0.247899
	Mol131	[H]N([H])c1nc(c([H])s1)-c1oc2c([H])c([H])c([H])c([H])c2c1[H]	0.00115722	2.93659	B	4.14771	B	0.396769
	Mol135	[H]c1nc([H])n(n1)C([H])([H])[C@]1(OC1([H])[H])c1c([H])c([H])c(Cl)c(Cl)c1[H]	0.000929326	3.03183	B	3.43739	B	0.427745
	Mol137	[H]c1c([H])c(Cl)c([H])c(c1[H])-n1n([H])c2c(SC([H])([H])C2([H])[H])c1=O	0.000126978	3.89627	A	4.14773	A	0.246687
	Mol141	[H]c1c([H])c(c([H])c([H])c1F)-n1n([H])c2c(SC([H])([H])C2([H])[H])c1=O	8.47307e-06	5.07196	A	4.10309	A	0.276543
	Mol143	[H]c1c([H])c(c([H])c([H])c1-n1n([H])c2c(SC([H])([H])C2([H])[H])c1=O)N(=O)=O	0.000243312	3.61384	A	4.1531	A	0.266925
	Mol145	[H]N([H])c1c([H])c([H])c(c([H])c1[H])S(=O)(=O)N([H])c1c([H])c(Cl)c([H])c(Cl)c1[H]	0.000791167	3.10173	A	3.49673	A	0.33241
	Mol148	[H]c1nc([H])c([H])c(SC([H])([H])c2c([H])c([H])c(Cl)c([H])c2[H])c1[H]	0.000425482	3.37112	A	3.73413	B	0.464716
	Mol149	[H]N(C(=O)C([H])([H])[H])C([H])([H])n1oc(=O)c(c1[H])-c1c([H])c(F)c([H])c(F)c1[H]	2.98434e-05	4.52515	A	4.12323	A	0.286219
	Mol153	[H]N([H])C(=O)c1c([H])nn(c1N([H])C(=O)C([H])([H])[H])-c1c([H])c([H])c(c([H])c1N(=O)=O)N(=O)=O	0.000297546	3.52645	A	4.43659	A	0.417299
	Mol154	[H]OC([H])(C(\[H])=C(/[H])\C(\[H])=C(/[H])C#CC#CC#C[H])C([H])([H])[H]	4.70386e-06	5.32755	D	5.66211	B	0.419974
	Mol157	[H]c1c([H])c([H])c(OSSOc2c([H])c([H])c([H])c([H])c2[H])c([H])c1[H]	7.99944e-06	5.09694	B	4.02387	B	0.430866
	Mol158	[H]c1c([H])c([H])c(SSSSc2c([H])c([H])c([H])c([H])c2[H])c([H])c1[H]	2.83713e-05	4.54712	B	4.25498	B	0.408563
	Mol161	[H]c1c([H])c([H])c2c([H])c(OC([H])([H])C([H])([H])Br)c([H])c([H])c2c1[H]	0.001	3	B	3.82954	B	0.440991
	Mol164	[H]N(C(=O)C([H])([H])[H])C([H])([H])n1oc(=O)c(c1[H])-c1c([H])c([H])c(Cl)c([H])c1[H]	1.5035e-05	4.8229	A	4.1633	A	0.263723
	Mol165	[H]N(C(=O)C([H])([H])[H])C([H])([H])n1oc(=O)c(c1[H])-c1c([H])c([H])c([H])c(Cl)c1[H]	6.014e-05	4.22084	A	4.41882	A	0.269477
	Mol167	[H]N(C(=O)C([H])([H])[H])C([H])([H])n1oc(=O)c(c1[H])-c1c([H])c([H])c(F)c([H])c1[H]	0.000255923	3.59189	A	4.43935	A	0.27038
	Mol168	[H]N(C(=O)C([H])([H])[H])C([H])([H])n1oc(=O)c(c1[H])-c1c([H])c([H])c([H])c(F)c1[H]	1.59952e-05	4.79601	A	4.01786	A	0.279709
	Mol170	[H]Oc1c([H])c([H])c(\C([H])=C(/C#N)C(=O)OC([H])([H])C([H])([H])[H])c(O[H])c1[H]	0.00107264	2.96954	B	3.99722	B	0.462567
	Mol173	[H]N(C(=O)C([H])([H])[H])C([H])([H])[C@]1([H])OC(=O)N(c2c([H])c([H])c(c(F)c2[H])N(=O)=O)C1([H])[H]	0.000430862	3.36566	B	5.08492	B	0.346501
	Mol175	[H]N(C(=O)C([H])([H])[C@@]1([H])SC(=O)N([H])C1=O)c1c([H])c([H])c([H])c(c1[H])C([H])([H])[H]	0.000946766	3.02376	C	4.21072	B	0.571025
	Mol176	[H]N(SSN([H])c1c([H])c([H])c([H])c([H])c1[H])c1c([H])c([H])c([H])c([H])c1[H]	1.61257e-05	4.79248	B	4.00586	B	0.420216
	Mol177	[H]N([H])c1nc2c([H])c(Cl)c(Cl)c([H])c2n1C1([H])C([H])([H])C([H])([H])C([H])([H])C1([H])[H]	2.32295e-05	4.63396	D	4.22568	D	0.39315
	Mol181	[H]N(C(=O)C([H])([H])[H])C([H])([H])[C@]1([H])OC(=O)N(c2c([H])c([H])c(N=O)c([H])c2[H])C1([H])[H]	3.80092e-06	5.42011	B	4.74634	B	0.371279
	Mol182	[H]N(C(=O)C([H])([H])[H])C([H])([H])[C@]1([H])OC(=O)N(c2c([H])c([H])c(c([H])c2[H])N(=O)=O)C1([H])[H]	3.58309e-06	5.44574	B	4.44314	B	0.372612
	Mol187	[H]N([H])C(=O)c1c([H])c([H])c([H])c(OC([H])([H])C([H])([H])C([H])([H])n2nc([H])nc2[H])c1[H]	0.000520089	3.28392	B	3.52694	B	0.454538
	Mol188	[H]N([H])c1c([H])c([H])c(c([H])c1[H])S(=O)(=O)N([H])c1nc(c([H])c(n1)C([H])([H])[H])C([H])([H])[H]	0.000500443	3.30065	A	3.8371	A	0.415607
	Mol191	[H]N([H])c1c([H])c([H])c(c([H])c1[H])N1C(=O)O[C@@]([H])(C([H])([H])N([H])C(=O)C([H])([H])[H])C1([H])[H]	0.000256909	3.59022	B	4.90613	B	0.360409
	Mol192	[H]ON([H])c1c([H])c([H])c(c([H])c1[H])N1C(=O)O[C@@]([H])(C([H])([H])N([H])C(=O)C([H])([H])[H])C1([H])[H]	7.54404e-06	5.1224	B	4.6138	B	0.35854
	Mol193	[H]OC(=O)C1=C(S[C@@]2([H])N1C(=O)[C@]2([H])[C@]([H])(O[H])C([H])([H])[H])C([H])([H])N1C([H])([H])C1([H])C(=O)N([H])[H]	2.55531e-05	4.59256	E	5.05237	E	0.172552
	Mol195	[H]OC(=O)C1=C(S[C@@]2([H])N1C(=O)[C@]2([H])[C@]([H])(O[H])C([H])([H])[H])[C@]1([H])OC([H])([H])C([H])([H])C1([H])[H]	0.000350795	3.45495	E	4.34146	E	0.204981
	Mol197	[H]N([H])C(=O)c1c([H])c([H])c([H])c(OC([H])([H])C([H])([H])C([H])([H])C([H])([H])C([H])([H])Br)c1[H]	5.61332e-05	4.25078	B	3.92179	B	0.426489
	Mol202	[H]OC(=O)C1=C(S[C@@]2([H])N1C(=O)[C@]2([H])[C@]([H])(O[H])C([H])([H])[H])C([H])([H])N(C([H])([H])[H])C([H])([H])C(=O)N([H])[H]	3.17371e-06	5.49843	E	5.19192	E	0.174191
	Mol203	[H]N(N=C([H])C([H])=C([H])c1oc([H])c([H])c1[H])C(=S)N([H])C(C([H])([H])[H])(C([H])([H])[H])C([H])([H])[H]	0.000995583	3.00192	A	3.48146	B	0.488151
	Mol206	[H]N([H])c1nc([H])nc2n(c(=NC([H])([H])C([H])([H])[H])n([H])c12)C1([H])C([H])([H])C([H])([H])C([H])([H])C1([H])[H]	0.000203115	3.69226	D	3.94414	D	0.375659
	Mol207	[H]N([H])c1nc([H])nc2n(c(=NC3([H])C([H])([H])C([H])([H])C([H])([H])C3([H])[H])n([H])c12)C([H])([H])C([H])([H])[H]	0.000203115	3.69226	D	3.88022	D	0.387857
	Mol208	[H]C([H])=C([H])C([H])([H])N(SSN(C([H])([H])C([H])=C([H])[H])C([H])([H])C([H])=C([H])[H])C([H])([H])C([H])=C([H])[H]	1.95226e-06	5.70946	B	4.39208	B	0.411993
	Mol210	[H]N([H])c1nc([H])c(n1C([H])([H])C([H])([H])C([H])([H])C([H])([H])C([H])([H])[H])C([H])([H])C([H])(C([H])([H])[H])C([H])([H])[H]	0.000611869	3.21334	D	4.3184	D	0.457182
	Mol211	[H]N([H])C(=O)N([H])C1=NC([H])([H])[C@]([H])(N(C(=O)C([H])([H])[C@@]([H])(N([H])[H])C([H])([H])C([H])([H])C([H])([H])N([H])[H])C([H])([H])[H])C(=O)N1[H]	0.000204347	3.68963	B	3.74419	B	0.226837
	Mol213	[H]OC(=O)C([H])([H])C([H])([H])C([H])([H])C([H])([H])C([H])([H])C([H])([H])C([H])([H])C([H])([H])C([H])([H])C([H])([H])C([H])([H])[H]	0.00124889	2.90348	B	3.10702	B	0.405474
	Mol215	[H]OC([H])([H])[C@@]1([H])O[C@]([H])(O[C@@]2([H])[C@]([H])(O[H])[C@@]([H])(O[H])[C@]([H])(N([H])[H])C([H])([H])[C@]2([H])N([H])[H])[C@]([H])(N([H])[H])[C@@]([H])(O[H])[C@]1([H])O[H]	0.000396077	3.40222	B	3.67136	B	0.308618
	Mol218	[H]C([H])([H])C([H])(N(SSN(C([H])(C([H])([H])[H])C([H])([H])[H])C([H])(C([H])([H])[H])C([H])([H])[H])C([H])(C([H])([H])[H])C([H])([H])[H])C([H])([H])[H]	3.78534e-06	5.4219	B	4.23316	B	0.410655
	Mol219	[H]Oc1c(Br)c([H])c(Br)c([H])c1-c1c([H])c(Br)c([H])c(Br)c1O[H]	2.26035e-06	5.64582	D	4.16471	B	0.416004
	Mol220	[H]c1c(Cl)c([H])c(C(=O)c2n([H])c(Cl)c(Cl)c2Cl)c(OC([H])([H])[H])c1Cl	5.39247e-06	5.26821	A	4.35522	A	0.354845
	Mol222	[H]N(c1nc([H])c(c([H])c1[H])C(F)(F)F)S(=O)(=O)c1c([H])c(Cl)c([H])c(Cl)c1[H]	0.00067575	3.17021	A	4.20482	A	0.38712
	Mol223	[H]N(C(=O)OC([H])([H])c1c([H])c([H])c(Cl)c(Cl)c1[H])c1nc([H])c(s1)C#N	0.000391481	3.40729	C	4.78258	B	0.399882
	Mol225	[H]Oc1c([H])c(Cl)c([H])c([H])c1Oc1c([H])c([H])c(Cl)c([H])c1Cl	6.94555e-05	4.15829	B	4.03541	B	0.455647
	Mol226	[H]Oc1c(Cl)c([H])c(N([H])S(=O)(=O)c2c([H])c(Cl)c([H])c(Cl)c2[H])c([H])c1Cl	8.13211e-05	4.0898	A	3.993	A	0.336017
	Mol229	[H]c1c([H])c([H])c(-c2nnc(o2)C([H])([H])N2C(=S)SC([H])([H])C2=O)c(Br)c1[H]	6.5054e-05	4.18673	B	3.88607	B	0.286848
	Mol230	[H]N(c1c([H])c(Cl)c([H])c(Cl)c1[H])S(=O)(=O)c1c([H])c([H])c(c([H])c1[H])N(=O)=O	0.000722622	3.14109	A	4.25312	A	0.339112
	Mol232	[H]N(C(=O)N([H])c1c([H])c([H])c(Cl)c(Cl)c1[H])c1nc(OC([H])([H])[H])c(s1)C#N	0.000374297	3.42678	B	5.19991	B	0.355388
	Mol234	[H]N(c1c([H])c([H])c(Cl)c([H])c1[H])S(=O)(=O)c1c([H])c(Cl)c([H])c(Cl)c1[H]	0.000746405	3.12703	A	3.92195	A	0.328602
	Mol237	[H]c1c([H])c(Cl)c([H])c(c1[H])-c1nnc(o1)C([H])([H])N1C(=S)SC([H])([H])C1=O	9.84692e-05	4.0067	B	3.97624	B	0.297223
	Mol239	[H]c1c([H])c([H])c(-c2nnc(o2)C([H])([H])N2C(=S)SC([H])([H])C2=O)c(Cl)c1[H]	9.84692e-05	4.0067	B	3.97816	B	0.316866
	Mol240	[H]c1c([H])c([H])c(-c2nnc(o2)C([H])([H])N2C(=S)SC([H])([H])C2=O)c(F)c1[H]	0.000207117	3.68378	A	4.08915	B	0.316441
	Mol245	[H]c1c([H])c(C(=O)[N-]c2c([N+]#N)c(nn2C([H])([H])[H])C([H])([H])[H])c(Cl)c([H])c1Cl	4.854e-06	5.3139	A	4.2352	A	0.465653
	Mol247	[H]c1c([H])c(c([H])c(c1[H])C(F)(F)F)-n1n([H])c2c(SC([H])([H])C2([H])[H])c1=O	1.39841e-05	4.85436	A	4.14566	A	0.272654
	Mol248	[H]c1c([H])c([H])c(c(c1[H])-n1n([H])c2c(SC([H])([H])C2([H])[H])c1=O)C(F)(F)F	0.000111873	3.95127	A	4.47281	A	0.270282
	Mol252	[H]c1c([H])c(c([H])c([H])c1C#N)-n1n([H])c2c(SC([H])([H])C2([H])[H])c1=O	0.000131662	3.88054	A	3.97439	A	0.260734
	Mol254	[H]N(C(=O)N([H])c1c([H])c([H])c(Cl)c(Cl)c1[H])c1c([H])c([H])sc1C(=O)OC([H])([H])[H]	0.000372116	3.42932	D	4.49664	B	0.504437
	Mol256	[H]N(C(=O)N([H])c1c([H])c([H])c(Cl)c(Cl)c1[H])c1nc(OC([H])([H])C([H])([H])[H])c(s1)C#N	2.80907e-06	5.55144	B	4.55736	B	0.360517
	Mol257	[H]Oc1c([H])c([H])c(c(O[H])c1[H])C([H])([H])N=Nc1nc([H])c(c([H])c1[H])C(F)(F)F	1.34646e-05	4.87081	A	4.08056	A	0.511353
	Mol260	[H]N(C(=O)c1oc(c([H])c1[H])N(=O)=O)c1c([H])c([H])c([H])c([H])c1C(=O)OC([H])([H])[H]	1.7238e-06	5.76351	D	4.79004	D	0.339114
	Mol263	[H]N(c1c([H])c(Cl)c([H])c(Cl)c1[H])S(=O)(=O)c1c([H])c([H])c(c([H])c1[H])C([H])([H])[H]	0.000396833	3.40139	A	3.84317	A	0.331115
	Mol265	[H]N(c1c([H])c([H])c(OC([H])([H])[H])c([H])c1[H])S(=O)(=O)c1c([H])c(Cl)c([H])c(Cl)c1[H]	0.000377657	3.4229	A	3.43809	A	0.345693
	Mol267	[H]N(C(=O)C([H])([H])[H])C([H])([H])n1oc(=O)c(c1[H])-c1c([H])c([H])c([H])c(c1[H])C(F)(F)F	0.000213282	3.67105	A	4.07836	A	0.276343
	Mol269	[H]c1sn(c(=O)c1[H])C([H])([H])[C@@]1([H])OC(=O)N(c2c([H])c([H])c(F)c([H])c2[H])C1([H])[H]	3.40076e-05	4.46842	D	4.77591	B	0.41146
	Mol271	[H]c1c([H])c(c([H])c(c1[H])C([H])([H])[H])-c1nnc(o1)C([H])([H])N1C(=S)SC([H])([H])C1=O	0.000104908	3.97919	B	3.88083	B	0.302921
	Mol273	[H]Oc1c([H])c([H])c(c([H])c1O[H])C([H])([H])N=Nc1c([H])c([H])c([H])c([H])c1N(=O)=O	0.0009155	3.03834	B	4.1825	B	0.471972
	Mol275	[H]Oc1c([H])c2c(c([H])c1OC([H])([H])[H])n([H])c1c([H])c([H])c([H])c([H])c21	0.000600716	3.22133	D	3.57376	A	0.446135
	Mol276	[H]OC(=O)C([H])([H])N1C(=S)S\C(=C(\[H])c2c([H])c([H])c(OC([H])([H])[H])c([H])c2[H])C1=O	0.000809028	3.09204	A	4.01108	A	0.299973
	Mol277	[H]N(C(=O)N([H])c1c([H])c([H])c(Cl)c(Cl)c1[H])c1c(c([H])nn1C([H])([H])[H])C(=O)OC([H])([H])[H]	1.16949e-05	4.932	D	4.31819	A	0.52616
	Mol286	[H]Oc1c([H])c(OC([H])([H])[H])c([H])c(\C([H])=C(/[H])c2sc([H])c([H])c2[H])c1[H]	0.000137895	3.86045	B	3.66412	B	0.432339
	Mol287	[H]Oc1c([H])c(OC([H])([H])[H])c([H])c(\C([H])=C(/[H])c2c([H])sc([H])c2[H])c1[H]	0.000137895	3.86045	B	3.77418	B	0.426612
	Mol291	[H]OC(=O)C1=C([H])C([H])([H])S[C@@]2([H])N1C(=O)[C@@]2([H])N([H])C(=O)C(=NOC([H])([H])[H])c1nc(sc1[H])N([H])[H]	1.30536e-06	5.88427	E	4.82384	E	0.196928
	Mol292	[H]Oc1c([H])c(O[H])c(C(=O)C([H])([H])c2nc(sc2[H])C([H])([H])[H])c(c1[H])C([H])([H])[H]	0.000950348	3.02212	B	4.16386	B	0.42648
	Mol295	[H]c1nc([H])c([H])c(SC([H])([H])c2c([H])c([H])c(c([H])c2[H])C([H])([H])[H])c1[H]	0.000464937	3.33261	A	3.72122	B	0.459062
	Mol297	[H]N(C(=O)C([H])([H])[H])C([H])([H])n1oc(=O)c(c1[H])-c1c([H])c([H])c(SC([H])([H])[H])c([H])c1[H]	2.87695e-05	4.54107	A	4.15383	A	0.270605
	Mol298	[H]N(C(=O)C([H])([H])[H])C([H])([H])n1oc(=O)c(c1[H])-c1c([H])c([H])c(OC([H])([H])[H])c([H])c1[H]	1.52616e-05	4.8164	A	3.8646	A	0.245469
	Mol301	[H]N([H])C(=O)c1noc(n1)-c1c([H])c([H])c(c([H])c1[H])N1C([H])([H])C([H])([H])OC([H])([H])C1([H])[H]	0.000912054	3.03998	B	3.62124	B	0.563979
	Mol302	[H]N(c1c([H])c([H])c([H])c([H])c1[H])C([H])([H])C([H])([H])N([H])c1n([H])c([H])nc2nc([H])nc12	0.000196746	3.70609	D	3.99732	D	0.436578
	Mol315	[H]N([H])[C@]([H])(C(=O)OC([H])([H])C([H])([H])[H])C([H])([H])c1c([H])n([H])c2c([H])c([H])c([H])c([H])c12	0.000430801	3.36572	B	3.7581	A	0.385373
	Mol318	[H]N([H])C(=O)c1c([H])c([H])c([H])c(OC([H])([H])C([H])([H])C([H])([H])C([H])([H])n2nc([H])nc2[H])c1[H]	0.000492067	3.30798	B	3.60853	B	0.442959
	Mol320	[H]Oc1c([H])c([H])c(c([H])c1[H])C(=O)O[C@]1([H])O[C@@]([H])(C([H])([H])[H])[C@]([H])(O[H])[C@@]([H])(O[H])[C@@]1([H])O[H]	8.79998e-05	4.05552	B	3.96828	B	0.463023
	Mol321	[H]OC(=O)C1=C(S[C@@]2([H])N1C(=O)[C@]2([H])[C@]([H])(O[H])C([H])([H])[H])C([H])([H])SC(=S)N(C([H])([H])[H])C([H])([H])C(=O)N([H])[H]	5.11466e-06	5.29118	E	5.03895	E	0.226193
	Mol322	[H]N(c1n([H])c([H])nc2nc([H])nc12)C([H])([H])C([H])([H])C1([H])C([H])=C([H])C([H])([H])C([H])([H])C1([H])[H]	0.000205636	3.6869	D	3.8944	D	0.43047
	Mol325	[H]OC(=C([H])C([H])=NOC([H])([H])[H])c1c([H])c([H])c(c([H])c1[H])C([H])(C([H])([H])[H])C([H])([H])[H]	1.8254e-05	4.73864	B	4.24962	B	0.469924
	Mol326	[H]Oc1c([H])c([H])c(\C([H])=N\C2([H])C([H])([H])C([H])([H])C([H])([H])C([H])([H])C2([H])[H])c(O[H])c1[H]	0.000584127	3.23349	D	3.85171	B	0.456987
	Mol328	[H]OC(=O)C1=C(S[C@@]2([H])N1C(=O)[C@@]2([H])[C@@]([H])(O[H])C([H])([H])C([H])([H])[H])[C@]1([H])OC([H])([H])C([H])([H])C1([H])[H]	2.08972e-05	4.67991	E	4.05082	E	0.204981
	Mol329	[H]N([H])C(=O)c1c([H])c([H])c([H])c(OC([H])([H])C([H])([H])C([H])([H])C([H])([H])C([H])([H])C([H])([H])Br)c1[H]	0.00021401	3.66957	B	4.15061	B	0.429316
	Mol331	[H]OC(=O)C1=C(S[C@@]2([H])C([H])([H])N([H])C([H])([H])C2([H])[H])S[C@@]2([H])N1C(=O)[C@@]2([H])[C@@]([H])(O[H])C([H])([H])C([H])([H])[H]	9.48281e-06	5.02306	E	4.75383	E	0.240758
	Mol333	[H]OC(=O)C1=C(SC(=S)N(C([H])([H])[H])C([H])([H])[H])[C@]([H])(C([H])([H])[H])[C@@]2([H])N1C(=O)[C@]2([H])[C@]([H])(O[H])C([H])([H])[H]	1.39061e-05	4.85679	E	4.834	E	0.257303
	Mol334	[H]N([H])c1c([H])c([H])c(N([H])C(=O)N([H])C2([H])C([H])([H])C([H])([H])C([H])([H])C([H])([H])C2([H])[H])c([H])c1N(=O)=O	0.000898835	3.04632	A	4.22818	B	0.507476
	Mol339	[H]OC(=O)C1=C(S[C@@]2([H])N1C(=O)[C@]2([H])[C@]([H])(O[H])C([H])([H])[H])C([H])([H])N(C([H])([H])C(=O)N([H])[H])C([H])([H])C([H])([H])[H]	6.0771e-06	5.2163	E	5.23846	E	0.174191
	Mol340	[H]OC(=O)C1=C(S[C@@]2([H])N1C(=O)[C@]2([H])[C@]([H])(O[H])C([H])([H])[H])C([H])([H])N(C([H])([H])[H])[C@@]([H])(C(=O)N([H])[H])C([H])([H])[H]	6.0771e-06	5.2163	E	5.20631	E	0.174223
	Mol344	[H]N([H])C(=O)c1c([H])c([H])c([H])c(OC([H])([H])C([H])([H])C([H])([H])C([H])([H])C([H])([H])C([H])([H])[H])c1[H]	7.23504e-05	4.14056	B	3.82367	B	0.425974
	Mol345	[H]N([H])C([H])([H])C([H])([H])c1c([H])c(Br)c(OC([H])([H])C([H])([H])C([H])([H])N(C([H])([H])[H])C([H])([H])[H])c(Br)c1[H]	0.000661386	3.17955	B	4.04734	B	0.445919
	Mol352	[H]N([H])C(=O)N([H])C1=NC([H])([H])[C@@]([H])(N(C(=O)C([H])([H])[C@@]([H])(N([H])[H])C([H])([H])C([H])([H])C([H])([H])N([H])C(=O)N([H])[H])C([H])([H])[H])C(=O)N1[H]	0.000701869	3.15374	B	3.34479	B	0.231636
	Mol353	[H]N([H])C(=O)N([H])C1=NC([H])([H])C([H])(N(C(=O)C([H])([H])[C@@]([H])(N([H])[H])C([H])([H])C([H])([H])C([H])([H])N([H])C(=O)N([H])[H])C([H])([H])[H])C(=O)N1[H]	0.000701869	3.15374	B	3.35906	B	0.231636
	Mol358	[H]N=C(N([H])[H])N([H])C([H])([H])C([H])([H])C([H])([H])[C@]([H])(N([H])[H])C([H])([H])C(=O)N(C([H])([H])[H])C1([H])C(=O)N([H])C(=NC1([H])[H])N([H])C(=O)N([H])[H]	3.60352e-05	4.44327	B	3.86894	B	0.226837
	Mol363	[H]N=C(N([H])[H])N([H])C([H])([H])C([H])([H])C([H])([H])[C@]([H])(N([H])[H])C([H])([H])C(=O)N(C([H])([H])[H])C1([H])C([H])([H])N=C(N([H])C(=O)N([H])[H])N([H])C1([H])[H]	0.000732646	3.13511	B	3.87312	B	0.271153
	Mol366	[H]N(c1c([H])c(Cl)nc(Cl)c1[H])S(=O)(=O)c1c([H])c(c([H])c(c1[H])C(F)(F)F)C(F)(F)F	3.56208e-05	4.4483	A	4.18684	A	0.386571
	Mol370	[H]Oc1c(I)c([H])c(I)c([H])c1C(=O)N([H])c1c([H])c([H])c(Cl)c(Cl)c1[H]	4.69224e-07	6.32862	B	5.34542	B	0.360164
	Mol372	[H]N(c1nc2c([H])c(Cl)c(Cl)c([H])c2n1[H])c1c([H])c([H])c(Cl)c(Cl)c1[H]	1.13062e-06	5.94668	D	5.60567	D	0.386362
	Mol383	[H]Oc1c(Br)c([H])c(Br)c([H])c1C(=O)N([H])c1c([H])c([H])c([H])c(Cl)c1[H]	4.96444e-06	5.30413	D	5.69075	B	0.346062
	Mol384	[H]Oc1c(Br)c([H])c(Br)c([H])c1C(=O)N([H])c1c([H])c([H])c(Cl)c([H])c1[H]	2.48222e-06	5.60516	D	5.51728	B	0.351348
	Mol385	[H]N(c1nc2c([H])c([H])c(Br)c([H])c2n1[H])c1c([H])c([H])c(Cl)c(Cl)c1[H]	5.35312e-07	6.27139	D	5.3859	D	0.39542
	Mol387	[H]\C(=C1\Oc2c([H])c([H])c(Br)c([H])c2C1=O)c1c(nc([H])n1C([H])([H])[H])N(=O)=O	0.000286555	3.54279	D	3.97621	D	0.238698
	Mol388	[H]N(c1c([H])c(Cl)c([H])c(Cl)c1[H])S(=O)(=O)c1c([H])c([H])c(c([H])c1[H])C(F)(F)F	4.22805e-05	4.37386	A	4.20154	A	0.336143
	Mol395	[H]N(c1nc2c([H])c([H])c(c([H])c2n1[H])N(=O)=O)c1c([H])c([H])c(Cl)c(Cl)c1[H]	4.84461e-06	5.31474	D	5.22368	D	0.404872
	Mol396	[H]N(c1nc2c([H])c([H])c(Cl)c([H])c2n1[H])c1c([H])c(Cl)c([H])c(Cl)c1[H]	1.25408e-06	5.90167	D	5.37768	D	0.383831
	Mol398	[H]N(c1nc2c([H])c(Cl)c(Cl)c([H])c2n1[H])c1c([H])c([H])c(Cl)c([H])c1[H]	1.25408e-06	5.90167	D	5.50522	D	0.387506
	Mol399	[H]N(c1nc2c([H])c([H])c(Cl)c([H])c2n1[H])c1c([H])c([H])c(Cl)c(Cl)c1[H]	1.25408e-06	5.90167	D	5.57801	D	0.386362
	Mol401	[H]N(c1nc2c([H])c([H])c(Cl)c([H])c2n1[H])c1c([H])c([H])c(F)c([H])c1F	2.23981e-05	4.64979	D	5.08782	D	0.41755
	Mol403	[H]\C(=C1\Oc2c([H])c(Cl)c([H])c([H])c2C1=O)c1nc([H])c(n1C([H])([H])[H])N(=O)=O	0.000327843	3.48433	D	4.40141	D	0.220383
	Mol405	[H]\C(=C1\Oc2c(c([H])c([H])c([H])c2Cl)C1=O)c1c(nc([H])n1C([H])([H])[H])N(=O)=O	0.000327843	3.48433	D	3.86383	D	0.252675
	Mol407	[H]\C(=C1\Oc2c([H])c([H])c(Cl)c([H])c2C1=O)c1c(nc([H])n1C([H])([H])[H])N(=O)=O	0.000327843	3.48433	D	3.8468	D	0.24547
	Mol408	[H]c1c(c([H])c(c([H])c1C(F)(F)F)C(F)(F)F)-n1n([H])c2c(SC([H])([H])C2([H])[H])c1=O	9.03888e-05	4.04389	A	4.46299	A	0.273137
	Mol417	[H]N(c1nc2c([H])c([H])c([H])c([H])c2n1[H])c1c([H])c([H])c(Cl)c(Cl)c1[H]	2.25613e-05	4.64664	D	5.75989	D	0.390044
	Mol419	[H]Oc1c([H])c([H])c(\C([H])=N\c2c([H])c([H])c(Cl)c([H])c2Cl)c(O[H])c1[H]	0.000455508	3.3415	D	3.66353	B	0.463558
	Mol420	[H]Oc1c([H])c([H])c(\C([H])=N\c2c([H])c(Cl)c([H])c(Cl)c2[H])c(O[H])c1[H]	0.000455508	3.3415	B	3.68103	B	0.454529
	Mol425	[H]N(c1nc2c([H])c([H])c(c([H])c2n1[H])N(=O)=O)c1c([H])c([H])c(Cl)c([H])c1[H]	5.4158e-06	5.26634	D	4.93984	D	0.406606
	Mol426	[H]N(c1nc2c([H])c([H])c(Cl)c([H])c2n1[H])c1c([H])c([H])c([N-][N+]#N)c([H])c1[H]	2.20021e-05	4.65754	D	5.15199	D	0.398358
	Mol430	[H]Oc1c([H])c([H])c2C(=O)\C(Oc2c1[H])=C(/[H])c1nc([H])c(n1C([H])([H])[H])N(=O)=O	4.35453e-05	4.36106	D	4.19636	D	0.200573
	Mol431	[H]Oc1c([H])c2O\C(=C(\[H])c3nc([H])c(n3C([H])([H])[H])N(=O)=O)C(=O)c2c(O[H])c1[H]	0.000329976	3.48152	D	4.49817	D	0.200573
	Mol433	[H]Oc1c([H])c(C([H])=O)c([H])c2c1n([H])c1c([H])c([H])c([H])c([H])c21	0.000303227	3.51823	A	3.80977	A	0.450758
	Mol435	[H]Oc1c([H])c([H])c2n([H])c3c([H])c(O[H])c(C([H])=O)c([H])c3c2c1[H]	7.04665e-05	4.15202	A	3.62407	A	0.425985
	Mol439	[H]Oc1c([H])c([H])c(C([H])=NN([H])C(=O)c2c([H])c([H])c(Cl)c([H])c2Cl)c(O[H])c1O[H]	1.17645e-05	4.92943	B	4.01557	B	0.461967
	Mol441	[H]N(c1nc2c([H])c(Cl)c(c([H])c2n1[H])C([H])([H])[H])c1c([H])c([H])c(Cl)c(Cl)c1[H]	1.2e-06	5.92082	D	5.15162	D	0.390788
	Mol442	[H]c1c(n([H])c2c([H])c([H])c([H])c([H])c12)-c1c([H])c([H])c(Cl)c([H])c1[H]	0.000100281	3.99878	A	4.37055	A	0.389754
	Mol448	[H]N(C(=O)C([H])([H])[H])C([H])([H])n1oc(=O)c(c1[H])-c1c([H])c(c([H])c(c1[H])C(F)(F)F)C(F)(F)F	0.00034777	3.45871	A	4.09515	A	0.276343
	Mol449	[H]OC([H])(C(\[H])=C(/[H])\C(\[H])=C(/[H])C#CC#CC#CC#C[H])C([H])([H])[H]	1.03054e-06	5.98694	D	5.77236	B	0.419974
	Mol451	[H]O[C@@]([H])(C(\[H])=C(/[H])\C(\[H])=C(/[H])C#CC#CC#CC#C[H])C([H])([H])[H]	5.1527e-07	6.28797	D	5.68273	B	0.419974
	Mol452	[H]OC([H])(C#CC#CC#CC#C[H])C(\[H])=C(/[H])\C(\[H])=C(/[H])C([H])([H])[H]	1.03054e-06	5.98694	B	5.42231	B	0.422757
	Mol453	[H]Oc1c([H])c2oc(=O)c3c(O[H])c([H])c(OC([H])([H])[H])c([H])c3c2c([H])c1O[H]	2.9192e-05	4.53474	B	4.0513	B	0.383449
	Mol455	[H]C(=O)c1c([H])c([H])c(OC([H])([H])c2c([H])c([H])c(Br)c([H])c2[H])c([H])c1[H]	0.000220691	3.65622	B	3.7162	B	0.416735
	Mol456	[H]N(c1c([H])c([H])c(Cl)c([H])c1Cl)C([H])([H])c1nc2c([H])c([H])c([H])c([H])c2n1[H]	0.000219906	3.65776	D	4.30192	D	0.423152
	Mol459	[H]C(=O)c1c([H])c([H])c(OC([H])([H])c2c([H])c([H])c([H])c([H])c2Cl)c([H])c1[H]	0.000260111	3.58484	B	3.68287	B	0.422748
	Mol460	[H]N(c1c([H])c([H])c(F)c([H])c1F)C([H])([H])c1nc2c([H])c([H])c([H])c([H])c2n1[H]	0.000247016	3.60727	D	3.8004	D	0.469118
	Mol466	[H]\C(=C1\Oc2c([H])c([H])c(c([H])c2C1=O)C([H])([H])[H])c1c(nc([H])n1C([H])([H])[H])N(=O)=O	0.00035078	3.45497	D	3.95389	D	0.237336
	Mol467	[H]\C(=C1\Oc2c([H])c(c([H])c([H])c2C1=O)C([H])([H])[H])c1nc([H])c(n1C([H])([H])[H])N(=O)=O	5.47216e-06	5.26184	D	4.20253	D	0.209628
	Mol468	[H]\C(=C1\Oc2c([H])c(c([H])c([H])c2C1=O)C([H])([H])[H])c1c(nc([H])n1C([H])([H])[H])N(=O)=O	0.00035078	3.45497	D	3.99858	D	0.242382
	Mol470	[H]\C(=C1\Oc2c(c([H])c([H])c([H])c2C([H])([H])[H])C1=O)c1nc([H])c(n1C([H])([H])[H])N(=O)=O	1.09794e-05	4.95942	D	4.09805	D	0.210899
	Mol471	[H]\C(=C1\Oc2c(c([H])c([H])c([H])c2OC([H])([H])[H])C1=O)c1nc([H])c(n1C([H])([H])[H])N(=O)=O	2.59073e-06	5.58658	D	4.53152	D	0.220131
	Mol473	[H]\C(=C1\Oc2c([H])c([H])c(OC([H])([H])[H])c([H])c2C1=O)c1nc([H])c(n1C([H])([H])[H])N(=O)=O	1.03961e-05	4.98313	D	4.51957	D	0.211968
	Mol474	[H]\C(=C1\Oc2c([H])c(OC([H])([H])[H])c([H])c([H])c2C1=O)c1c(nc([H])n1C([H])([H])[H])N(=O)=O	0.000332145	3.47867	D	4.19707	D	0.232835
	Mol476	[H]\C(=C1\Oc2c(c([H])c([H])c([H])c2OC([H])([H])[H])C1=O)c1c(nc([H])n1C([H])([H])[H])N(=O)=O	0.000332145	3.47867	D	4.36172	D	0.24534
	Mol480	[H]c1c([H])c([H])c2c(c1[H])n([H])c1c([H])c([H])c(c([H])c21)C(=O)OC([H])([H])[H]	0.000568689	3.24512	A	3.59303	A	0.447543
	Mol481	[H]C(=O)c1c([H])c2c(c([H])c1OC([H])([H])[H])n([H])c1c([H])c([H])c([H])c([H])c21	0.000568689	3.24512	A	3.42554	A	0.43116
	Mol483	[H]Oc1c([H])c(c([H])c2c1n([H])c1c([H])c([H])c([H])c([H])c21)C(=O)OC([H])([H])[H]	0.000265479	3.57597	A	3.56734	A	0.452463
	Mol484	[H]Oc1c([H])c2n([H])c3c([H])c(OC([H])([H])[H])c([H])c([H])c3c2c([H])c1C([H])=O	0.000530958	3.27494	A	3.61195	A	0.428897
	Mol487	[H]N(c1nc2c([H])c([H])c(Cl)c([H])c2n1[H])c1c([H])c([H])c(OC([H])([H])[H])c([H])c1[H]	0.000183102	3.73731	D	4.99905	D	0.409754
	Mol489	[H]N(c1c([H])c([H])c(F)c([H])c1[H])C([H])([H])c1nc2c([H])c([H])c([H])c([H])c2n1[H]	0.000265448	3.57602	D	3.79982	D	0.45798
	Mol494	[H]Oc1c([H])c(O[H])c([H])c(\C([H])=C(/[H])c2c([H])c([H])c([H])c([H])c2[H])c1[H]	0.000589378	3.22961	B	3.43897	B	0.414326
	Mol495	[H]Oc1c([H])c([H])c(\C([H])=C(/[H])c2c([H])c(O[H])c([H])c(O[H])c2[H])c([H])c1[H]	0.0010961	2.96015	B	3.56924	B	0.413049
	Mol500	[H]N(C(=O)C([H])([H])[H])C([H])([H])[C@]1([H])OC(=O)N(c2c([H])c([H])c(-c3nn([H])c(=O)s3)c(F)c2[H])C1([H])[H]	2.84039e-06	5.54662	C	5.21396	C	0.291515
	Mol503	[H]Oc1c([H])c2c(c([H])c1OC([H])([H])[H])n([H])c1c([H])c(OC([H])([H])[H])c([H])c([H])c21	0.000526555	3.27856	D	3.52407	A	0.446135
	Mol505	[H]N(C(=O)C([H])([H])[H])C([H])([H])[C@]1([H])OC(=O)N(c2c([H])c([H])c(c(F)c2[H])-n2c([H])nnc2[H])C1([H])[H]	2.50695e-05	4.60085	B	5.14548	B	0.360634
	Mol508	[H]N(C(=O)C([H])([H])[H])C([H])([H])[C@]1([H])OC(=O)N(c2c([H])c([H])c(c(F)c2[H])-n2nc([H])nc2[H])C1([H])[H]	1.25347e-05	4.90188	D	5.0489	D	0.330747
	Mol509	[H]N(C(=O)C([H])([H])[H])C([H])([H])[C@]1([H])OC(=O)N(c2c([H])c([H])c(c(F)c2[H])-n2nnc(n2)C([H])([H])N=O)C1([H])[H]	1.10158e-05	4.95798	D	5.16234	D	0.3852
	Mol511	[H]N(C(=O)C([H])([H])n1c([H])nc([H])c1[H])c1c([H])c([H])c([H])c2N([H])C(=O)C([H])([H])C([H])([H])c12	0.000236934	3.62537	D	3.98591	D	0.535122
	Mol513	[H]OC(=O)C1=C(C([H])([H])Sc2nnc(s2)C([H])([H])[H])C([H])([H])S[C@@]2([H])N1C(=O)[C@@]2([H])N([H])C(=O)C([H])([H])n1nnnc1[H]	3.524e-05	4.45296	E	4.70526	E	0.223096
	Mol515	[H]\C(=C(\[H])c1c([H])c(OC([H])([H])[H])c([H])c(OC([H])([H])[H])c1[H])c1sc([H])c([H])c1[H]	0.00101597	2.99312	B	3.57104	B	0.432339
	Mol517	[H]OC(=O)C([H])([H])c1c([H])c([H])c([H])c2oc(c([H])c(=O)c12)C([H])([H])C([H])([H])C([H])([H])[H]	0.000130034	3.88594	A	4.03499	B	0.393368
	Mol518	[H]c1c([H])c2c(c([H])c(=O)oc2c([H])c1OC([H])([H])C([H])([H])C([H])([H])C([H])([H])Br)C([H])([H])[H]	0.000806398	3.09345	B	3.49151	B	0.370523
	Mol521	[H]N(C(=O)N([H])c1c([H])nc([H])c([H])c1[H])c1nc(c(s1)C#N)C(C([H])([H])[H])(C([H])([H])[H])C([H])([H])[H]	0.000425108	3.3715	A	4.46565	B	0.390102
	Mol522	[H]C([H])=C([H])C(=O)Oc1c([H])c([H])c(c([H])c1[H])C1([H])N(SC([H])([H])[H])C(=O)C1([H])OC([H])([H])[H]	0.000436752	3.35976	C	3.76529	B	0.501398
	Mol524	[H]N(C(=O)C([H])([H])[H])C([H])([H])[C@]1([H])OC(=O)N(c2c([H])c([H])c(N3C([H])([H])C([H])([H])OS3(=O)=O)c(F)c2[H])C1([H])[H]	8.36285e-06	5.07765	D	5.1904	B	0.368953
	Mol526	[H]N(C(=O)C([H])([H])[H])C([H])([H])n1oc(=O)c(c1[H])-c1c([H])c([H])c(OC([H])([H])[H])c(OC([H])([H])[H])c1[H]	0.000219099	3.65936	A	4.27581	A	0.250747
	Mol531	[H]N(C(=O)C([H])([H])[H])C([H])([H])[C@]1([H])OC(=O)N(c2c([H])c([H])c(N3C([H])([H])C([H])([H])N([H])S3(=O)=O)c(F)c2[H])C1([H])[H]	5.37496e-07	6.26962	C	4.82667	B	0.353487
	Mol533	[H]OC(=O)c1c([H])n(c2nc(nc([H])c2c1=O)N1C([H])([H])C([H])([H])N([H])C([H])([H])C1([H])[H])C([H])([H])C([H])([H])[H]	5.27821e-05	4.27751	A	4.81699	A	0.426612
	Mol535	[H]O[C@]([H])(C(=O)C([H])([H])c1c([H])n([H])c2c([H])c([H])c([H])c([H])c12)C([H])(C([H])([H])[H])C([H])([H])[H]	0.000346125	3.46077	D	3.70069	A	0.428672
	Mol538	[H]OC(=O)C1=C(S[C@@]2([H])N1C(=O)[C@]2([H])[C@]([H])(O[H])C([H])([H])[H])C([H])([H])N1C([H])([H])C([H])([H])C([H])([H])[C@@]1([H])C(=O)O[H]	9.3543e-05	4.02899	E	4.89051	E	0.177353
	Mol539	[H]N([H])c1nc([H])c(c(n1)N([H])[H])C([H])([H])c1c([H])c(OC([H])([H])[H])c(OC([H])([H])[H])c(OC([H])([H])[H])c1[H]	2.75731e-08	7.55951	B	4.46681	B	0.47176
	Mol542	[H]N([H])c1nc(c([H])n1[H])-c1c([H])c([H])c(c([H])c1[H])C([H])([H])C([H])([H])C([H])([H])C([H])([H])C([H])([H])[H]	1.25089e-05	4.90278	D	3.91688	D	0.486641
	Mol543	[H]N([H])c1nc([H])c(-c2c([H])c([H])c([H])c([H])c2[H])n1C([H])([H])C([H])([H])C([H])([H])C([H])([H])C([H])([H])[H]	0.000279276	3.55397	D	3.99884	D	0.453801
	Mol544	[H]OC(=O)C1=C(S[C@@]2([H])N1C(=O)[C@]2([H])[C@]([H])(O[H])C([H])([H])[H])C([H])([H])N1C([H])([H])C([H])([H])C([H])([H])[C@]1([H])C(=O)N([H])[H]	1.17266e-05	4.93083	E	4.82713	E	0.180465
	Mol548	[H]OC(=O)C1=C(S[C@@]2([H])N1C(=O)[C@]2([H])[C@]([H])(O[H])C([H])([H])[H])C([H])([H])N1C([H])([H])[C@@]([H])(O[H])C([H])([H])[C@]1([H])C(=O)N([H])[H]	4.48054e-05	4.34867	E	4.65077	E	0.18489
	Mol551	[H]OC(=O)C1=C2C([H])([H])[C@]([H])(OC([H])([H])[H])C([H])([H])C([H])([H])[C@]2([H])[C@@]2([H])N1C(=O)[C@]2([H])[C@]([H])(O[H])C([H])([H])[H]	0.000113828	3.94375	E	4.20638	E	0.318772
	Mol556	[H]OC(=O)C1=C(S[C@@]2([H])N1C(=O)[C@]2([H])[C@]([H])(O[H])C([H])([H])[H])C([H])([H])N(C([H])([H])[H])C([H])([H])C(=O)N([H])C([H])([H])C(=O)N([H])[H]	1.07495e-05	4.96861	E	5.20243	E	0.177323
	Mol558	[H]Oc1c(c(oc(=O)c1C([H])([H])[H])[C@@]([H])(C(=O)[C@@]([H])(C([H])([H])[H])C([H])([H])C([H])([H])[H])C([H])([H])[H])C([H])([H])[H]	0.000507655	3.29443	A	4.20318	B	0.42127
	Mol562	[H]N([H])C(=O)c1c([H])c([H])c([H])c(OC([H])([H])C([H])([H])C([H])([H])C([H])([H])C([H])([H])OC([H])([H])C([H])([H])[H])c1[H]	0.000254826	3.59376	B	4.09782	B	0.429446
	Mol563	[H]Oc1c([H])c([H])c(c([H])c1O[H])C([H])([H])C([H])([H])C(=O)N([H])C([H])([H])C([H])([H])C([H])([H])C([H])([H])C([H])([H])N([H])[H]	9.39274e-05	4.02721	B	4.09569	B	0.431797
	Mol565	[H]OC1=C(C(=O)C([H])([H])[H])C(=O)N(C([H])([H])C([H])([H])C([H])([H])C([H])([H])[H])[C@@]1([H])C([H])([H])C([H])(C([H])([H])[H])C([H])([H])[H]	2.46867e-05	4.60754	B	5.03902	B	0.338427
	Mol568	[H]N([H])C(=O)N([H])C1=NC([H])([H])[C@]([H])(N(C(=O)C([H])([H])[C@@]([H])(N([H])[H])C([H])([H])[C@@]2([H])C([H])([H])N([H])C([H])([H])C2([H])[H])C([H])([H])[H])C(=O)N1[H]	0.000377349	3.42326	B	3.64492	B	0.246837
	Mol570	[H]N([H])C(=O)N([H])C1=NC([H])([H])C([H])(N(C(=O)C([H])([H])[C@@]([H])(N([H])[H])C([H])([H])[C@@]2([H])C([H])([H])N([H])C([H])([H])C2([H])[H])C([H])([H])[H])C(=O)N1[H]	0.000377356	3.42325	B	3.64053	B	0.246837
	Mol573	[H]N([H])C(=O)N([H])C1=NC([H])([H])C([H])(N(C(=O)C([H])([H])[C@@]([H])(N([H])C([H])=O)C([H])([H])C([H])([H])C([H])([H])C([H])([H])N([H])[H])C([H])([H])[H])C(=O)N1[H]	0.000703835	3.15253	B	3.40691	B	0.235361
	Mol574	[H]N=C(N([H])[H])N([H])C([H])([H])C([H])([H])C([H])([H])[C@]([H])(N([H])[H])C([H])([H])C(=O)N(C([H])([H])[H])[C@]1([H])C(=O)N([H])C(=NC1([H])[H])N([H])C(=O)C([H])([H])[H]	2.25848e-05	4.64618	B	3.91631	B	0.258608
	Mol577	[H]N([H])C(=O)N([H])C1=NC([H])([H])[C@]([H])(N(C(=O)C([H])([H])[C@@]([H])(N([H])C([H])([H])[H])C([H])([H])C([H])([H])C([H])([H])C([H])([H])N([H])[H])C([H])([H])[H])C(=O)N1[H]	0.00037512	3.42583	B	3.80421	B	0.235361
	Mol581	[H]N=C(N([H])C([H])([H])[H])N([H])C([H])([H])C([H])([H])C([H])([H])[C@]([H])(N([H])[H])C([H])([H])C(=O)N(C([H])([H])[H])[C@]1([H])C(=O)N([H])C(=NC1([H])[H])N([H])C(=O)N([H])[H]	2.16667e-05	4.66421	B	3.67243	B	0.226837
	Mol582	[H]N=C(N([H])C([H])([H])[H])N([H])C([H])([H])C([H])([H])C([H])([H])[C@]([H])(N([H])[H])C([H])([H])C(=O)N(C([H])([H])[H])C1([H])C(=O)N([H])C(=NC1([H])[H])N([H])C(=O)N([H])[H]	8.66683e-05	4.06214	B	3.84787	B	0.226837
	Mol586	[H]N=C(N([H])[H])N([H])C([H])([H])C([H])([H])C([H])([H])[C@]([H])(N([H])[H])C([H])([H])C(=O)N(C([H])([H])C([H])([H])[H])C1([H])C(=O)N([H])C(=NC1([H])[H])N([H])C(=O)N([H])[H]	0.000677096	3.16935	B	3.74037	B	0.226837
	Mol587	[H]N=C(N([H])[H])N([H])C([H])([H])C([H])([H])C([H])([H])[C@]([H])(N([H])[H])C([H])([H])C(=O)N(C([H])([H])[H])[C@@]1([H])C(=O)N([H])C(=NC(=O)N([H])[H])N(C([H])([H])[H])C1([H])[H]	0.000677096	3.16935	B	3.90731	B	0.306062
	Mol590	[H]N=C(N([H])[H])N([H])C([H])([H])C([H])([H])C([H])([H])[C@]([H])(N([H])[H])C([H])([H])C(=O)N(C([H])([H])[H])C([H])([H])C1([H])C(=O)N([H])C(=NC1([H])[H])N([H])C(=O)N([H])[H]	0.000677096	3.16935	B	3.89971	B	0.313965
	Mol592	[H]OC(=O)C([H])([H])C([H])([H])C([H])([H])C([H])([H])C([H])([H])C([H])([H])C([H])([H])C([H])([H])C([H])([H])C([H])([H])C([H])([H])C([H])([H])C([H])([H])[H]	0.00109546	2.9604	B	3.219	B	0.405474
	Mol594	[H]c1c([H])c([H])c(c(SN2C(=O)C(=O)c3c([H])c(Br)c([H])c(Br)c23)c1[H])N(=O)=O	5.48436e-05	4.26087	B	4.43153	B	0.24863
	Mol595	[H]\C(=C1\SC(=O)N(C1=O)C([H])([H])c1c([H])c([H])c(Cl)c([H])c1Cl)c1sc(Cl)nc1Cl	2.85474e-05	4.54443	A	4.76473	A	0.30656
	Mol598	[H]c1c([H])c([H])c(c(SN2C(=O)C(=O)c3c([H])c([H])c([H])c(Br)c23)c1[H])N(=O)=O	3.30748e-05	4.4805	B	4.2122	B	0.249539
	Mol600	[H]N(c1c([H])c([H])c(Cl)c([H])c1Cl)S(=O)(=O)c1c([H])c(c([H])c(c1[H])C(F)(F)F)C(F)(F)F	0.000572147	3.24249	A	4.76269	A	0.343658
	Mol601	[H]N(c1c([H])c(Cl)c([H])c(Cl)c1[H])S(=O)(=O)c1c([H])c(c([H])c(c1[H])C(F)(F)F)C(F)(F)F	1.14429e-06	5.94146	A	4.40952	A	0.331841
	Mol604	[H]\C(=C1\SC(=O)N(C1=O)C([H])([H])c1c([H])c([H])c(F)c([H])c1[H])c1sc(Cl)nc1Cl	1.61109e-05	4.79288	A	4.70954	A	0.304707
	Mol605	[H]\C(=C1\SC(=O)N(C1=O)C([H])([H])c1c([H])c([H])c(c([H])c1[H])N(=O)=O)c1sc(Cl)nc1Cl	1.50627e-05	4.8221	A	4.69331	A	0.311473
	Mol608	[H]c1c([H])c([H])c(c(SN2C(=O)C(=O)c3c([H])c([H])c([H])c(Cl)c23)c1[H])N(=O)=O	1.87136e-05	4.72784	B	4.24343	B	0.24854
	Mol611	[H]N(c1c(F)c([H])c([H])c([H])c1F)S(=O)(=O)c1c([H])c(c([H])c(c1[H])C(F)(F)F)C(F)(F)F	0.00061727	3.20952	A	4.64062	A	0.365554
	Mol613	[H]N(c1c([H])c(F)c([H])c([H])c1F)S(=O)(=O)c1c([H])c(c([H])c(c1[H])C(F)(F)F)C(F)(F)F	3.85177e-05	4.41434	A	4.42361	A	0.360743
	Mol615	[H]N(c1c([H])c(F)c([H])c(F)c1[H])S(=O)(=O)c1c([H])c(c([H])c(c1[H])C(F)(F)F)C(F)(F)F	4.93816e-06	5.30643	A	4.57985	A	0.362068
	Mol616	[H]c1c([H])c([H])c2C(=O)C(=O)N(Sc3c([H])c([H])c(c([H])c3N(=O)=O)N(=O)=O)c2c1[H]	0.00028985	3.53783	B	4.27025	B	0.257385
	Mol619	[H]N(c1nc2c([H])c([H])c(Cl)c([H])c2n1[H])c1c([H])c(c([H])c([H])c1Cl)C(F)(F)F	2.26081e-06	5.64574	D	5.44044	D	0.414188
	Mol620	[H]N(c1nc2c([H])c([H])c(c([H])c2n1[H])C(F)(F)F)c1c([H])c([H])c(Cl)c(Cl)c1[H]	5.50711e-07	6.25908	D	5.38311	D	0.410947
	Mol623	[H]N([H])C(=O)c1c(F)c([H])c([H])c(OC([H])([H])c2nc3c([H])c(Cl)c([H])nc3s2)c1F	2.81687e-06	5.55023	C	4.58843	A	0.497414
	Mol624	[H]N(c1c([H])c([H])c(Cl)c([H])c1[H])S(=O)(=O)c1c([H])c(c([H])c(c1[H])C(F)(F)F)C(F)(F)F	7.76695e-05	4.10975	A	4.32671	A	0.334152
	Mol625	[H]N(c1c([H])c(c([H])c(c1[H])C(F)(F)F)C(F)(F)F)S(=O)(=O)c1c([H])c([H])c(Cl)c([H])c1[H]	1.93553e-05	4.7132	A	4.43461	A	0.346634
	Mol627	[H]N(c1c([H])c(c([H])c(c1[H])C(F)(F)F)C(F)(F)F)S(=O)(=O)c1c([H])c([H])c(c([H])c1[H])N(=O)=O	2.51201e-05	4.59998	A	4.31417	A	0.358751
	Mol630	[H]OC(=O)c1c([H])c([H])c([H])c2nc3c(c([H])c([H])c([H])c3nc12)C(=O)O[H]	9.32655e-05	4.03028	D	4.25622	A	0.470424
	Mol633	[H]N(c1nc2c([H])c([H])c(Cl)c([H])c2n1[H])c1c([H])c([H])c([H])c(c1[H])C(F)(F)F	5.0153e-06	5.2997	D	5.43551	D	0.406581
	Mol634	[H]N(c1nc2c([H])c([H])c(Cl)c([H])c2n1[H])c1c([H])c([H])c(OC(F)(F)F)c([H])c1[H]	2.38501e-06	5.62251	D	4.79253	D	0.414529
	Mol636	[H]N([H])c1nc2c([H])c(c([H])c([H])c2s1)-c1c([H])c([H])c([H])c(OC(F)(F)F)c1[H]	2.58028e-05	4.58833	B	4.74208	B	0.450995
	Mol637	[H]C(=C1C(=O)c2c([H])c([H])c([H])c([H])c2C1=O)c1nc([H])c(n1C([H])([H])[H])N(=O)=O	0.000353278	3.45188	D	4.5104	D	0.370638
	Mol638	[H]N(C(=O)c1oc(c([H])c1[H])N(=O)=O)c1c([H])c([H])c([H])c2c([H])c([H])c([H])nc12	7.06556e-06	5.15085	D	4.8484	D	0.369272
	Mol643	[H]N(c1nn2c(nnc2s1)-c1c([H])c([H])c([H])c([H])c1[H])c1c([H])c([H])c(Br)c([H])c1[H]	2.10517e-05	4.67671	B	4.98742	B	0.398298
	Mol644	[H]c1c([H])c(c([H])c([H])c1Cl)N1N(C(=O)C([H])([H])C1=O)c1c([H])c([H])c(Cl)c([H])c1[H]	2.49991e-05	4.60208	B	4.53489	B	0.357363
	Mol647	[H]N(c1nn2c(nnc2s1)-c1c([H])c([H])c([H])c([H])c1[H])c1c([H])c([H])c(Cl)c([H])c1[H]	5.96254e-06	5.22457	B	5.10869	B	0.386313
	Mol649	[H]OC(=O)C([H])([H])N1C(=S)S\C(=C(\[H])c2c([H])c([H])nc3c([H])c([H])c([H])c([H])c23)C1=O	0.000757545	3.12059	A	4.31617	A	0.317289
	Mol652	[H]Oc1c([H])c(O[H])c2C(=O)c3c(O[H])c([H])c(c([H])c3C(=O)c2c1[H])C([H])([H])[H]	7.40587e-06	5.13042	B	4.58798	B	0.40291
	Mol653	[H]Oc1c([H])c([H])c(c([H])c1[H])-c1c([H])oc2c([H])c(O[H])c([H])c(O[H])c2c1=O	0.000473981	3.32424	B	4.22072	B	0.384843
	Mol656	[H]Oc1c([H])c(O[H])c2C(=O)C(=O)C([H])(Oc2c1[H])c1c([H])c([H])c(O[H])c(O[H])c1[H]	3.31079e-06	5.48007	B	4.1383	B	0.370584
	Mol659	[H]N(c1nc(c([H])s1)-c1c([H])c([H])c([H])c([H])c1Br)S(=O)(=O)c1c([H])c([H])c([H])c([H])c1[H]	8.12283e-05	4.09029	B	4.24456	B	0.403527
	Mol661	[H]Oc1c([H])c([H])c([H])c([H])c1C([H])=C([H])C(=O)c1c([H])c([H])c(Br)c([H])c1[H]	0.000211922	3.67382	B	3.934	B	0.418941
	Mol663	[H]N(C(=O)c1oc(c([H])c1[H])N(=O)=O)C([H])([H])c1nnn(c1[H])C([H])([H])c1c([H])c([H])c(F)c(Cl)c1[H]	2.11055e-05	4.6756	C	4.65109	D	0.382713
	Mol666	[H]OC(=O)c1c([H])n(c2c(F)c(Sc3nnnn3C([H])([H])[H])c(F)c([H])c2c1=O)C1([H])C([H])([H])C1([H])[H]	4.22096e-05	4.37459	A	4.9373	A	0.367519
	Mol669	[H]N(c1c([H])c(c([H])c(c1[H])C(F)(F)F)C(F)(F)F)S(=O)(=O)c1c([H])c([H])c(OC([H])([H])[H])c([H])c1[H]	0.000156626	3.80514	A	3.72674	A	0.358729
	Mol670	[H]N(c1c([H])c([H])c(OC([H])([H])[H])c([H])c1[H])S(=O)(=O)c1c([H])c(c([H])c(c1[H])C(F)(F)F)C(F)(F)F	0.000626505	3.20308	A	3.97312	A	0.347602
	Mol671	[H]N(c1nc(c([H])s1)-c1c([H])c([H])c([H])c([H])c1F)S(=O)(=O)c1c([H])c([H])c([H])c([H])c1[H]	9.57994e-05	4.01864	B	4.35059	B	0.415384
	Mol673	[H]c1n([H])oc(=O)c1-c1c([H])c([H])c(c([H])c1[H])-c1c([H])c([H])c([H])c([H])c1[H]	0.000269952	3.56871	A	3.9496	A	0.393913
	Mol674	[H]c1c([H])c([H])c2C(=O)C(=O)N(Sc3c([H])c([H])c(c([H])c3[H])C([H])([H])[H])c2c1[H]	0.000371677	3.42983	B	4.01337	B	0.287096
	Mol677	[H]OC(=O)c1c([H])n(c2c(F)c([H])c(F)c([H])c2c1=O)C([H])([H])C([H])(O[H])C([H])([H])n1nc([H])nc1[H]	2.28517e-05	4.64108	A	4.44109	A	0.284556
	Mol681	[H]N(C(=O)c1oc(c([H])c1[H])N(=O)=O)C([H])([H])c1nnn(c1[H])C([H])([H])c1c([H])c([H])c([H])c(c1[H])N(=O)=O	2.15006e-05	4.66755	D	4.72225	D	0.373057
	Mol686	[H]Oc1c([H])c([H])c(\C([H])=C(/[H])C(=O)c2c([H])c([H])c([H])c([H])c2[H])c([H])c1[H]	0.000142801	3.84527	B	3.72102	B	0.406636
	Mol687	[H]Oc1c([H])c([H])c([H])c([H])c1C([H])=C([H])C(=O)c1c([H])c([H])c([H])c([H])c1O[H]	0.000266575	3.57418	B	3.88543	B	0.398046
	Mol689	[H]OC(c1oc2c(c1[H])C(=O)c1c([H])c([H])c([H])c([H])c1C2=O)(C([H])([H])[H])C([H])([H])[H]	2.44067e-05	4.61249	A	4.29293	B	0.44848
	Mol692	[H]Oc1c([H])c([H])c(c([H])c1[H])C1([H])Oc2c([H])c(O[H])c([H])c(O[H])c2C([H])(O[H])C1=O	4.33932e-05	4.36258	B	4.09446	B	0.370843
	Mol693	[H]N(C(=O)N([H])c1c([H])c([H])c(Cl)c(Cl)c1[H])c1nc(N2C([H])([H])C([H])([H])OC([H])([H])C2([H])[H])c(s1)C#N	0.000322405	3.4916	D	4.58942	B	0.363668
	Mol697	[H]c1c(Cl)c([H])c2c(c1Cl)n(c([H])c(C(=O)OC([H])([H])C([H])([H])[H])c2=O)C([H])([H])C1([H])OC1([H])[H]	5.86472e-06	5.23175	A	4.85065	A	0.320759
	Mol700	[H]OC(=O)c1c([H])n(c2c(F)c([H])c([H])c([H])c2c1=O)C([H])([H])C([H])(O[H])C([H])([H])n1nc([H])nc1[H]	0.000192718	3.71508	A	4.8373	A	0.2805
	Mol705	[H]\C(=C1\Oc2c(c([H])c([H])c(OC([H])([H])[H])c2OC([H])([H])[H])C1=O)c1nc([H])c(n1C([H])([H])[H])N(=O)=O	2.3559e-06	5.62784	D	4.58939	D	0.214397
	Mol706	[H]C(=O)c1c([H])c2c(c([H])c1OC([H])([H])[H])n([H])c1c([H])c(OC([H])([H])[H])c([H])c([H])c21	0.000501785	3.29948	A	3.35639	A	0.43116
	Mol707	[H]c1c([H])c2c(c([H])c1OC([H])([H])[H])n([H])c1c([H])c([H])c(c([H])c21)C(=O)OC([H])([H])[H]	0.000501785	3.29948	A	3.42977	A	0.435794
	Mol709	[H]N(C(=O)N([H])c1c([H])c([H])c(Cl)c(Cl)c1[H])c1nc(OC([H])([H])C([H])(C([H])([H])[H])C([H])([H])[H])c(s1)C#N	1.30201e-06	5.88539	B	4.77143	B	0.373295
	Mol713	[H]N(C(=O)C([H])([H])[H])C([H])([H])[C@]1([H])OC(=O)N(c2c([H])c([H])c(-c3nnc(s3)C([H])([H])F)c(F)c2[H])C1([H])[H]	2.71683e-06	5.56594	C	5.54547	C	0.266827
	Mol716	[H]N(C(=O)C([H])([H])[H])C([H])([H])[C@]1([H])OC(=O)N(c2c([H])c([H])c(c(F)c2[H])-n2nc([H])c(I)c2[H])C1([H])[H]	4.50436e-06	5.34637	D	5.10813	D	0.335924
	Mol718	[H]N(C(=O)C([H])([H])[H])C([H])([H])[C@]1([H])OC(=O)N(c2c([H])c([H])c(c(F)c2[H])-n2nnc(C([H])=O)c2[H])C1([H])[H]	7.20239e-07	6.14252	D	5.13552	D	0.349861
	Mol720	[H]OC(=O)C([H])(N1C(=S)S\C(=C(\[H])c2c([H])c([H])c(F)c([H])c2[H])C1=O)C([H])(C([H])([H])[H])C([H])([H])[H]	0.000184344	3.73437	A	4.00394	A	0.27242
	Mol721	[H]c1c([H])c(F)c2n(c([H])c(C(=O)OC([H])([H])C([H])([H])[H])c(=O)c2c1[H])C([H])([H])C1([H])OC1([H])[H]	6.87071e-06	5.163	A	4.70178	A	0.309247
	Mol722	[H]c1c([H])c2n(c([H])c(C(=O)OC([H])([H])C([H])([H])[H])c(=O)c2c([H])c1F)C([H])([H])C1([H])OC1([H])[H]	1.37414e-05	4.86197	A	4.8947	A	0.307099
	Mol724	[H]O[C@]([H])(C([H])([H])[H])[C@@]1([H])C(=O)N2C(=C([H])S[C@@]12[H])C(=O)OC([H])([H])c1c([H])c([H])c(c([H])c1[H])N(=O)=O	0.000571328	3.24311	E	3.92457	E	0.283677
	Mol725	[H]C(=O)c1c([H])c([H])c(OC([H])([H])c2c([H])c([H])c(c([H])c2[H])C([H])([H])[H])c([H])c1[H]	0.000283056	3.54813	B	3.62457	B	0.404075
	Mol728	[H]Oc1c([H])c(OC([H])([H])[H])c([H])c(\C([H])=C(/[H])Sc2c([H])c([H])c([H])c([H])c2[H])c1[H]	0.000123994	3.9066	B	3.88039	B	0.422993
	Mol729	[H]Oc1c([H])c(O\C([H])=C(/[H])c2c([H])c([H])c([H])c([H])c2[H])c([H])c(OC([H])([H])[H])c1[H]	0.000132178	3.87884	B	3.60903	B	0.418534
	Mol732	[H]OC(C([H])([H])[H])(C([H])([H])[H])[C@@]1([H])OC2=C(C(=O)c3c([H])c([H])c([H])c([H])c3C2=O)C1([H])[H]	4.84322e-05	4.31487	B	4.46732	B	0.323275
	Mol733	[H]OC(=O)c1c(O[H])c([H])c([H])c([H])c1C([H])([H])C([H])([H])c1c([H])c([H])c(O[H])c([H])c1[H]	0.000193729	3.71281	B	3.64388	B	0.382944
	Mol734	[H]O[C@@]1([H])C2=C(O[C@]1([H])C(O[H])(C([H])([H])[H])C([H])([H])[H])C(=O)c1c([H])c([H])c([H])c([H])c1C2=O	2.28029e-05	4.64201	D	4.3294	B	0.310317
	Mol736	[H]OC(=O)c1c(O[H])c([H])c([H])c([H])c1C([H])([H])C([H])([H])c1c([H])c(O[H])c([H])c([H])c1O[H]	0.000364847	3.43789	B	3.71305	B	0.395576
	Mol737	[H]OC(=O)c1c(O[H])c([H])c([H])c([H])c1C([H])([H])C([H])([H])c1c([H])c([H])c(O[H])c(O[H])c1[H]	0.000364847	3.43789	B	3.77686	B	0.388931
	Mol739	[H]OC(=O)c1c(O[H])c([H])c([H])c([H])c1C([H])([H])C([H])([H])c1c([H])c(O[H])c(O[H])c([H])c1O[H]	0.00068946	3.16149	B	3.85291	B	0.397063
	Mol740	[H]OC(=O)c1c(O[H])c([H])c(OC([H])([H])[H])c([H])c1-c1c([H])c(O[H])c(O[H])c([H])c1C([H])([H])[H]	0.000107728	3.96767	B	4.09023	B	0.376233
	Mol742	[H]N(C(=O)C([H])([H])[H])C([H])([H])c1noc(n1)-c1c([H])c(F)c(N2C([H])([H])C([H])([H])OC([H])([H])C2([H])[H])c(F)c1F	0.000702031	3.15364	A	3.56222	B	0.520987
	Mol745	[H]N(C(=O)C([H])([H])[H])C([H])([H])[C@]1([H])OC(=O)N(c2c([H])c([H])c(-c3nnc(s3)C([H])([H])[H])c(F)c2[H])C1([H])[H]	1.42823e-06	5.8452	C	5.48279	C	0.249366
	Mol747	[H]OC([H])([H])c1nnc(s1)-c1c([H])c([H])c(c([H])c1F)N1C(=O)O[C@@]([H])(C([H])([H])N([H])C(=O)C([H])([H])[H])C1([H])[H]	2.73164e-06	5.56358	C	5.28622	C	0.253712
	Mol749	[H]N([H])C(=O)c1nnn(c1[H])-c1c([H])c([H])c(c([H])c1F)N1C(=O)O[C@@]([H])(C([H])([H])N([H])C(=O)C([H])([H])[H])C1([H])[H]	1.10461e-05	4.95679	D	5.09749	D	0.354043
	Mol751	[H]N(c1c([H])c([H])c(c([H])c1[H])C([H])([H])[H])C([H])([H])c1nc2c([H])c([H])c([H])c([H])c2n1[H]	0.000539796	3.26777	D	3.84068	D	0.44066
	Mol756	[H]N(C(=O)C([H])([H])[H])C([H])([H])c1noc(n1)-c1c([H])c(F)c(N2C([H])([H])C([H])([H])OC([H])([H])C2([H])[H])c(F)c1[H]	0.000739385	3.13113	B	3.59487	B	0.533771
	Mol758	[H]N([H])c1nn(c([H])c1[H])-c1c([H])c([H])c(c([H])c1F)N1C(=O)O[C@@]([H])(C([H])([H])N([H])C(=O)C([H])([H])[H])C1([H])[H]	1.20074e-05	4.92055	D	4.96385	D	0.328615
	Mol760	[H]N([H])C([H])([H])c1nnc(s1)-c1c([H])c([H])c(c([H])c1F)N1C(=O)O[C@@]([H])(C([H])([H])N([H])C(=O)C([H])([H])[H])C1([H])[H]	1.0956e-05	4.96035	C	5.4092	C	0.264072
	Mol761	[H]OC([H])([H])c1nc([H])n(n1)-c1c([H])c([H])c(c([H])c1F)N1C(=O)O[C@@]([H])(C([H])([H])N([H])C(=O)C([H])([H])[H])C1([H])[H]	4.5829e-05	4.33886	D	4.92406	D	0.311193
	Mol762	[H]OC([H])([H])c1nnn(c1[H])-c1c([H])c([H])c(c([H])c1F)N1C(=O)O[C@@]([H])(C([H])([H])N([H])C(=O)C([H])([H])[H])C1([H])[H]	1.14573e-05	4.94092	D	5.06141	D	0.359068
	Mol771	[H]N([H])C(=O)[C@]1([H])OC(=O)N(c2c([H])c([H])c(c(F)c2[H])C2([H])C([H])([H])C([H])([H])S(=O)C([H])([H])C2([H])[H])C1([H])[H]	1.17614e-05	4.92954	B	4.97579	B	0.401914
	Mol774	[H]OC(=O)c1c([H])n(c2nc(N3C([H])([H])C([H])([H])N([H])C([H])([H])C3([H])[H])c(F)c([H])c2c1=O)C([H])([H])C([H])([H])[H]	1.24948e-05	4.90327	A	5.00376	D	0.371236
	Mol783	[H]OC(=O)C1=C(C([H])([H])Sc2nnnn2C([H])([H])C([H])([H])O[H])C([H])([H])O[C@@]2([H])N1C(=O)[C@@]2(OC([H])([H])[H])N([H])C(=O)C([H])([H])SC([H])(F)F	5.03967e-05	4.2976	E	4.81847	E	0.369503
	Mol786	[H]c1c([H])c(c([H])c([H])c1-n1n([H])c2c(SC([H])([H])C2([H])[H])c1=O)C(C([H])([H])[H])(C([H])([H])[H])C([H])([H])[H]	0.000466959	3.33072	A	4.09102	A	0.260938
	Mol788	[H]Oc1c([H])c([H])c(C([H])=NN([H])C(=O)C([H])([H])C([H])([H])c2c(nn([H])c2C([H])([H])[H])C([H])([H])[H])c(O[H])c1[H]	0.00042364	3.373	D	4.09751	B	0.498713
	Mol791	[H]OC(=O)C([H])([H])C([H])([H])C([H])([H])C([H])([H])C([H])=C=C([H])C#CC#C[C@]([H])(O[H])C([H])([H])C([H])([H])[H]	0.00101572	2.99322	B	4.41808	B	0.450234
	Mol792	[H]C([H])=C1C(=O)Oc2c([H])c(OC([H])([H])[H])c([H])c([H])c2C1([H])C([H])([H])C([H])([H])C([H])([H])C([H])([H])[H]	0.000203148	3.69219	B	3.99605	B	0.399051
	Mol796	[H]OC(=O)[C@]1(C([H])([H])[H])C([H])([H])C2=C(C1([H])[H])[C@@](O[H])(C([H])([H])[H])C1(C(=C([H])[H])C2=O)C([H])([H])C1([H])[H]	6.10397e-05	4.21439	B	4.15922	B	0.353523
	Mol798	[H]c1c(Cl)c(Cl)c([H])c2n(c(=NC([H])(C([H])([H])[H])C([H])([H])[H])n([H])c12)C1([H])C([H])([H])C([H])([H])C([H])([H])C1([H])[H]	0.000160719	3.79393	D	4.46706	D	0.411165
	Mol800	[H]N(C(=O)C([H])([H])[H])C([H])([H])[C@]1([H])OC(=O)N(c2c([H])c([H])c(N3C([H])([H])C([H])([H])N(C([H])([H])[H])S3(=O)=O)c(F)c2[H])C1([H])[H]	8.08057e-06	5.09256	C	5.12858	B	0.349908
	Mol801	[H]N(C(=O)C([H])([H])[H])C([H])([H])[C@]1([H])OC(=O)N(c2c([H])c([H])c(N3C([H])([H])[C@@]([H])(N([H])S3(=O)=O)C([H])([H])[H])c(F)c2[H])C1([H])[H]	3.23741e-05	4.4898	C	5.22871	B	0.361794
	Mol807	[H]N(Sc1c([H])c([H])c(c([H])c1N(=O)=O)N(=O)=O)[C@]([H])(C(=O)OC([H])([H])C([H])([H])[H])C([H])([H])C([H])([H])C(=O)OC([H])([H])C([H])([H])[H]	0.000249321	3.60324	D	3.98937	B	0.469291
	Mol808	[H]Oc1c([H])c([H])c(c([H])c1Br)C([H])([H])C([H])(N=O)C(=O)N([H])C([H])([H])C([H])([H])SSC([H])([H])C([H])([H])N([H])C(=O)OC([H])([H])[H]	5.37624e-05	4.26952	D	4.50788	B	0.407694
	Mol809	[H]O[C@@]1([H])C([H])=C([H])C([H])=C2C([H])([H])[C@]3(SC([H])([H])[H])N(C(=O)[C@@](SC([H])([H])[H])(N(C3=O)C([H])([H])[H])C([H])([H])[H])[C@]12[H]	9.11519e-05	4.04023	B	4.58175	B	0.384097
	Mol812	[H]OC(=O)C1=C(SC(=S)N2C([H])([H])C([H])([H])C([H])([H])C2([H])[H])[C@]([H])(C([H])([H])[H])[C@@]2([H])N1C(=O)[C@]2([H])[C@]([H])(O[H])C([H])([H])[H]	1.13456e-05	4.94517	E	4.89371	E	0.258555
	Mol814	[H]OC(=O)C1=C(S[C@@]2([H])N1C(=O)[C@]2([H])[C@]([H])(O[H])C([H])([H])[H])C([H])([H])N1C([H])([H])C([H])([H])C([H])([H])[C@@]1([H])C(=O)OC([H])([H])[H]	1.12327e-05	4.94952	E	4.50311	E	0.188676
	Mol817	[H]C([H])=C1C(=O)O[C@]2([H])\C([H])=C(C([H])([H])[H])/C([H])([H])C([H])([H])\C([H])=C(C([H])([H])[H])/C([H])([H])C([H])([H])[C@@]12[H]	0.000861507	3.06474	B	3.79978	B	0.324174
	Mol819	[H]O[C@]1([H])C([H])([H])C([H])([H])C(=C([H])[H])[C@]2([H])[C@@]3([H])OC(=O)C(=C([H])[H])[C@]3([H])C([H])([H])C([H])([H])[C@@]12C([H])([H])[H]	0.00100749	2.99676	B	3.78347	B	0.348342
	Mol821	[H]Oc1c(O[H])c2c(c([H])c1OC([H])([H])[H])C([H])([H])C(=O)OC2([H])C([H])([H])C([H])([H])C([H])([H])C([H])([H])C([H])([H])[H]	0.000178488	3.74839	B	4.13899	B	0.365813
	Mol822	[H]N([H])c1nc([H])c(n1C([H])([H])C([H])([H])C([H])([H])C([H])([H])C([H])([H])[H])C([H])([H])c1c([H])c([H])c([H])c([H])c1[H]	0.000526359	3.27872	A	3.76039	D	0.454364
	Mol823	[H]N(C(=O)C([H])([H])N([H])C(C([H])([H])[H])(C([H])([H])[H])C([H])([H])[H])c1c([H])c([H])c([H])c2N([H])C(=O)C([H])([H])C([H])([H])c12	0.000465168	3.33239	B	3.93243	B	0.451488
	Mol825	[H]OC([H])([H])C([H])([H])N(C([H])([H])C(=O)N([H])c1c([H])c([H])c([H])c2N([H])C(=O)C([H])([H])C([H])([H])c12)C([H])([H])C([H])([H])O[H]	0.000208362	3.68118	B	4.00811	B	0.453485
	Mol826	[H]OC(=O)C1=C(S[C@@]2([H])N1C(=O)[C@]2([H])[C@]([H])(O[H])C([H])([H])[H])C([H])([H])N1C([H])([H])C([H])([H])C([H])([H])C([H])(C(=O)N([H])[H])C1([H])[H]	5.6319e-06	5.24935	E	4.92053	E	0.174923
	Mol828	[H]OC(=O)C1=C(S[C@@]2([H])N1C(=O)[C@]2([H])[C@]([H])(O[H])C([H])([H])[H])C([H])([H])N1C([H])([H])C([H])([H])C([H])([H])C([H])([H])C1([H])C(=O)N([H])[H]	5.6319e-06	5.24935	E	4.96027	E	0.180717
	Mol829	[H]Oc1c([H])c([H])c(C([H])=C([H])C(=O)N([H])C([H])([H])C([H])([H])C([H])([H])C([H])([H])C([H])([H])C([H])([H])N([H])[H])c([H])c1O[H]	8.98753e-05	4.04636	B	4.13221	B	0.475701
	Mol833	[H]OC(=O)C1=C(S[C@@]2([H])C([H])([H])C([H])([H])O[C@@]2([H])C([H])([H])N([H])[H])[C@]([H])(C([H])([H])[H])C2([H])N1C(=O)[C@]2([H])[C@]([H])(O[H])C([H])([H])[H]	2.33833e-05	4.63109	E	4.70376	E	0.235087
	Mol835	[H]OC(=O)C1=C(SC2([H])C([H])([H])OC([H])(C([H])([H])N([H])[H])C2([H])[H])[C@]([H])(C([H])([H])[H])C2([H])N1C(=O)[C@]2([H])[C@]([H])(O[H])C([H])([H])[H]	2.33833e-05	4.63109	E	4.66012	E	0.227691
	Mol836	[H]OC(=O)C1=C(S[C@@]2([H])C([H])([H])O[C@]([H])(C([H])([H])N([H])[H])C2([H])[H])[C@]([H])(C([H])([H])[H])C2([H])N1C(=O)[C@]2([H])[C@]([H])(O[H])C([H])([H])[H]	2.33833e-05	4.63109	E	4.6622	E	0.227691
	Mol838	[H]OC(=O)C1=C(S[C@]2([H])C([H])([H])OC([H])([H])[C@@]2([H])C([H])([H])N([H])[H])[C@]([H])(C([H])([H])[H])C2([H])N1C(=O)[C@]2([H])[C@]([H])(O[H])C([H])([H])[H]	4.67665e-05	4.33006	E	4.64251	E	0.232517
	Mol839	[H]OC(=O)C1=C(S[C@@]2([H])C([H])([H])OC([H])([H])[C@@]2([H])C([H])([H])N([H])[H])[C@]([H])(C([H])([H])[H])C2([H])N1C(=O)[C@]2([H])[C@]([H])(O[H])C([H])([H])[H]	1.16916e-05	4.93212	E	4.43751	E	0.232517
	Mol842	[H]Oc1c([H])c([H])c(c([H])c1C([H])([H])[H])[C@]([H])(C([H])([H])[H])C([H])([H])C([H])([H])C([H])=C(C([H])([H])[H])C([H])([H])[H]	0.000146673	3.83365	B	4.04067	B	0.405314
	Mol844	[H]Oc1c([H])c(c([H])c([H])c1[C@@]([H])(C([H])([H])[H])C([H])([H])C([H])([H])C([H])=C(C([H])([H])[H])C([H])([H])[H])C([H])([H])[H]	3.43765e-05	4.46374	B	3.97886	B	0.398269
	Mol847	[H]OC([H])([H])[C@]1(C([H])([H])[H])C([H])([H])C2=C(C1([H])[H])[C@@](O[H])(C([H])([H])[H])C1(C([H])([H])C1([H])[H])[C@]([H])(C2=O)C([H])([H])[H]	0.000599624	3.22212	B	3.56253	B	0.359961
	Mol848	[H]OC([H])([H])[C@@]1(C([H])([H])[H])C([H])([H])C2=C(C1([H])[H])[C@@](O[H])(C([H])([H])[H])C1(C([H])([H])C1([H])[H])[C@@]([H])(C2=O)C([H])([H])[H]	0.000599624	3.22212	B	3.56445	B	0.359961
	Mol849	[H]OC(=O)c1c(O[H])c([H])c([H])c([H])c1OC([H])([H])C([H])([H])C([H])([H])C([H])([H])C([H])([H])C([H])([H])C([H])([H])C([H])([H])[H]	0.000240464	3.61895	B	3.92396	B	0.404781
	Mol851	[H]OC(=O)C([H])=C([H])C(C([H])([H])[H])(C([H])([H])[H])C([H])([H])C(\[H])=C(/C([H])([H])[H])C([H])([H])C([H])([H])C(\[H])=C(\Br)C([H])([H])[H]	0.000318377	3.49706	B	4.04208	B	0.403969
	Mol852	[H]N([H])c1c([H])c([H])c(c([H])c1[H])S(=O)(=O)N([H])C([H])([H])c1nnn(c1[H])C([H])([H])C([H])([H])C([H])([H])C([H])([H])C([H])([H])C([H])([H])[H]	0.000741494	3.12989	A	3.62721	A	0.328614
	Mol854	[H]c1nc2c(n([H])c([H])nc2=NN2C([H])([H])C([H])([H])N(C([H])([H])[H])C([H])([H])C2([H])[H])n1C1([H])C([H])([H])C([H])([H])C([H])([H])C1([H])[H]	0.000165997	3.7799	A	4.2246	D	0.433202
	Mol855	[H]N([H])C(=O)c1c([H])c([H])c([H])c(OC([H])([H])C([H])([H])C([H])([H])C([H])([H])C([H])([H])OC([H])([H])C([H])([H])C([H])([H])[H])c1[H]	0.000120678	3.91837	B	4.08493	B	0.429446
	Mol857	[H]OC(=O)C1=C(S[C@]2([H])C([H])([H])N([H])[C@]([H])(C([H])([H])N([H])S(=O)(=O)N([H])[H])C2([H])[H])[C@]([H])(C([H])([H])[H])[C@@]2([H])N1C(=O)[C@]2([H])[C@]([H])(O[H])C([H])([H])[H]	2.85632e-07	6.54419	E	4.83058	E	0.230631
	Mol859	[H]N(c1nc([H])nc2n(c([H])nc12)C1([H])C([H])([H])C([H])([H])C([H])([H])C1([H])[H])C([H])([H])C([H])([H])N([H])C([H])(C([H])([H])[H])C([H])([H])[H]	0.000173482	3.76075	D	3.99196	D	0.366189
	Mol860	[H]O[C@]1([H])C([H])([H])C([H])([H])[C@](O[H])(C([H])([H])[H])[C@]2([H])[C@@]3([H])OC(=O)[C@@]([H])(C([H])([H])[H])[C@]3([H])C([H])([H])C([H])([H])[C@@]12C([H])([H])[H]	0.000932253	3.03047	B	3.84246	B	0.388998
	Mol863	[H]O[C@]1(C([H])([H])[H])C([H])([H])C([H])([H])[C@]2([H])[C@]([H])([C@]3([H])[C@]([H])(C([H])([H])[H])C([H])([H])C([H])([H])[C@@]13[H])C2(C([H])([H])[H])C([H])([H])[H]	1.80019e-05	4.74468	B	4.01991	B	0.428216
	Mol865	[H]N([H])C(=O)N([H])C1=NC([H])([H])[C@]([H])(N(C(=O)C([H])([H])[C@@]([H])(N([H])[H])C([H])([H])C2([H])C([H])([H])C([H])([H])N([H])C([H])([H])C2([H])[H])C([H])([H])[H])C(=O)N1[H]	0.000181188	3.74187	B	3.90333	B	0.242682
	Mol868	[H]OC1=C([H])C(=NC([H])([H])C1([H])N(C(=O)C([H])([H])[C@@]([H])(N([H])[H])C([H])([H])C([H])([H])C([H])([H])N([H])C(=N[H])N([H])[H])C([H])([H])[H])N([H])C(=O)C([H])([H])[H]	0.000707779	3.1501	B	4.24767	B	0.370676
	Mol869	[H]N([H])C(=O)N([H])C1=NC([H])([H])[C@]([H])(N(C(=O)C([H])([H])[C@@]([H])([N+]([H])([H])[H])C([H])([H])[C@]2([H])C([H])([H])[N+](=C(N([H])[H])N([H])[H])C([H])([H])C2([H])[H])C([H])([H])[H])C(=O)N1[H]	2.08743e-05	4.68039	B	4.04328	B	0.249367
	Mol871	[H]N([H])C(=O)N([H])C1=NC([H])([H])[C@]([H])(N(C(=O)C([H])([H])[C@@]([H])([N+]([H])([H])[H])C2([H])C([H])([H])C([H])([H])[N+](=C(N([H])[H])N([H])[H])C([H])([H])C2([H])[H])C([H])([H])[H])C(=O)N1[H]	4.17485e-05	4.37936	B	4.27244	B	0.2407
	Mol873	[H]N([H])C(=O)N([H])C1=NC([H])([H])[C@]([H])(N(C(=O)C([H])([H])[C@@]([H])(N([H])[H])C([H])([H])C([H])([H])C([H])([H])N2C(=NC([H])([H])C2([H])[H])N([H])[H])C([H])([H])[H])C(=O)N1[H]	0.000335754	3.47398	B	3.64873	B	0.240762
	Mol874	[H]N([H])C(=O)N([H])C1=NC([H])([H])C([H])(N(C(=O)C([H])([H])[C@@]([H])(N([H])[H])C([H])([H])C([H])([H])C([H])([H])N2C(=NC([H])([H])C2([H])[H])N([H])[H])C([H])([H])[H])C(=O)N1[H]	0.000335761	3.47397	B	3.65103	B	0.240762
	Mol878	[H]N=C(N([H])C(=O)C([H])([H])[H])N([H])C([H])([H])C([H])([H])C([H])([H])[C@]([H])(N([H])[H])C([H])([H])C(=O)N(C([H])([H])[H])C1([H])C(=O)N([H])C(=NC1([H])[H])N([H])C(=O)N([H])[H]	0.000629376	3.20109	B	3.37051	B	0.226837
	Mol879	[H]ON(C(=O)C([H])([H])[H])C([H])([H])C([H])([H])C([H])([H])P(=O)(O[C@@]([H])(OC(=O)OC([H])([H])C([H])([H])[H])C([H])([H])[H])O[C@@]([H])(OC(=O)OC([H])([H])C([H])([H])[H])C([H])([H])[H]	0.000466046	3.33157	B	3.99311	B	0.475898
	Mol883	[H]N=C(N([H])[H])N([H])C([H])([H])C([H])([H])C([H])([H])[C@]([H])(N([H])[H])C([H])([H])C(=O)N(C([H])([H])[H])C1([H])C(=O)N([H])C(=NC1([H])[H])N(C(=O)C([H])([H])[H])C([H])([H])[H]	0.000173805	3.75994	B	4.02924	B	0.261385
	Mol884	[H]OC([H])(C([H])([H])C([H])([H])[C@](O[H])(C([H])([H])[H])[C@@]1([H])C([H])([H])C([H])=C(C([H])([H])[H])C([H])([H])C1([H])[H])C(O[H])(C([H])([H])[H])C([H])([H])[H]	0.000460571	3.3367	B	4.16247	B	0.388095
	Mol886	[H]N([H])C(=O)N([H])C1=NC([H])([H])[C@]([H])(N(C(=O)C([H])([H])[C@@]([H])(N([H])[H])C([H])([H])C([H])([H])C([H])([H])N([H])C(=NC([H])([H])[H])N([H])C([H])([H])[H])C([H])([H])[H])C(=O)N1[H]	0.000652334	3.18553	B	3.74191	B	0.226837
	Mol889	[H]N=C(N([H])C([H])([H])C([H])([H])C([H])([H])[C@]([H])(N([H])[H])C([H])([H])C(=O)N(C([H])([H])[H])C1([H])C(=O)N([H])C(=NC1([H])[H])N([H])C(=O)N([H])[H])N(C([H])([H])[H])C([H])([H])[H]	0.000166997	3.77729	B	3.7115	B	0.230373
	Mol891	[H]N=C(N([H])[H])N([H])C([H])([H])C([H])([H])C([H])([H])[C@]([H])(N([H])[H])C([H])([H])C(=O)N(C([H])([H])[H])C1([H])C(=O)N([H])C(=NC1([H])[H])N([H])C(=O)N(C([H])([H])[H])C([H])([H])[H]	0.000652334	3.18553	B	3.77353	B	0.232122
	Mol893	[H]N=C(N([H])C([H])([H])C([H])([H])[H])N([H])C([H])([H])C([H])([H])C([H])([H])[C@]([H])(N([H])[H])C([H])([H])C(=O)N(C([H])([H])[H])C1([H])C(=O)N([H])C(=NC1([H])[H])N([H])C(=O)N([H])[H]	0.000652334	3.18553	B	3.74849	B	0.226837
	Mol895	[H]C(=C1SC(=O)N(C1=O)C([H])([H])C(=O)c1c([H])c([H])c(Cl)c([H])c1Cl)c1sc(Cl)nc1Cl	2.68319e-05	4.57135	A	4.78213	A	0.294407
	Mol897	[H]Oc1c(c([H])c(c([H])c1C(F)(F)F)C(F)(F)F)C(=O)N([H])c1c([H])c([H])c(Cl)c(Cl)c1[H]	2.39822e-06	5.62011	B	5.196	B	0.364911
	Mol899	[H]C(=C1SC(=O)N(C1=O)C([H])([H])C(=O)c1c([H])c([H])c(c([H])c1[H])N(=O)=O)c1sc(Cl)nc1Cl	2.82214e-05	4.54942	A	4.76584	A	0.302973
	Mol903	[H]C(=C1SC(=O)N(C1=O)C([H])([H])C(=O)c1c([H])c([H])c([H])c([H])c1[H])c1sc(Cl)nc1Cl	1.57058e-05	4.80394	A	4.69818	A	0.292089
	Mol905	[H]c1c(Cl)c([H])c(c([H])c1Cl)-c1n([H])c(=O)n([H])c1-c1c([H])c(Cl)c([H])c(Cl)c1[H]	2.15089e-05	4.66738	C	4.52956	A	0.44817
	Mol906	[H]c1c([H])c(c([H])c(Cl)c1Cl)N1N(C(=O)C([H])([H])C1=O)c1c([H])c([H])c(Cl)c(Cl)c1[H]	2.06221e-05	4.68567	B	4.62438	B	0.355053
	Mol909	[H]N(c1c([H])c(c([H])c(c1[H])C(F)(F)F)C(F)(F)F)S(=O)(=O)c1c([H])c([H])c(c([H])c1[H])C(F)(F)F	3.56967e-05	4.44737	A	4.41768	A	0.351846
	Mol910	[H]c1nc2C(=O)c3c([H])c([H])c([H])c([H])c3-c3nc([H])c([H])c(c1[H])c23	5.38633e-05	4.26871	A	4.27359	A	0.438985
	Mol913	[H]N(c1nn2c(nnc2s1)-c1c([H])c([H])c([H])c(Cl)c1[H])c1c([H])c([H])c(Br)c([H])c1[H]	2.42004e-06	5.61618	B	5.11477	B	0.393582
	Mol914	[H]N(c1nn2c(nnc2s1)-c1c([H])c([H])c([H])c([H])c1Cl)c1c([H])c([H])c(Br)c([H])c1[H]	4.81538e-06	5.31737	A	5.13766	B	0.384682
	Mol916	[H]N(C(=O)c1c([H])c([H])c(F)c([H])c1[H])c1nnc(o1)-c1c([H])c([H])c([H])c(Br)c1[H]	4.15523e-06	5.38141	B	5.799	B	0.312607
	Mol917	[H]N(C(=O)c1c([H])c([H])c([H])c(F)c1[H])c1nnc(o1)-c1c([H])c([H])c(Br)c([H])c1[H]	1.38508e-06	5.85853	B	5.69682	B	0.310956
	Mol919	[H]c1c(n([H])c2c([H])c(Br)c([H])c([H])c12)-c1nc2c([H])c([H])c([H])c([H])c2s1	0.000195142	3.70965	A	4.10642	A	0.416601
	Mol922	[H]N(C(=O)c1c([H])c([H])c([H])c(Cl)c1[H])c1nnc(o1)-c1c([H])c([H])c(Cl)c([H])c1[H]	3.75361e-07	6.42555	B	5.48836	B	0.311046
	Mol925	[H]N(c1nn2c(nnc2s1)-c1c([H])c([H])c([H])c([H])c1Cl)c1c([H])c([H])c(Cl)c([H])c1[H]	5.40162e-06	5.26748	A	5.16947	B	0.381396
	Mol927	[H]N(C(=O)c1c([H])c([H])c([H])c(Cl)c1[H])c1nnc(o1)-c1c([H])c([H])c(F)c([H])c1[H]	1.57708e-06	5.80215	B	5.71719	B	0.309242
	Mol928	[H]c1c(n([H])c2c([H])c([H])c(Br)c([H])c12)-c1c([H])c2c([H])c(Br)c([H])c([H])c2n1[H]	0.000164982	3.78256	A	4.73646	A	0.383729
	Mol932	[H]c1c(n([H])c2c([H])c(Br)c([H])c([H])c12)-c1c([H])c2c([H])c(F)c([H])c([H])c2n1[H]	9.14631e-07	6.03875	A	4.56702	A	0.407075
	Mol933	[H]N(c1c([H])c(Br)c2c([H])c([H])c([H])c([H])c2c1[H])S(=O)(=O)c1c([H])c([H])c(c([H])c1N(=O)=O)N(=O)=O	2.50584e-05	4.60105	A	4.47059	A	0.373771
	Mol935	[H]c1c(oc2c([H])c([H])c([H])c([H])c12)-c1c([H])c2c([H])c([H])c(Br)c([H])c2n1[H]	0.000205791	3.68657	A	4.3884	A	0.418829
	Mol937	[H]c1c(sc2c([H])c([H])c([H])c([H])c12)-c1c([H])c2c([H])c([H])c(Br)c([H])c2n1[H]	0.000195736	3.70833	A	4.17526	A	0.407305
	Mol938	[H]C(=O)c1c([H])c([H])c(\C([H])=C(/[H])C(=O)c2c([H])c([H])c(Cl)c([H])c2Cl)c([H])c1[H]	0.000210519	3.67671	B	3.76817	B	0.448646
	Mol941	[H]c1c(Cl)c([H])c(c([H])c1Cl)-c1nc(SC([H])([H])[H])n([H])c1-c1c([H])c(Cl)c([H])c(Cl)c1[H]	7.96155e-05	4.099	C	4.75638	A	0.459562
	Mol942	[H]c1c([H])c([H])c(C(=O)OC([H])([H])[H])c(SN2C(=O)C(=O)c3c([H])c([H])c([H])c(Cl)c23)c1[H]	3.60229e-05	4.44342	B	3.91033	B	0.265493
	Mol946	[H]N(c1c([H])c(Br)c2c([H])c([H])c([H])c([H])c2c1[H])S(=O)(=O)c1c([H])c([H])c(c([H])c1[H])N(=O)=O	3.76882e-05	4.42379	A	4.54691	A	0.37258
	Mol949	[H]C(=O)c1c([H])c([H])c(\C([H])=C(/[H])C(=O)c2c([H])c([H])c(Br)c([H])c2[H])c([H])c1[H]	0.000203822	3.69075	B	3.70768	B	0.442518
	Mol950	[H]N(C(=O)N([H])c1c([H])c([H])c([H])c2c([H])c([H])c([H])nc12)c1c([H])c([H])c(Cl)c(Cl)c1[H]	0.000386674	3.41265	D	4.61408	D	0.53068
	Mol952	[H]C(=O)c1c([H])c([H])c(\C([H])=C(/[H])C(=O)c2c([H])c([H])c([H])c([H])c2Cl)c([H])c1[H]	0.000236994	3.62526	B	3.67562	B	0.447715
	Mol953	[H]C(=O)c1c([H])c([H])c(\C([H])=C(/[H])C(=O)c2c([H])c([H])c(Cl)c([H])c2[H])c([H])c1[H]	0.000236994	3.62526	B	3.66954	B	0.441549
	Mol957	[H]N(c1c([H])c(c([H])c(c1[H])C(F)(F)F)C(F)(F)F)C([H])([H])c1nc2c([H])c([H])c([H])c([H])c2n1[H]	4.45576e-05	4.35108	D	4.20644	D	0.464056
	Mol959	[H]C(=O)c1c([H])c([H])c(\C([H])=C(/[H])C(=O)c2c([H])c([H])c(F)c([H])c2[H])c([H])c1[H]	0.000251891	3.59879	B	3.71752	B	0.453065
	Mol961	[H]N1C(=S)SC(=C([H])c2c([H])c([H])c([H])c(Oc3c([H])c([H])c([H])c([H])c3[H])c2[H])C1=O	7.88392e-05	4.10326	A	3.97971	A	0.357736
	Mol962	[H]c1c([H])c([H])c2C(=O)C(=O)N(Sc3c([H])c([H])c([H])c([H])c3C(=O)OC([H])([H])[H])c2c1[H]	0.000159724	3.79663	A	4.20327	B	0.274443
	Mol965	[H]\C(=C(\[H])c1c([H])c([H])c(Cl)c([H])c1[H])c1c([H])n([H])c2c([H])c([H])c([H])c([H])c12	0.000100261	3.99887	A	4.03795	A	0.428233
	Mol971	[H]OC(=O)c1c([H])c([H])c([H])c(c1[H])-c1c([H])c([H])c([H])c(c1[H])-c1nc(sc1[H])N([H])[H]	0.000844418	3.07344	B	3.65803	B	0.379971
	Mol972	[H]OC(=O)c1c([H])c([H])c(c([H])c1[H])-c1c([H])c([H])c([H])c(c1[H])-c1nc(sc1[H])N([H])[H]	0.000844418	3.07344	B	3.68914	B	0.374972
	Mol977	[H]Oc1c([H])c([H])c2C3=C4C(=C([H])C(=O)C(=O)C4([H])[H])C([H])([H])[C@@]3(O[H])C([H])([H])Oc2c1[H]	0.000337947	3.47115	B	4.43683	B	0.347241
	Mol978	[H]Oc1c([H])c(O[H])c2c(oc(c([H])c2=O)-c2c([H])c([H])c(OC([H])([H])[H])c(O[H])c2[H])c1[H]	0.000426577	3.37	A	4.2811	B	0.370755
	Mol983	[H]OC(=O)C1=C(Sc2nc3c([H])c(Cl)c([H])c([H])c3s2)C([H])([H])[C@@]2([H])N1C(=O)[C@]2([H])[C@]([H])(O[H])C([H])([H])[H]	4.54537e-06	5.34243	E	5.31097	E	0.24241
	Mol986	[H]OC(=O)c1c([H])n(c2c([H])c(c([H])c([H])c2c1=O)C(F)(F)F)C([H])([H])C([H])(O[H])C([H])([H])n1nc([H])nc1[H]	2.61719e-06	5.58216	A	4.556	A	0.287002
	Mol987	[H]Oc1c([H])c([H])c(\C([H])=N\n2c(nc3c([H])c([H])c([H])c([H])c3c2=O)C([H])([H])[H])c(O[H])c1[H]	0.000847183	3.07202	A	4.38547	A	0.51214
	Mol989	[H]c1nc2c([H])c(c(c([H])c2n1C([H])([H])c1c([H])c([H])c(Cl)c([H])c1Cl)C([H])([H])[H])C([H])([H])[H]	0.000124975	3.90318	D	4.29251	D	0.388223
	Mol992	[H]N(C(=O)C([H])([H])[H])C([H])([H])[C@]1([H])OC(=O)N(c2c([H])c([H])c(c(F)c2[H])-n2nc(c([H])c2[H])C(F)(F)F)C1([H])[H]	1.03599e-05	4.98464	D	5.12349	D	0.327638
	Mol994	[H]N(C(=O)C([H])([H])[H])C([H])([H])[C@]1([H])OC(=O)N(c2c([H])c([H])c(c(F)c2[H])-n2nc([H])c(C#N)c2[H])C1([H])[H]	1.45724e-06	5.83647	D	5.22931	D	0.329368
	Mol996	[H]N(C(=O)C([H])([H])[H])C([H])([H])[C@]1([H])OC(=O)N(c2c([H])c([H])c(-c3nnc(s3)C([H])([H])C#N)c(F)c2[H])C1([H])[H]	2.6661e-06	5.57412	C	5.53094	C	0.262128
	Mol998	[H]N([H])C(=O)c1c([H])c([H])c([H])c(OC([H])([H])C([H])([H])Sc2nc3c([H])c([H])c([H])c([H])c3s2)c1[H]	0.00038782	3.41137	C	3.79084	B	0.45542
	Mol999	[H]OC(=O)C1=C(Sc2nc3c([H])c([H])c([H])c([H])c3s2)C([H])([H])[C@@]2([H])N1C(=O)[C@]2([H])[C@]([H])(O[H])C([H])([H])[H]	5.24795e-06	5.28001	E	5.14205	E	0.235915
	Mol1001	[H]OC(=O)C1=C(Sc2nc(N([H])[H])n([H])c(=O)c2[H])C([H])([H])SC2([H])N1C(=O)C2([H])N([H])C(=O)C([H])(N=O)c1nc(sc1[H])N([H])[H]	7.84283e-06	5.10553	E	5.29475	E	0.186961
	Mol1011	[H]Oc1c([H])c([H])c2C(=O)[C@@](O[H])(C([H])([H])c3c([H])c([H])c(O[H])c(O[H])c3[H])C([H])([H])Oc2c1[H]	0.000317798	3.49785	B	4.21895	B	0.366431
	Mol1013	[H]N([H])c1c([H])c([H])c(c([H])c1[H])S(=O)(=O)N([H])C([H])([H])c1nnn(c1[H])C([H])([H])c1c([H])c([H])c(Cl)c([H])c1Cl	0.000311405	3.50667	A	3.46253	A	0.271109
	Mol1015	[H]N([H])c1c([H])c([H])c(c([H])c1[H])S(=O)(=O)N([H])C([H])([H])c1nnn(c1[H])C([H])([H])c1c([H])c([H])c(F)c([H])c1F	0.000337644	3.47154	A	3.4361	A	0.287758
	Mol1016	[H]N(C(=O)C([H])([H])[H])C([H])([H])[C@]1([H])OC(=O)N(c2c([H])c([H])c(C3=NO[C@@]([H])(C#N)C3([H])[H])c(F)c2[H])C1([H])[H]	2.88923e-06	5.53922	B	4.95537	B	0.24845
	Mol1018	[H]OC([H])([H])[C@@]1([H])O[C@@]([H])(n2c([H])c(-c3nc4c([H])c([H])c(F)c([H])c4n3[H])c(=O)n([H])c2=O)C([H])([H])[C@]1([H])O[H]	0.000176743	3.75266	A	4.54484	A	0.365657
	Mol1019	[H]N([H])c1nc([H])c(-c2c([H])c([H])c([H])c([H])c2[H])n1C([H])([H])c1c([H])c([H])c([H])c([H])c1[H]	1.60557e-05	4.79437	D	3.95668	D	0.440322
	Mol1021	[H]OC(=O)C1=C(C([H])([H])[H])C([H])([H])SC2([H])N1C(=O)C2([H])N([H])C(=O)C([H])(N([H])[H])c1sc2c([H])c([H])sc2c1[H]	0.000156471	3.80557	E	4.22392	E	0.246067
	Mol1023	[H]N(C(=O)N([H])c1c([H])c([H])c([H])c(C#N)c1[H])c1nc(c(s1)C#N)C(C([H])([H])[H])(C([H])([H])[H])C([H])([H])[H]	0.000393725	3.40481	B	5.01294	B	0.348973
	Mol1027	[H]C([H])=C([H])C(=O)Oc1c([H])c([H])c(c([H])c1[H])[C@]1([H])N(SC([H])([H])[H])C(=O)[C@@]1([H])OC(=O)C([H])=C([H])[H]	0.000384301	3.41533	C	3.95941	B	0.537369
	Mol1029	[H]N([H])c1c([H])c([H])c(c([H])c1[H])S(=O)(=O)N([H])C([H])([H])c1nnn(c1[H])C([H])([H])c1c([H])c([H])c(Cl)c([H])c1[H]	0.000663005	3.17848	A	3.39752	A	0.260954
	Mol1030	[H]N([H])c1c([H])c([H])c(c([H])c1[H])S(=O)(=O)N([H])C([H])([H])c1nnn(c1[H])C([H])([H])c1c([H])c([H])c([H])c(Cl)c1[H]	0.000663005	3.17848	A	3.40356	A	0.264175
	Mol1032	[H]N([H])C(=O)c1c([H])c([H])c([H])c(OC([H])([H])C([H])([H])C([H])([H])Oc2c([H])c([H])c(Cl)c([H])c2[H])c1[H]	0.00041956	3.37721	B	3.57511	B	0.433924
	Mol1033	[H]N(C(=O)C([H])([H])[H])C([H])([H])[C@]1([H])OC(=O)N(c2c([H])c([H])c(c(F)c2[H])-n2c([H])c([H])c([H])c2[H])C1([H])[H]	3.15335e-06	5.50123	D	5.22465	D	0.378768
	Mol1034	[H]N([H])c1c([H])c([H])c(c([H])c1[H])S(=O)(=O)N([H])C([H])([H])c1nnn(c1[H])C([H])([H])c1c([H])c([H])c(F)c([H])c1[H]	0.000692327	3.15969	A	3.52083	A	0.283935
	Mol1037	[H]N([H])C(=O)C([H])([H])c1nnc(s1)-c1c([H])c([H])c(c([H])c1F)N1C(=O)O[C@@]([H])(C([H])([H])N([H])C(=O)C([H])([H])[H])C1([H])[H]	1.01758e-05	4.99243	C	5.29933	C	0.270373
	Mol1039	[H]N(C(=O)C([H])([H])[H])C([H])([H])[C@]1([H])OC(=O)N(c2c([H])c([H])c(c(F)c2[H])-n2nnc(c2[H])C(=O)OC([H])([H])[H])C1([H])[H]	1.06067e-05	4.97442	D	5.01762	D	0.345903
	Mol1041	[H]N([H])C(=O)c1c([H])c([H])c([H])c(OC([H])([H])C([H])([H])C([H])([H])Oc2c([H])c([H])c(c([H])c2[H])N(=O)=O)c1[H]	0.000404928	3.39262	B	3.59771	B	0.458833
	Mol1042	[H]OC(=O)C1=C(Sc2nc3c(c([H])sc3s2)C([H])([H])O[H])[C@]([H])(C([H])([H])[H])[C@@]2([H])N1C(=O)[C@]2([H])[C@]([H])(O[H])C([H])([H])[H]	4.85402e-06	5.3139	E	5.22213	E	0.2487
	Mol1045	[H]N([H])c1c([H])c([H])c(c([H])c1[H])S(=O)(=O)N([H])C([H])([H])c1nnn(c1[H])C([H])([H])c1c([H])c([H])c(c([H])c1[H])N(=O)=O	0.000644172	3.191	A	3.76323	A	0.281717
	Mol1046	[H]\C(=C(\[H])c1c([H])c(OC([H])([H])[H])c([H])c(OC([H])([H])[H])c1[H])c1c([H])c([H])c([H])c([H])c1[H]	0.00104117	2.98248	B	3.24728	B	0.407144
	Mol1049	[H]Oc1c([H])c(OC([H])([H])[H])c([H])c(\C([H])=C(/[H])Oc2c([H])c([H])c([H])c(c2[H])C([H])([H])[H])c1[H]	0.000124944	3.90328	B	3.67478	B	0.416297
	Mol1051	[H]\C(Oc1c([H])c(OC([H])([H])[H])c([H])c(OC([H])([H])[H])c1[H])=C(\[H])c1c([H])c([H])c([H])c([H])c1[H]	0.000976143	3.01049	B	3.28347	B	0.418534
	Mol1053	[H]Oc1c([H])c(OC([H])([H])[H])c([H])c(\C([H])=C(/[H])Oc2c([H])c([H])c(OC([H])([H])[H])c([H])c2[H])c1[H]	0.0002352	3.62856	B	3.63541	B	0.417713
	Mol1055	[H]OC(=O)c1c(O[H])c([H])c([H])c([H])c1OC([H])([H])C([H])([H])C([H])([H])c1c([H])c([H])c([H])c([H])c1[H]	0.000470407	3.32753	B	3.98299	B	0.392626
	Mol1058	[H]N1C([H])([H])C([H])([H])C([H])(c2nn([H])c(C([H])=C([H])c3c([H])c([H])c(Cl)c(Cl)c3[H])c2[H])C([H])([H])C1([H])[H]	1.2458e-05	4.90455	D	4.5909	D	0.50499
	Mol1062	[H]N(C(=O)C([H])([H])[H])C([H])([H])[C@]1([H])OC(=O)N(c2c([H])c([H])c(c(F)c2[H])-n2nc(c([H])c2[H])C([H])([H])[H])C1([H])[H]	1.20433e-05	4.91925	D	5.11452	D	0.316162
	Mol1065	[H]N(C(=O)C([H])([H])[H])C([H])([H])[C@]1([H])OC(=O)N(c2c([H])c([H])c(c(F)c2[H])-n2nc(OC([H])([H])[H])c([H])c2[H])C1([H])[H]	2.298e-05	4.63865	C	4.87551	D	0.356785
	Mol1066	[H]N(C(=O)C([H])([H])[H])C([H])([H])[C@]1([H])OC(=O)N(c2c([H])c([H])c(-c3nnc(s3)C([H])([H])OC([H])([H])[H])c(F)c2[H])C1([H])[H]	2.63092e-06	5.57989	C	5.27936	C	0.261372
	Mol1069	[H]N([H])C(=O)[C@@]1([H])ON=C(c2c([H])c([H])c(c([H])c2F)N2C(=O)O[C@@]([H])(C([H])([H])N([H])C(=O)C([H])([H])[H])C2([H])[H])C1([H])[H]	5.49265e-06	5.26022	B	4.99592	B	0.221566
	Mol1071	[H]N(C(=O)C([H])([H])[H])C([H])([H])[C@]1([H])OC(=O)N(c2c([H])c([H])c(-c3nnc(s3)C([H])([H])S(=O)(=O)C([H])([H])[H])c(F)c2[H])C1([H])[H]	9.34443e-06	5.02945	C	5.04049	C	0.259194
	Mol1073	[H]N(C(=O)C([H])([H])[H])C([H])([H])[C@]1([H])OC(=O)N(c2c([H])c([H])c(c(F)c2[H])-n2nnc(c2[H])C([H])(N=O)C([H])([H])[H])C1([H])[H]	1.06345e-05	4.97328	D	5.09565	D	0.362165
	Mol1075	[H]c1nc([H])n(n1)C([H])([H])C([H])([H])C([H])([H])C([H])([H])Oc1c([H])c([H])c2c(c([H])c(=O)oc2c1[H])C([H])([H])[H]	2.6744e-05	4.57277	B	4.26601	B	0.401936
	Mol1083	[H]OC(=O)C1=C(C([H])([H])OC(=O)C([H])([H])[H])C([H])([H])S[C@@]2([H])N1C(=O)[C@@]2([H])N([H])C(=O)C(=NOC([H])([H])[H])c1nc(sc1[H])N([H])[H]	2.1975e-06	5.65807	E	4.87895	E	0.207991
	Mol1085	[H]c1c([H])c2n(c([H])c(C(=O)OC([H])([H])C([H])([H])[H])c(=O)c2c([H])c1C([H])([H])[H])C([H])([H])C1([H])OC1([H])[H]	5.57267e-05	4.25394	A	4.92971	A	0.310874
	Mol1087	[H]N1C([H])([H])C([H])([H])N(c2c([H])c3n(c([H])c([H])c(=O)c3c([H])c2F)C2([H])C([H])([H])C2([H])[H])C([H])([H])C1([H])[H]	0.000278601	3.55502	C	4.16102	C	0.471965
	Mol1089	[H]OC(=O)c1c([H])n(c2c([H])c(N3C([H])([H])C([H])([H])N([H])C([H])([H])C3([H])[H])c(F)c([H])c2c1=O)C([H])([H])C([H])([H])[H]	7.83359e-07	6.10604	A	5.61168	C	0.338209
	Mol1090	[H]N(C([H])=S)C([H])([H])[C@]1([H])OC(=O)N(c2c([H])c(F)c3N4C([H])([H])C([H])([H])C([H])([H])[C@@]4([H])C([H])([H])Oc3c2[H])C1([H])[H]	2.84815e-06	5.54544	B	5.28436	B	0.227253
	Mol1095	[H]N(C(=O)C([H])([H])[H])C([H])([H])[C@]1([H])OC(=O)N(c2c([H])c([H])c(c(F)c2[H])-n2nc(N([H])S(=O)(=O)C([H])([H])[H])c([H])c2[H])C1([H])[H]	3.89193e-05	4.40984	D	4.84231	D	0.339753
	Mol1101	[H]N([H])N([H])C(=O)c1sc(C(=O)N([H])N([H])C([H])([H])c2nc3c([H])c([H])c([H])c([H])c3n2[H])c(c1C([H])([H])[H])C([H])([H])[H]	0.000698088	3.15609	A	4.10093	D	0.454374
	Mol1105	[H]OC(=O)[C@]1(O[H])C([H])([H])[C@@]([H])(O[H])[C@@]([H])(O[H])[C@]([H])(OC(=O)C(\[H])=C(/[H])c2c([H])c([H])c(O[H])c(O[H])c2[H])C1([H])[H]	2.8241e-06	5.54912	B	4.3002	B	0.476048
	Mol1106	[H]c1c([H])c2c(c([H])c(=O)oc2c([H])c1OC([H])([H])C([H])([H])C([H])([H])C([H])([H])C([H])([H])C([H])([H])Br)C([H])([H])[H]	0.000739532	3.13104	B	3.46342	B	0.380368
	Mol1107	[H]N(c1c([H])c(=O)n(c(=O)n1[H])C([H])([H])C([H])([H])C([H])([H])C([H])([H])OC([H])([H])[H])C([H])([H])c1c([H])c([H])c(Cl)c(Cl)c1[H]	5.38967e-05	4.26844	A	4.49647	A	0.385267
	Mol1112	[H]N(c1c([H])c([H])c(c(c1[H])C([H])([H])C([H])([H])[H])C([H])([H])[H])c1c([H])c(=O)n(c(=O)n1[H])C([H])([H])C(=O)C([H])([H])[H]	3.32062e-05	4.47878	A	4.60149	A	0.290284
	Mol1113	[H]N(C(=O)C([H])([H])[H])C([H])([H])[C@]1([H])OC(=O)N(c2c([H])c([H])c(c([H])c2[H])N2OC([H])([H])C([H])=C([H])C2([H])[H])C1([H])[H]	3.15315e-06	5.50126	B	4.93076	B	0.363446
	Mol1116	[H]OC(=O)C1=C(C([H])([H])[H])C([H])([H])S[C@@]2([H])N1C(=O)[C@@]2([H])N([H])C(=O)[C@]([H])(N([H])[H])C1=C([H])C([H])([H])C([H])=C([H])C1([H])[H]	0.000143219	3.844	E	4.51016	E	0.274888
	Mol1118	[H]N(C(=O)c1sc([H])c([H])c1[H])[C@]1([H])N(N=C(C([H])([H])[H])C1([H])[H])c1nc(c([H])c(=O)n1[H])C([H])([H])C([H])([H])C([H])([H])[H]	2.89743e-06	5.53799	A	5.12341	B	0.23057
	Mol1120	[H]c1n([H])c2c([H])c([H])c([H])c([H])c2c1C([H])([H])C(=O)[C@@]([H])(OC(=O)C([H])([H])[H])C([H])(C([H])([H])[H])C([H])([H])[H]	0.000292888	3.5333	D	3.81811	A	0.447043
	Mol1122	[H]N(c1c([H])c([H])c(c(Br)c1[H])C([H])([H])[H])c1c([H])c(=O)n(c(=O)n1[H])C([H])([H])C([H])([H])C([H])([H])C([H])([H])OC([H])([H])[H]	1.3121e-05	4.88203	A	4.56591	A	0.327601
	Mol1123	[H]N(c1c([H])c([H])c(c(Cl)c1[H])C([H])([H])[H])c1c([H])c(=O)n(c(=O)n1[H])C([H])([H])C([H])([H])C([H])([H])C([H])([H])OC([H])([H])[H]	5.93262e-05	4.22675	A	4.66985	A	0.330029
	Mol1125	[H]N(c1c([H])c([H])c(c(I)c1[H])C([H])([H])[H])c1c([H])c(=O)n(c(=O)n1[H])C([H])([H])C([H])([H])C([H])([H])C([H])([H])OC([H])([H])[H]	1.16535e-05	4.93354	A	4.56406	A	0.333611
	Mol1127	[H]Oc1c([H])c([H])c2O[C@](C([H])=C([H])c2c1[H])(C([H])([H])[H])C([H])([H])C([H])([H])C([H])=C(C([H])([H])[H])C([H])([H])[H]	0.000262132	3.58148	B	3.9684	B	0.442845
	Mol1130	[H]N(C(=O)C([H])([H])[H])C([H])([H])[C@]1([H])OC(=O)N(c2c([H])c([H])c(N3C([H])([H])C([H])([H])N([H])C([H])([H])C3([H])[H])c(F)c2[H])C1([H])[H]	3.71841e-05	4.42964	B	5.14233	B	0.312204
	Mol1131	[H]N(C(=O)C([H])([H])[H])C([H])([H])[C@]1([H])OC(=O)N(c2c([H])c([H])c(N3C([H])([H])C(N([H])S3(=O)=O)(C([H])([H])[H])C([H])([H])[H])c(F)c2[H])C1([H])[H]	3.124e-05	4.50529	C	4.82309	B	0.360678
	Mol1133	[H]N(C(=O)C([H])([H])[H])C([H])([H])[C@]1([H])OC(=O)N(c2c([H])c([H])c(N3C([H])([H])C([H])([H])N(C([H])([H])C([H])([H])[H])S3(=O)=O)c(F)c2[H])C1([H])[H]	1.562e-05	4.80632	C	4.90053	B	0.349908
	Mol1135	[H]N(C(=O)C([H])([H])N1C([H])([H])C([H])([H])C([H])([H])C([H])([H])C1([H])[H])c1c([H])c([H])c([H])c2N([H])C(=O)C([H])([H])C([H])([H])c12	0.000222865	3.65196	B	3.93832	B	0.443797
	Mol1136	[H]N(C(=O)C([H])([H])[H])C([H])([H])[C@]1([H])OC(=O)N(c2c([H])c([H])c3N([H])C([H])([H])C([H])([H])C([H])([H])C([H])([H])c3c2[H])C1([H])[H]	0.000105553	3.97653	B	4.19443	B	0.407051
	Mol1139	[H]N(C(=O)C([H])([H])[H])C([H])([H])[C@]1([H])OC(=O)N(c2c([H])c([H])c3c(c2[H])C([H])([H])C([H])([H])C([H])([H])N([H])C3([H])[H])C1([H])[H]	0.000211107	3.6755	B	4.84003	B	0.425597
	Mol1140	[H]OC([H])([H])C([H])([H])C([H])([H])n1c(=O)c([H])c(N([H])c2c([H])c([H])c(c(c2[H])C([H])([H])C([H])([H])[H])C([H])([H])[H])n([H])c1=O	1.64927e-05	4.78271	A	4.6879	A	0.279406
	Mol1144	[H]N=C(N([H])[H])N([H])C([H])([H])c1nc([H])nc(c1[H])-c1c([H])c([H])c(c([H])c1[H])C(C([H])([H])[H])(C([H])([H])[H])C([H])([H])[H]	0.000112999	3.94692	A	4.63917	A	0.478681
	Mol1146	[H]N1c2c([H])c([H])c([H])c([H])c2[C@@]2(C([H])([H])C([H])=C(C([H])([H])[H])C([H])([H])[H])C([H])([H])C([H])([H])N(C([H])([H])[H])[C@@]12[H]	0.000165163	3.78209	B	4.25562	B	0.532941
	Mol1149	[H]OC(=O)c1c(O[H])c([H])c([H])c([H])c1C([H])([H])C1([H])C([H])([H])C([H])([H])C([H])([H])C([H])([H])C([H])([H])C([H])([H])C1([H])[H]	4.76805e-05	4.32166	B	5.04859	B	0.397698
	Mol1150	[H]Oc1c(oc(c([H])c1=O)C([H])([H])Cl)C([H])([H])N1C([H])([H])C([H])([H])N(C(=O)OC(C([H])([H])[H])(C([H])([H])[H])C([H])([H])[H])C([H])([H])C1([H])[H]	0.000357408	3.44684	C	4.5482	B	0.535919
	Mol1151	[H]N([H])c1nc([H])c(n1C([H])([H])C([H])([H])C([H])([H])c1c([H])c([H])c([H])c([H])c1[H])C([H])([H])C([H])(C([H])([H])[H])C([H])([H])[H]	0.000124419	3.90511	D	3.95175	D	0.445845
	Mol1154	[H]N=C(N([H])[H])N([H])c1c([H])c([H])c([H])c(c1[H])[C@]([H])(N([H])[H])C([H])([H])C(=O)N(C([H])([H])[H])[C@@]1([H])C(=O)N([H])C(=NC1([H])[H])N([H])C(=O)N([H])[H]	0.000642356	3.19222	B	4.52237	B	0.356975
	Mol1156	[H]OC(=O)C1=C(S[C@@]2([H])N1C(=O)[C@]2([H])[C@]([H])(O[H])C([H])([H])[H])C([H])([H])N(C([H])([H])[H])C([H])([H])C(=O)OC([H])([H])C([H])([H])C([H])([H])C([H])([H])[H]	4.29951e-05	4.36658	E	4.82506	E	0.192331
	Mol1158	[H]OC(=O)C#CC([H])([H])C([H])([H])C([H])([H])C([H])([H])C([H])([H])C#CC([H])([H])C([H])([H])C([H])([H])C([H])([H])C([H])([H])C([H])([H])[H]	0.00100734	2.99682	B	4.01401	B	0.421162
	Mol1161	[H]O[C@@]1([H])C2=C(C(=O)C([H])([H])C1([H])[H])C([H])([H])[C@]([H])(O2)C(\[H])=C(/[H])C([H])([H])C([H])([H])C([H])([H])C([H])([H])C([H])([H])C([H])([H])[H]	0.000378533	3.4219	B	4.03498	B	0.369021
	Mol1164	[H]O[C@@]1([H])[C@]([H])(O[C@@]2([H])C3=C(O[C@@]12[H])[C@]([H])(O[H])C([H])([H])C([H])([H])C3=O)C([H])([H])C([H])([H])C([H])([H])C([H])([H])C([H])([H])C([H])([H])[H]	0.000337648	3.47154	B	3.75439	B	0.368519
	Mol1165	[H]O[C@]1([H])[C@@]([H])(O[C@]2([H])C3=C(O[C@]12[H])[C@]([H])(O[H])C([H])([H])C([H])([H])C3=O)C([H])([H])C([H])([H])C([H])([H])C([H])([H])C([H])([H])C([H])([H])[H]	0.000337648	3.47154	B	3.73214	B	0.368519
	Mol1167	[H]OC(=O)C([H])([H])N([H])C(=O)C([H])=C([H])C([H])([H])C([H])([H])C([H])([H])C([H])([H])C([H])([H])C([H])([H])C([H])([H])C([H])([H])C([H])([H])C([H])=C(Br)Br	2.12802e-05	4.67202	B	4.62461	B	0.406845
	Mol1171	[H]N(c1nc([H])nc2n(c([H])nc12)C1([H])C([H])([H])C([H])([H])C([H])([H])C1([H])[H])C([H])([H])C([H])([H])N(C([H])([H])C([H])([H])[H])C([H])([H])C([H])([H])[H]	0.000165437	3.78137	D	4.08198	D	0.365105
	Mol1172	[H]C([H])([H])[C@@]1([H])OC(=O)C([H])([H])C([H])([H])C(=O)C(=O)C([H])([H])C([H])([H])C([H])([H])C([H])([H])C([H])([H])C([H])([H])C([H])([H])C([H])([H])C1([H])[H]	7.08748e-06	5.14951	B	4.23883	B	0.407351
	Mol1174	[H]N=C(N([H])[H])N([H])C([H])([H])C([H])([H])C([H])([H])[C@]([H])(N([H])C(=O)[C@@]([H])(N([H])[H])C([H])([H])c1c([H])nc(n1[H])C([H])(C([H])([H])[H])C([H])([H])[H])C(=O)OC([H])([H])[H]	0.00013615	3.86598	A	3.91455	A	0.295087
	Mol1175	[H]N([H])C(=O)N([H])C1=NC([H])([H])[C@]([H])(N(C(=O)C([H])([H])[C@@]([H])([N+]([H])([H])[H])C([H])([H])C2([H])C([H])([H])C([H])([H])[N+](=C(N([H])[H])N([H])[H])C([H])([H])C2([H])[H])C([H])([H])[H])C(=O)N1[H]	4.02756e-05	4.39496	B	4.24453	B	0.246764
	Mol1178	[H]OC(=O)C([H])([H])C([H])([H])C([H])([H])C([H])([H])C([H])([H])C([H])([H])C([H])([H])C([H])([H])C([H])([H])C([H])([H])C([H])([H])C([H])([H])C([H])([H])C([H])([H])C([H])([H])[H]	0.000975625	3.01072	B	3.42723	B	0.405474
	Mol1180	[H]N(C1=NC(N=C(N([H])C([H])([H])C([H])([H])C([H])([H])C([H])([H])C([H])([H])C([H])([H])C([H])([H])C([H])([H])[H])N1[H])(C([H])([H])[H])C([H])([H])[H])C([H])([H])C([H])([H])C([H])([H])[H]	2.13355e-05	4.6709	B	5.18257	B	0.315521
	Mol1183	[H]c1c(Cl)c([H])c(c([H])c1Cl)-c1nc(n([H])c1-c1c([H])c(Cl)c([H])c(Cl)c1[H])C(F)(F)F	5.89718e-07	6.22936	C	4.63096	A	0.446296
	Mol1187	[H]c1c(n([H])c2c([H])c(Br)c([H])c([H])c12)-c1c([H])c2c([H])c(Br)c(Br)c([H])c2n1[H]	1.07335e-06	5.96926	A	4.67697	A	0.382084
	Mol1188	[H]N(C(=O)c1c([H])c([H])c([H])c(c1[H])C(F)(F)F)c1nnc(o1)-c1c([H])c([H])c(Br)c([H])c1[H]	3.04146e-07	6.51692	B	5.61315	B	0.296276
	Mol1190	[H]N(C(=O)c1c([H])c([H])c([H])c(c1[H])C(F)(F)F)c1nnc(o1)-c1c([H])c([H])c([H])c([H])c1Cl	1.36226e-06	5.86574	B	5.78592	B	0.305828
	Mol1191	[H]N(C(=O)c1c([H])c([H])c(c([H])c1[H])C(F)(F)F)c1nnc(o1)-c1c([H])c([H])c(Cl)c([H])c1[H]	4.08677e-06	5.38862	B	5.83733	B	0.292951
	Mol1196	[H]OC(=O)c1c([H])c([H])c(N([H])C(=O)C([H])=C([H])C#CC#CC#C[H])c([H])c1[H]	3.80144e-09	8.42005	D	4.45128	B	0.520029
	Mol1198	[H]c1n([H])c2c([H])c([H])c(Br)c([H])c2c1-c1nc2c([H])c(Cl)c([H])c([H])c2c([H])c1[H]	1.6855e-06	5.77327	C	5.31651	A	0.365638
	Mol1199	[H]c1n([H])c2c([H])c([H])c(Cl)c([H])c2c1-c1nc2c([H])c([H])c(Cl)c([H])c2c([H])c1[H]	2.49982e-06	5.60209	A	4.87015	A	0.38238
	Mol1201	[H]c1c([H])c([H])c2c([H])c(c([H])c([H])c2c1[H])-c1nc2c([H])c(Cl)c(Cl)c([H])c2n1[H]	0.000160242	3.79522	D	4.68776	D	0.431317
	Mol1202	[H]c1c(Cl)c([H])c(c([H])c1Cl)-c1nc(n([H])c1-c1c([H])c(Cl)c([H])c(Cl)c1[H])C(=O)OC([H])([H])[H]	7.73041e-05	4.1118	C	4.74933	A	0.460578
	Mol1205	[H]c1n([H])c2c([H])c(F)c([H])c([H])c2c1-c1nc2c([H])c([H])c(Cl)c([H])c2c([H])c1[H]	5.26935e-06	5.27824	A	4.77943	A	0.405416
	Mol1208	[H]N(C(=O)c1oc(c([H])c1[H])N(=O)=O)c1c([H])c([H])c([H])c(c1[H])-c1nc2nc([H])c([H])c([H])c2o1	5.71314e-06	5.24312	A	5.15636	D	0.318474
	Mol1212	[H]C(=C(C(=O)c1c([H])c([H])c(Cl)c([H])c1[H])n1nc([H])nc1[H])c1c([H])c([H])c(Cl)c([H])c1[H]	9.32869e-05	4.03018	B	4.07475	B	0.305257
	Mol1216	[H]Oc1c([H])c([H])c2n([H])c([H])c(-c3nc4c([H])c([H])c(Cl)c([H])c4c([H])c3[H])c2c1[H]	4.25089e-05	4.37152	A	4.74908	A	0.397416
	Mol1218	[H]N1C(=S)SC(=C([H])c2c([H])c(c([H])c([H])c2SC([H])([H])c2c([H])c([H])c(Cl)c([H])c2[H])N(=O)=O)C1=O	3.0997e-05	4.50868	A	4.26814	A	0.354352
	Mol1220	[H]N([H])C(=O)c1c([H])nn(c1N([H])C(=O)c1c([H])c([H])c(Cl)c([H])c1[H])-c1c([H])c([H])c(c([H])c1N(=O)=O)N(=O)=O	9.06886e-05	4.04245	A	4.70409	A	0.382885
	Mol1221	[H]C(=C(C(=O)c1c([H])c([H])c(F)c([H])c1F)n1nc([H])nc1[H])c1c([H])c([H])c([H])c([H])c1[H]	0.00020573	3.6867	B	4.06759	B	0.297642
	Mol1225	[H]N([H])C(=O)c1c([H])nn(c1N([H])C(=O)c1c([H])c([H])c(c([H])c1[H])N(=O)=O)-c1c([H])c([H])c(c([H])c1N(=O)=O)N(=O)=O	9.06892e-06	5.04244	A	4.35708	A	0.391982
	Mol1226	[H]c1c(n([H])c2c([H])c(Br)c([H])c([H])c12)-c1c([H])c2c([H])c(Br)c([H])c([H])c2n1C([H])([H])[H]	0.000159229	3.79798	A	4.32438	A	0.388833
	Mol1230	[H]c1c([H])c([H])c(C(=O)OC([H])([H])C([H])([H])[H])c(SN2C(=O)C(=O)c3c([H])c([H])c([H])c(Cl)c23)c1[H]	0.000276995	3.55753	B	4.26884	B	0.27111
	Mol1232	[H]Oc1nsc2n(c3c([H])c(-c4c([H])c([H])c([H])n4[H])c(F)c([H])c3c(=O)c12)C1([H])C([H])([H])C1([H])[H]	4.69112e-05	4.32872	E	4.74813	E	0.242457
	Mol1233	[H]N(C(=O)c1nc2c([H])c([H])c([H])c([H])c2s1)c1nnc(o1)-c1c([H])c([H])c([H])c([H])c1SC([H])([H])[H]	5.43407e-06	5.26487	A	5.27616	B	0.267844
	Mol1237	[H]c1nc([H])n(n1)C([H])([H])C([H])([H])C([H])([H])N1C(=O)c2c([H])c([H])c([H])c3c(Br)c([H])c([H])c(C1=O)c23	0.000651004	3.18642	A	3.66833	B	0.441868
	Mol1239	[H]OC(=O)c1c([H])c([H])c(Cl)c([H])c1N([H])C(=O)C(=C([H])c1c([H])c([H])c(Cl)c([H])c1[H])C([H])([H])[H]	9.16821e-05	4.03772	B	4.5279	B	0.478585
	Mol1243	[H]OC(C([H])=C([H])c1c(Cl)n(nc1C([H])([H])[H])-c1c([H])c([H])c([H])c([H])c1[H])=C1C(=O)N([H])C(=O)N([H])C1=O	3.3596e-05	4.47371	B	4.62669	A	0.375895
	Mol1245	[H]OC([H])([H])[C@]1([H])OC(=O)N2c3c([H])c([H])c(c([H])c3OC([H])([H])[C@@]12[H])-c1c([H])nc(c([H])c1[H])C(F)(F)F	4.37055e-05	4.35946	C	5.26333	C	0.227317
	Mol1248	[H]c1c([H])c([H])c2C(=O)C(=O)N(Sc3c([H])c([H])c([H])c([H])c3C(=O)OC([H])([H])C([H])([H])[H])c2c1[H]	3.82197e-05	4.41771	A	3.84085	B	0.280176
	Mol1252	[H]N(c1noc(c1[H])C([H])([H])[H])S(=O)(=O)c1c([H])c([H])c(\N=C(/[H])c2c([H])c([H])c([H])c(Cl)c2[H])c([H])c1[H]	3.12314e-05	4.50541	A	4.52344	A	0.379299
	Mol1253	[H]Oc1c([H])c([H])c(Cl)c([H])c1C([H])=Nc1c([H])c([H])c(c([H])c1[H])S(=O)(=O)N([H])c1noc(c1[H])C([H])([H])[H]	1.56113e-05	4.80656	A	4.47241	A	0.386193
	Mol1255	[H]Oc1c([H])c([H])c(Cl)c([H])c1C(=O)N([H])c1c([H])c([H])c(c([H])c1[H])S(=O)(=O)N([H])c1noc(c1[H])C([H])([H])[H]	1.56118e-05	4.80655	A	4.77249	B	0.371487
	Mol1257	[H]N([H])S(=O)(=O)c1c([H])c([H])c(c([H])c1[H])-n1nc(c([H])c1-c1c([H])c([H])c(c([H])c1[H])C([H])([H])[H])C(F)(F)F	0.000100078	3.99966	A	4.54982	A	0.415374
	Mol1260	[H]N([H])C([H])([H])[C@]1([H])OC(=O)N2c3c([H])c([H])c(c([H])c3OC([H])([H])[C@@]12[H])-c1c([H])nc(C#N)c([H])c1[H]	4.96721e-05	4.30389	C	5.1182	C	0.227597
	Mol1262	[H]C(=O)c1c([H])c([H])c(\C([H])=C(/[H])C(=O)c2c([H])c([H])c([H])c(OC([H])([H])[H])c2[H])c([H])c1[H]	0.000240512	3.61886	B	3.66256	B	0.399461
	Mol1268	[H]OC(=O)c1c([H])c(Cl)c([H])c([H])c1N([H])C(=O)C([H])(SC([H])([H])[H])C([H])([H])c1c([H])c([H])c(Cl)c([H])c1[H]	0.000167095	3.77704	B	4.05204	B	0.446902
	Mol1269	[H]OC(=O)c1c([H])c(Cl)c([H])c([H])c1N([H])C(=O)[C@]([H])(SC([H])([H])[H])C([H])([H])c1c([H])c([H])c(Cl)c([H])c1[H]	0.000167093	3.77704	B	4.03883	B	0.446902
	Mol1270	[H]OC(=O)C1=C(Sc2nc3c([H])c([H])c(Cl)c([H])c3s2)[C@]([H])(C([H])([H])[H])[C@@]2([H])N1C(=O)[C@]2([H])[C@]([H])(O[H])C([H])([H])[H]	5.60944e-06	5.25108	E	5.41804	E	0.242003
	Mol1276	[H]OC(=O)C1=C(SC([H])([H])Sc2nc(N([H])[H])n([H])c(=O)c2[H])C([H])([H])SC2([H])N1C(=O)C2([H])N([H])C(=O)C([H])(N=O)c1nc(sc1Cl)N([H])[H]	1.69501e-06	5.77083	E	5.36235	E	0.207926
	Mol1277	[H]N([H])S(=O)(=O)N([H])c1c([H])c([H])c(c([H])c1[H])-n1nc(c([H])c1-c1c([H])c([H])c(c([H])c1[H])C([H])([H])[H])C(F)(F)F	1.00986e-05	4.99574	A	4.99427	A	0.383073
	Mol1280	[H]C#Cc1c([H])nn(c1[H])-c1c([H])c([H])c(c([H])c1F)N1C(=O)O[C@@]([H])(C([H])([H])N([H])C(=O)C([H])([H])[H])C1([H])[H]	5.84593e-06	5.23315	D	5.1761	D	0.324281
	Mol1281	[H]N([H])C(=S)N([H])C([H])([H])[C@]1([H])OC(=O)N(c2c([H])c([H])c(c(F)c2[H])-n2nnc3c([H])c([H])c([H])c([H])c23)C1([H])[H]	6.47494e-07	6.18876	D	5.05593	D	0.369979
	Mol1285	[H]N(C(=O)N([H])C([H])([H])C([H])([H])[H])c1nc2c([H])c(c([H])c(-c3nc([H])c([H])s3)n2n1)-c1c([H])nc([H])c([H])c1[H]	1.36943e-06	5.86346	E	5.17106	A	0.362872
	Mol1286	[H]c1c([H])c(c([H])c([H])c1-c1nc2c([H])c(Cl)c(Cl)c([H])c2n1[H])C(C([H])([H])[H])(C([H])([H])[H])C([H])([H])[H]	9.80899e-06	5.00838	D	4.54041	D	0.423083
	Mol1287	[H]OC([H])(C([H])([H])n1nc([H])nc1[H])C([H])([H])n1c([H])c(C(=O)OC([H])([H])C([H])([H])[H])c(=O)c2c([H])c(Cl)c([H])c(Cl)c12	2.4387e-06	5.61284	A	4.55744	A	0.27359
	Mol1289	[H]OC(=O)C1=C(SC([H])([H])Sc2nc(N([H])[H])c([H])c(n2)N([H])[H])C([H])([H])SC2([H])N1C(=O)C2([H])N([H])C(=O)C([H])(N=O)c1nc(sc1Cl)N([H])[H]	6.79135e-06	5.16804	E	5.58526	E	0.183181
	Mol1290	[H]OC(=O)C1=C(SC([H])([H])Sc2nc(nc(N([H])[H])c2[H])N([H])[H])C([H])([H])SC2([H])N1C(=O)C2([H])N([H])C(=O)C([H])(N=O)c1nc(sc1Cl)N([H])[H]	1.69784e-06	5.7701	E	5.4239	E	0.198571
	Mol1293	[H]OC([H])(C([H])([H])n1nc([H])nc1[H])C([H])([H])n1c([H])c(C(=O)OC([H])([H])C([H])([H])[H])c(=O)c2c([H])c(F)c([H])c(F)c12	8.46306e-05	4.07247	A	4.51095	A	0.263099
	Mol1294	[H]N(C(=O)C([H])([H])[H])C([H])([H])[C@]1([H])OC(=O)N(c2c([H])c([H])c(c(F)c2[H])-n2c([H])c([H])c(C([H])=O)c2[H])C1([H])[H]	7.2439e-07	6.14003	C	5.28406	D	0.381267
	Mol1296	[H]N([H])C(=O)c1c([H])c([H])c([H])c(OC([H])([H])C([H])([H])C([H])([H])Sc2nc3c([H])c([H])c([H])c([H])c3s2)c1[H]	0.000372022	3.42943	C	3.63695	B	0.470457
	Mol1300	[H]OC([H])([H])c1nc([H])c(c([H])c1[H])-c1c([H])c([H])c2N3C(=O)O[C@@]([H])(C([H])([H])O[H])[C@]3([H])C([H])([H])Oc2c1[H]	3.04775e-06	5.51602	C	5.46358	C	0.216685
	Mol1302	[H]OC(=O)C1=C(Sc2nc3c(c([H])sc3s2)C(=O)OC([H])([H])[H])[C@]([H])(C([H])([H])[H])[C@@]2([H])N1C(=O)[C@]2([H])[C@]([H])(O[H])C([H])([H])[H]	4.5452e-06	5.34245	E	5.16047	E	0.255882
	Mol1308	[H]N(C(=O)OC([H])([H])[H])C([H])([H])[C@]1([H])OC(=O)N(c2c([H])c([H])c(c([H])c2[H])-c2nnc3nc([H])c([H])c([H])n23)C1([H])[H]	4.3463e-05	4.36188	C	4.53085	D	0.362941
	Mol1309	[H]OC(=O)C1=C(C([H])=C2C(=O)N([H])C([H])([H])C2([H])[H])C([H])([H])S[C@@]2([H])N1C(=O)[C@@]2([H])N([H])C(=O)C([H])(N=O)c1nc(sc1[H])N([H])[H]	1.72393e-05	4.76348	E	4.74927	E	0.195914
	Mol1311	[H]N(C(=O)N([H])C([H])([H])C([H])([H])[H])c1nc2c([H])c(c([H])c(-n3nc([H])c([H])c3[H])n2n1)-c1c([H])nc([H])c([H])c1[H]	1.14892e-05	4.93971	A	5.26425	A	0.425714
	Mol1318	[H]Oc1c([H])c([H])c([H])c2oc(c([H])c12)-c1c([H])c(OC([H])([H])[H])c(c(O[H])c1C([H])([H])[H])C([H])([H])[H]	5.49084e-05	4.26036	A	3.62103	B	0.378094
	Mol1321	[H]N(c1c([H])c([H])c(c([H])c1Br)C([H])([H])[H])S(=O)(=O)c1c([H])c([H])c2SC(=O)[C@@]([H])(C([H])([H])[H])C([H])([H])N([H])c2c1[H]	4.54552e-06	5.34242	A	4.9239	A	0.432099
	Mol1322	[H]N(c1nc([H])nc2n(c([H])nc12)C1([H])C([H])([H])C([H])([H])C([H])([H])C1([H])[H])C([H])([H])c1c([H])c([H])c(Cl)c([H])c1Cl	6.92341e-05	4.15968	D	4.44891	D	0.348333
	Mol1323	[H]Oc1c(Cl)c([H])c(Cl)c([H])c1C(=O)N([H])c1c([H])c([H])c(c([H])c1[H])C(C([H])([H])[H])(C([H])([H])[H])C([H])([H])[H]	5.9336e-06	5.22668	B	4.90774	B	0.364819
	Mol1325	[H]ON(C([H])([H])c1c([H])c([H])c([H])c([H])c1[H])[C@@]([H])(c1c([H])n([H])c2c([H])c([H])c(Cl)c([H])c12)C([H])([H])[H]	0.000426511	3.37007	A	3.84062	A	0.376672
	Mol1326	[H]Oc1c([H])c([H])c(Cl)c([H])c1C(=O)N([H])[C@]([H])(C(=O)N([H])c1c([H])c([H])c(c([H])c1[H])C([H])([H])[H])C([H])([H])[H]	0.000752802	3.12332	B	4.34183	B	0.366869
	Mol1328	[H]OC(=O)c1c([H])n(c2c(F)c(N3C([H])([H])C([H])([H])N([H])C([H])([H])C3([H])[H])c(F)c([H])c2c1=O)C1([H])C([H])([H])C1([H])[H]	2.23416e-06	5.65088	C	6.07352	C	0.312798
	Mol1329	[H]N(c1nc([H])nc2n(c([H])nc12)C1([H])C([H])([H])C([H])([H])C([H])([H])C1([H])[H])C([H])([H])c1c([H])c([H])c(F)c([H])c1F	0.000151905	3.81843	D	4.31511	D	0.362418
	Mol1332	[H]Oc1nsc2n(c3c([H])c(N4C([H])([H])C([H])([H])N([H])C([H])([H])C4([H])[H])c(F)c([H])c3c(=O)c12)C1([H])C([H])([H])C1([H])[H]	1.11076e-05	4.95438	E	5.03985	E	0.309189
	Mol1333	[H]N([H])C(=O)c1c([H])c([H])n(c1[H])-c1c([H])c([H])c(c([H])c1F)N1C(=O)O[C@@]([H])(C([H])([H])N([H])C(=O)C([H])([H])[H])C1([H])[H]	2.22143e-05	4.65337	C	5.3114	D	0.379666
	Mol1337	[H]N(C(=O)C([H])([H])[H])C([H])([H])[C@]1([H])OC(=O)N(c2c([H])c([H])c(c(F)c2[H])-n2nc(OC(=O)C([H])([H])[H])c([H])c2[H])C1([H])[H]	2.12696e-05	4.67224	C	4.82505	D	0.364408
	Mol1340	[H]ON(C([H])([H])c1c([H])c([H])c([H])c([H])c1[H])[C@@]([H])(c1c([H])n([H])c2c([H])c([H])c(I)c([H])c12)C([H])([H])[H]	0.000326494	3.48613	A	3.74881	A	0.379452
	Mol1341	[H]N([H])c1nc([H])c(n1C([H])([H])c1c([H])c([H])c([H])c([H])c1[H])C([H])([H])c1c([H])c([H])c([H])c([H])c1[H]	0.000486416	3.31299	A	4.15543	D	0.44243
	Mol1344	[H]OC(=O)C1=C(Sc2nc3c([H])c([H])c(N([H])[H])c([H])c3s2)[C@]([H])(C([H])([H])[H])[C@@]2([H])N1C(=O)[C@]2([H])[C@]([H])(O[H])C([H])([H])[H]	2.30136e-05	4.63802	E	5.29792	E	0.229155
	Mol1347	[H]N([H])c1nc([H])c(c([H])n1)-c1c([H])c([H])c2N3C(=O)O[C@@]([H])(C([H])([H])N([H])C(=O)C([H])([H])[H])[C@]3([H])C([H])([H])Oc2c1[H]	2.81584e-06	5.55039	C	5.48597	C	0.242015
	Mol1351	[H]OC(=O)C1=C(SC([H])([H])Sc2nc(nc(N([H])[H])c2[H])N([H])[H])C([H])([H])SC2([H])N1C(=O)C2([H])N([H])C(=O)C([H])(N=O)c1nc(sc1[H])N([H])[H]	1.80173e-06	5.74431	E	5.35319	E	0.198984
	Mol1352	[H]N([H])C1([H])[C@]2([H])C([H])([H])N(c3c(F)c([H])c(c([H])c3F)N3C(=O)O[C@@]([H])(C([H])([H])N([H])C(=O)C([H])(Cl)Cl)C3([H])[H])C([H])([H])[C@]12[H]	4.60753e-06	5.33653	D	5.09139	B	0.341903
	Mol1353	[H]N(c1nc([H])nc2n(c([H])nc12)C1([H])C([H])([H])C([H])([H])C([H])([H])C1([H])[H])C([H])([H])c1c([H])c([H])c(Cl)c([H])c1[H]	1.91054e-05	4.71884	D	4.10435	D	0.339875
	Mol1355	[H]N([H])C(=O)c1c([H])c([H])c([H])c(OC([H])([H])C([H])([H])C([H])([H])C([H])([H])Oc2c([H])c([H])c(Cl)c([H])c2[H])c1[H]	0.000401131	3.39671	B	3.60447	B	0.431005
	Mol1356	[H]N([H])C1([H])[C@]2([H])C([H])([H])N(c3c(F)c([H])c(c([H])c3F)N3C(=O)O[C@@]([H])(C([H])([H])N([H])C(=O)C([H])(F)F)C3([H])[H])C([H])([H])[C@]12[H]	4.9735e-06	5.30334	D	5.05514	B	0.342515
	Mol1358	[H]OC(=O)c1c([H])n(c2c([H])c(N3C([H])([H])C([H])([H])N([H])C([H])([H])C3([H])[H])c(F)c([H])c2c1=O)C1([H])C([H])([H])C1([H])[H]	1.81193e-07	6.74186	C	5.4558	C	0.318853
	Mol1359	[H]OC([H])([H])c1c([H])c([H])n(c1[H])-c1c([H])c([H])c(c([H])c1F)N1C(=O)O[C@@]([H])(C([H])([H])N([H])C(=O)C([H])([H])[H])C1([H])[H]	2.88074e-06	5.5405	C	4.91116	D	0.385681
	Mol1363	[H]N(C(=O)C([H])([H])[H])c1c([H])nn(c1[H])-c1c([H])c([H])c(c([H])c1F)N1C(=O)O[C@@]([H])(C([H])([H])N([H])C(=O)C([H])([H])[H])C1([H])[H]	4.26507e-05	4.37007	D	4.85825	D	0.34371
	Mol1364	[H]N(C(=O)C([H])([H])[H])c1nn(c([H])c1[H])-c1c([H])c([H])c(c([H])c1F)N1C(=O)O[C@@]([H])(C([H])([H])N([H])C(=O)C([H])([H])[H])C1([H])[H]	2.13254e-05	4.6711	D	4.7349	D	0.321297
	Mol1367	[H]OC(=O)C1=C(Sc2nc(nc(N([H])[H])c2[H])N([H])[H])C([H])([H])SC2([H])N1C(=O)C2([H])N([H])C(=O)C(=NOC([H])([H])C([H])([H])[H])c1nsc(n1)N([H])[H]	7.43408e-06	5.12877	E	5.14148	E	0.221284
	Mol1369	[H]N(c1c([H])c([H])c([H])c(c1C([H])([H])[H])C([H])([H])[H])S(=O)(=O)c1c([H])c([H])c2S[C@@]([H])(C(=O)N([H])c2c1[H])C([H])([H])[H]	5.52359e-06	5.25778	E	5.23693	A	0.413627
	Mol1372	[H]C1=C(N2C(=O)[C@]([H])([C@]([H])(OC([H])([H])OC([H])([H])[H])C([H])([H])[H])[C@]2([H])S1)C(=O)OC([H])([H])c1c([H])c([H])c(c([H])c1[H])N(=O)=O	0.0005075	3.29456	E	3.70203	E	0.286003
	Mol1374	[H]OC([H])([H])[C@@]1([H])O[C@@]([H])(n2c([H])c(-c3nc4c([H])c([H])c(OC([H])([H])[H])c([H])c4n3[H])c(=O)n([H])c2=O)C([H])([H])[C@]1([H])O[H]	0.000171065	3.76684	A	4.61924	A	0.308685
	Mol1375	[H]N1C(=O)N([H])C(=O)C2(C1=O)C([H])([H])c1c([H])c(c([H])c([H])c1N1C([H])([H])[C@@]([H])(O[C@]([H])(C([H])([H])[H])[C@@]21[H])C([H])([H])[H])N(=O)=O	0.000171065	3.76684	B	4.85905	B	0.488013
	Mol1378	[H]OC(=O)C1=C(Sc2snnc2C([H])([H])SC([H])([H])C([H])([H])N([H])[H])C([H])([H])S[C@@]2([H])N1C(=O)[C@@]2([H])N([H])C(=O)C([H])(N=O)c1nc(sc1[H])N([H])[H]	1.74212e-06	5.75892	E	5.24478	E	0.205425
	Mol1379	[H]\C(Oc1c([H])c([H])c(c([H])c1[H])C([H])([H])[H])=C(\[H])c1c([H])c(OC([H])([H])[H])c([H])c(OC([H])([H])[H])c1[H]	0.000925495	3.03363	B	3.18642	B	0.414964
	Mol1380	[H]\C(Oc1c([H])c([H])c([H])c(c1[H])C([H])([H])[H])=C(\[H])c1c([H])c(OC([H])([H])[H])c([H])c(OC([H])([H])[H])c1[H]	0.000925495	3.03363	B	3.17828	B	0.416297
	Mol1382	[H]OC(=O)c1c(O[H])c([H])c([H])c([H])c1C([H])([H])C([H])([H])C([H])([H])C([H])([H])c1c([H])c([H])c([H])c([H])c1[H]	9.25479e-05	4.03363	B	4.1065	B	0.391829
	Mol1383	[H]\C(Oc1c([H])c([H])c(OC([H])([H])[H])c([H])c1[H])=C(\[H])c1c([H])c(OC([H])([H])[H])c([H])c(OC([H])([H])[H])c1[H]	0.000873758	3.05861	B	3.2841	B	0.417713
	Mol1389	[H]c1nc2c(n([H])c(=NC([H])([H])c3c([H])c([H])c(Cl)c(Cl)c3[H])n([H])c2=O)n1C([H])([H])C([H])([H])C([H])([H])C([H])([H])OC([H])([H])[H]	0.000202481	3.69362	A	4.93764	D	0.349235
	Mol1390	[H]c1nc2n([H])c(=NC([H])([H])c3c([H])c([H])c(Cl)c(Cl)c3[H])n([H])c(=O)c2n1C([H])([H])C([H])([H])C([H])([H])C([H])([H])OC([H])([H])[H]	3.16377e-06	5.4998	A	4.44669	D	0.358753
	Mol1393	[H]N1C([H])([H])C([H])([H])N(c2c(F)c([H])c3c(c2F)n(c([H])c([H])c3=O)C2([H])C([H])([H])C2([H])[H])C([H])([H])[C@]1([H])C([H])([H])[H]	0.000250661	3.60091	C	4.17871	C	0.451883
	Mol1394	[H]N(C(=O)C([H])([H])[H])C([H])([H])[C@]1([H])OC(=O)N(c2c([H])c(F)c(N3C([H])([H])[C@]4([H])C([H])([H])[C@]4([H])C3([H])[H])c(F)c2[H])C1([H])[H]	5.69574e-06	5.24445	B	5.09585	B	0.326574
	Mol1395	[H]OC1([H])[C@]2([H])C([H])([H])N(c3c(F)c([H])c(c([H])c3F)N3C(=O)O[C@@]([H])(C([H])([H])N([H])C(=O)C([H])([H])[H])C3([H])[H])C([H])([H])[C@]12[H]	5.4476e-06	5.2638	B	5.14886	B	0.333395
	Mol1400	[H]c1nc([H])n(n1)C([H])([H])C([H])([H])C([H])([H])C([H])([H])C([H])([H])Oc1c([H])c([H])c2c(c([H])c(=O)oc2c1[H])C([H])([H])[H]	5.1094e-05	4.29163	B	4.38464	B	0.405307
	Mol1401	[H]OC([H])([H])C#CC([H])([H])n1c(=O)c([H])c(N([H])c2c([H])c([H])c(c(c2[H])C([H])([H])C([H])([H])[H])C([H])([H])[H])n([H])c1=O	3.19337e-05	4.49575	A	4.67144	A	0.308278
	Mol1406	[H]N([H])C(=O)c1c([H])c([H])c([H])c(OC([H])([H])C([H])([H])C([H])([H])Oc2c([H])c([H])c(OC([H])([H])[H])c([H])c2[H])c1[H]	0.000425064	3.37155	B	3.55615	B	0.425589
	Mol1407	[H]Oc1c([H])c([H])c(\C([H])=C(/[H])C(=O)O[C@]([H])(C([H])([H])[H])[C@@]2([H])C(=O)N(SC([H])([H])[H])[C@]2([H])OC(=O)C([H])([H])[H])c([H])c1O[H]	4.19845e-05	4.37691	B	4.26484	B	0.516251
	Mol1412	[H]N([H])C1([H])[C@]2([H])C([H])([H])N(c3c(F)c([H])c(c([H])c3F)N3C(=O)O[C@@]([H])(C([H])([H])N([H])C(=O)C([H])([H])[H])C3([H])[H])C([H])([H])[C@]12[H]	1.09245e-05	4.9616	B	5.14141	B	0.330136
	Mol1413	[H]N(C(=S)C([H])([H])[H])C([H])([H])[C@]1([H])OC(=O)N(c2c([H])c(F)c3N4C([H])([H])C([H])([H])C([H])([H])[C@@]4([H])C([H])([H])Sc3c2[H])C1([H])[H]	6.55986e-07	6.18311	E	5.61883	B	0.365669
	Mol1414	[H]N(C(=O)C([H])([H])[H])C([H])([H])[C@]1([H])OC(=O)N(c2c([H])c([H])c(N3C([H])([H])[C@]4([H])C([H])([H])[C@]4([H])C3([H])[H])c(F)c2[H])C1([H])[H]	6.00332e-06	5.22161	B	5.08726	B	0.323853
	Mol1420	[H]N(C(=S)OC([H])([H])[H])C([H])([H])[C@]1([H])OC(=O)N(c2c([H])c(F)c3N4C([H])([H])C([H])([H])C([H])([H])[C@@]4([H])C([H])([H])Oc3c2[H])C1([H])[H]	1.31194e-06	5.88209	B	5.27918	B	0.242774
	Mol1423	[H]c1c(nnn1C([H])([H])[C@@]1([H])OC(=O)N(c2c([H])c([H])c(N3C([H])([H])C([H])([H])OC([H])([H])C3([H])[H])c(F)c2[H])C1([H])[H])C([H])([H])[H]	1.38442e-06	5.85873	D	5.35415	D	0.293441
	Mol1429	[H]N(C(=O)N([H])c1c([H])c([H])c(c(c1[H])C([H])([H])[H])C([H])([H])[H])c1nc(c(s1)C#N)C(C([H])([H])[H])(C([H])([H])[H])C([H])([H])[H]	1.52376e-06	5.81708	B	4.07188	B	0.352403
	Mol1430	[H]C([H])=C(C([H])([H])OC(=O)C([H])(C([H])([H])[H])C([H])([H])[H])[C@]1([H])Oc2c([H])c([H])c(c([H])c2C1([H])[H])C(=O)C([H])([H])[H]	0.000444227	3.35239	B	3.5177	B	0.386754
	Mol1434	[H]N(C(=S)N([H])C([H])([H])[C@]1([H])OC(=O)N(c2c([H])c(F)c3N4C([H])([H])C([H])([H])C([H])([H])[C@@]4([H])C([H])([H])Oc3c2[H])C1([H])[H])C([H])([H])[H]	5.26133e-06	5.2789	B	5.09164	B	0.237827
	Mol1435	[H]N(C(=O)C([H])([H])[H])C([H])([H])[C@]1([H])OC(=O)N(c2c([H])c([H])c(N3N(C(=O)C([H])([H])[H])C([H])([H])C([H])([H])C3([H])[H])c(F)c2[H])C1([H])[H]	4.39367e-05	4.35717	B	4.80756	B	0.339343
	Mol1436	[H]ON([H])C(=O)N1C([H])([H])C([H])([H])N(c2c([H])c([H])c(c([H])c2F)N2C(=O)O[C@@]([H])(C([H])([H])N([H])C(=O)C([H])([H])[H])C2([H])[H])C([H])([H])C1([H])[H]	1.01223e-05	4.99472	B	5.05849	B	0.332519
	Mol1439	[H]N1C([H])([H])C([H])([H])N(c2c([H])c([H])c(c([H])c2F)N2C(=O)O[C@]([H])(C([H])([H])n3nnc(c3[H])C([H])([H])[H])C2([H])[H])C([H])([H])C1([H])[H]	1.11056e-05	4.95446	D	5.54295	D	0.271605
	Mol1440	[H]OC([H])([H])C(\[H])=C(/[H])C([H])([H])n1c(=O)c([H])c(N([H])c2c([H])c([H])c(c(c2[H])C([H])([H])C([H])([H])[H])C([H])([H])[H])n([H])c1=O	1.58647e-05	4.79957	A	4.5756	A	0.309702
	Mol1442	[H]N(C(=S)OC([H])([H])[H])C([H])([H])[C@]1([H])OC(=O)N(c2c([H])c([H])c3N4C([H])([H])C([H])([H])C([H])([H])[C@@]4([H])C([H])([H])Sc3c2[H])C1([H])[H]	6.59439e-07	6.18083	E	5.13564	B	0.409285
	Mol1444	[H]N(C(=O)C([H])([H])[H])C([H])([H])[C@]1([H])OC(=O)N(c2c([H])c([H])c3c(c2[H])C([H])([H])C([H])([H])C([H])([H])N(C([H])=O)C3([H])[H])C1([H])[H]	3.0197e-06	5.52004	B	4.73192	B	0.432586
	Mol1447	[H]N(C(=O)C([H])([H])[H])C([H])([H])[C@]1([H])OC(=O)N(c2c([H])c([H])c3c(c2[H])C([H])([H])C([H])([H])N(C([H])=O)C([H])([H])C3([H])[H])C1([H])[H]	6.0394e-06	5.21901	B	4.93001	B	0.41603
	Mol1449	[H]N(c1c([H])c([H])c(c(c1[H])C([H])([H])C([H])([H])[H])C([H])([H])[H])c1c([H])c(=O)n(c(=O)n1[H])C([H])([H])C([H])([H])OC(=O)C([H])([H])[H]	1.50985e-05	4.82107	A	4.58962	A	0.306635
	Mol1450	[H]O[C@]([H])(C([H])([H])[H])[C@@]1(SC([H])([H])[H])N([H])C(=O)[C@](OC([H])([H])[H])(N([H])C1=O)C([H])([H])c1c([H])n([H])c2c([H])c([H])c([H])c([H])c12	0.000137694	3.86109	D	4.73947	A	0.345578
	Mol1453	[H]OC1=C(C(=O)C([H])([H])[H])C(=O)N(C([H])([H])c2c([H])c([H])c([H])c([H])c2[H])[C@@]1([H])[C@]([H])(C([H])([H])[H])C([H])([H])C([H])([H])[H]	2.17651e-05	4.66224	B	4.70767	B	0.427664
	Mol1455	[H]Oc1c(OC([H])([H])[H])c([H])c(c([H])c1OC([H])([H])[H])C(=O)O[C@]([H])(C([H])([H])[H])[C@@]1([H])C(=O)N(SC([H])([H])[H])[C@]1([H])OC(=O)C([H])([H])[H]	4.00899e-05	4.39697	B	4.22317	B	0.49475
	Mol1458	[H]N(c1c([H])c([H])c(c(c1[H])C([H])([H])C([H])([H])[H])C([H])([H])[H])c1c([H])c(=O)n(c(=O)n1[H])C([H])([H])C([H])([H])C([H])([H])C([H])([H])I	4.68301e-05	4.32947	A	4.56461	A	0.283411
	Mol1461	[H]N(c1c([H])c([H])c(c(c1[H])C([H])([H])C([H])([H])[H])C([H])([H])[H])c1c([H])c(=O)n(c(=O)n1[H])C([H])([H])N([H])C(=O)C([H])([H])C([H])([H])[H]	6.05738e-05	4.21771	C	4.58831	A	0.38615
	Mol1465	[H]OC([H])([H])C([H])([H])C([H])([H])C([H])([H])n1c(=O)c([H])c(N([H])c2c([H])c([H])c(c(c2[H])C([H])([H])C([H])([H])[H])C([H])([H])[H])n([H])c1=O	1.57639e-05	4.80234	A	4.57256	A	0.264433
	Mol1467	[H]SC([H])([H])c1c([H])c(N([H])c2c([H])c(=O)n(c(=O)n2[H])C([H])([H])C([H])([H])C([H])([H])C([H])([H])OC([H])([H])[H])c([H])c([H])c1C([H])([H])[H]	5.72826e-05	4.24198	A	4.58644	A	0.309425
	Mol1468	[H]OC([H])([H])c1c([H])c(N([H])c2c([H])c(=O)n(c(=O)n2[H])C([H])([H])C([H])([H])C([H])([H])C([H])([H])OC([H])([H])[H])c([H])c([H])c1C([H])([H])[H]	6.00296e-05	4.22163	A	4.53837	A	0.297252
	Mol1470	[H]N(Sc1c([H])c([H])c(c([H])c1N(=O)=O)N(=O)=O)[C@]([H])(C(=O)OC([H])(C([H])([H])[H])C([H])([H])[H])C([H])([H])C([H])([H])C(=O)OC([H])(C([H])([H])[H])C([H])([H])[H]	0.000233035	3.63258	D	4.08484	B	0.475446
	Mol1473	[H]N=C(N([H])[H])N([H])N=C(c1sc(nc1C([H])([H])[H])-c1c([H])c([H])c(c([H])c1[H])C([H])([H])C([H])([H])C([H])([H])C([H])([H])[H])C([H])([H])[H]	8.50631e-06	5.07026	A	5.19744	B	0.292782
	Mol1477	[H]N([H])C([H])([H])C([H])([H])C([H])([H])C([H])([H])n1c(=O)c([H])c(N([H])c2c([H])c([H])c(c(c2[H])C([H])([H])C([H])([H])[H])C([H])([H])[H])n([H])c1=O	6.32531e-05	4.19892	A	4.45081	A	0.272403
	Mol1482	[H]O[C@@]([H])(C#CC#C[C@@]([H])(O[H])C(\[H])=C(\[H])C([H])([H])C([H])([H])C([H])([H])C([H])([H])C([H])([H])C([H])([H])C([H])([H])[H])C([H])=C([H])[H]	9.60861e-05	4.01734	B	4.46861	B	0.42817
	Mol1484	[H]N(C(=O)C([H])([H])N(C([H])([H])C([H])([H])C([H])([H])[H])C([H])([H])C([H])([H])C([H])([H])[H])c1c([H])c([H])c([H])c2N([H])C(=O)C([H])([H])C([H])([H])c12	0.000211081	3.67555	B	3.93167	B	0.450651
	Mol1486	[H]OC(=O)C([H])([H])N([H])C(=O)C([H])=C([H])C(C([H])([H])[H])(C([H])([H])[H])C([H])([H])C(\[H])=C(/C([H])([H])[H])C([H])([H])C([H])([H])C(\[H])=C(\Br)C([H])([H])[H]	0.000269458	3.56951	B	3.73942	B	0.372522
	Mol1487	[H]ON(C([H])=O)C([H])([H])[C@]([H])(C(=O)N1C([H])([H])C([H])=C([H])[C@@]1([H])C(=O)N1C([H])([H])C([H])([H])OC([H])([H])C1([H])[H])C([H])([H])C([H])([H])C([H])([H])C([H])([H])[H]	9.06001e-05	4.04287	B	4.97258	B	0.311406
	Mol1490	[H]O[C@]([H])(C#CC#C[C@@]([H])(O[H])C([H])([H])C([H])([H])[H])C(\[H])=C(\[H])C([H])([H])C([H])([H])C([H])([H])C([H])([H])C([H])([H])C([H])([H])C([H])([H])[H]	2.38368e-05	4.62275	B	4.1563	B	0.431473
	Mol1492	[H]OC(=O)C([H])([H])C([H])([H])N([H])C(=O)C([H])=C([H])C([H])([H])C([H])([H])C([H])([H])C([H])([H])C([H])([H])C([H])([H])C([H])([H])C([H])([H])C([H])([H])C([H])=C(Br)Br	7.3164e-06	5.1357	B	4.46907	B	0.40528
	Mol1494	[H]C1=C([H])C(=O)[C@@]([H])(OC([H])([H])[H])C([H])([H])C([H])([H])C([H])([H])C([H])([H])C([H])([H])C([H])([H])C([H])([H])C([H])([H])C([H])([H])[C@]([H])(OC1=O)C([H])([H])[H]	1.68803e-06	5.77262	B	4.6368	B	0.379254
	Mol1495	[H]C([H])([H])O[C@]1([H])C(=O)[C@]2([H])O[C@]2([H])C(=O)O[C@]([H])(C([H])([H])[H])C([H])([H])C([H])([H])C([H])([H])C([H])([H])C([H])([H])C([H])([H])C([H])([H])C([H])([H])C1([H])[H]	0.000204998	3.68825	B	4.42417	B	0.408338
	Mol1497	[H]N=C(N([H])[H])N([H])C([H])([H])C([H])([H])C([H])([H])[C@]([H])(N([H])C(=O)[C@@]([H])(N([H])[H])C([H])([H])c1c([H])nc(n1[H])C1([H])C([H])([H])C([H])([H])C1([H])[H])C(=O)OC([H])([H])[H]	0.000527369	3.27789	A	3.93218	A	0.295265
	Mol1498	[H]N1C(=O)C([H])=C([H])C(=O)[C@@]([H])(OC([H])([H])[H])C([H])([H])C([H])([H])C([H])([H])C([H])([H])C([H])([H])C([H])([H])C([H])([H])C([H])([H])C([H])([H])[C@@]1([H])C([H])([H])[H]	1.69365e-06	5.77118	B	4.62172	B	0.378617
	Mol1501	[H]N=C(N([H])[H])N([H])C([H])([H])C([H])([H])C([H])([H])[C@]([H])(N([H])C(=O)[C@@]([H])(N([H])[H])C([H])([H])c1c([H])nc(n1[H])C(C([H])([H])[H])(C([H])([H])[H])C([H])([H])[H])C(=O)OC([H])([H])[H]	5.24581e-05	4.28019	A	3.90531	A	0.295087
	Mol1503	[H]N=C(N([H])C([H])([H])[H])N1C([H])([H])C([H])([H])C([H])(C([H])([H])[C@]([H])(N([H])[H])C([H])([H])C(=O)N(C([H])([H])[H])C2([H])C(=O)N([H])C(=NC2([H])[H])N([H])C(=O)N([H])[H])C([H])([H])C1([H])[H]	0.000156382	3.80581	B	4.20183	B	0.244122
	Mol1504	[H]ON(C(=O)C([H])([H])[H])C([H])([H])C([H])([H])C([H])([H])P(=O)(OC([H])([H])C(=O)OC(C([H])([H])[H])(C([H])([H])[H])C([H])([H])[H])OC([H])([H])C(=O)OC(C([H])([H])[H])(C([H])([H])[H])C([H])([H])[H]	5.87979e-05	4.23064	B	4.03952	B	0.473369
	Mol1507	[H]N(C1=NC(N=C(N([H])C([H])([H])C([H])([H])C([H])([H])C([H])([H])C([H])([H])C([H])([H])C([H])([H])C([H])([H])[H])N1[H])(C([H])([H])[H])C([H])([H])[H])C([H])([H])C([H])([H])C([H])([H])C([H])([H])[H]	1.0023e-05	4.999	B	5.17582	B	0.315521
	Mol1509	[H]C([H])([H])C([H])([H])C([H])([H])C([H])([H])C([H])([H])C([H])([H])C([H])([H])C([H])([H])C([H])([H])C([H])([H])C([H])([H])C([H])([H])C([H])([H])C([H])([H])[P+](C([H])([H])[H])(C([H])([H])[H])C([H])([H])[H]	5.70862e-06	5.24347	B	4.19538	B	0.404989
	Mol1513	[H]c1nc2C(=O)c3c(c(C(=O)OC([H])([H])[H])c4c([H])c([H])c(Br)c([H])n34)C(=O)c2c([H])c1[H]	1.64071e-07	6.78497	A	6.22848	A	0.26582
	Mol1514	[H]c1c(Cl)c([H])c(c([H])c1Cl)-c1nc(n(c1-c1c([H])c(Cl)c([H])c(Cl)c1[H])C([H])([H])[H])C(F)(F)F	1.8267e-05	4.73833	A	4.84048	D	0.467575
	Mol1515	[H]c1nc2C(=O)c3c([H])c([H])c([H])c([H])c3-c3c4OC([H])([H])Oc4c([H])c(c1[H])c23	1.13792e-05	4.94389	A	4.41449	A	0.472472
	Mol1518	[H]c1c(C#Cc2c([H])c3c([H])c([H])c(Br)c([H])c3n2[H])n([H])c2c([H])c(Br)c([H])c([H])c12	0.00015537	3.80863	A	4.10891	A	0.441486
	Mol1519	[H]c1c(C#Cc2c([H])c3c([H])c(Br)c([H])c([H])c3n2[H])n([H])c2c([H])c(Br)c([H])c([H])c12	3.88424e-05	4.41069	A	3.95006	A	0.43722
	Mol1522	[H]C(=C(c1nnnn1[H])c1c([H])c([H])c(c([H])c1[H])N(=O)=O)c1c([H])oc2c([H])c([H])c(Br)c([H])c2c1=O	7.28943e-05	4.13731	D	4.6452	B	0.45522
	Mol1524	[H]c1n([H])c2c([H])c([H])c(C#N)c([H])c2c1-c1nc2c([H])c([H])c(Cl)c([H])c2c([H])c1[H]	8.24929e-05	4.08358	A	5.08052	A	0.389943
	Mol1530	[H]c1nc2C(=O)c3c(c(C(=O)OC([H])([H])C([H])([H])[H])c4c([H])c([H])c(Br)c([H])n34)C(=O)c2c([H])c1[H]	4.0202e-08	7.39575	A	6.05162	A	0.272474
	Mol1533	[H]Oc1nsc2n(c3c([H])c(c(F)c([H])c3c(=O)c12)-c1c([H])c([H])nc(F)c1[H])C1([H])C([H])([H])C1([H])[H]	2.69498e-06	5.56944	E	5.17253	E	0.241125
	Mol1534	[H]c1nc([H])c(c([H])c1[H])C([H])([H])N1C(=O)c2c([H])c([H])c([H])c3c(c([H])c([H])c(C1=O)c23)N(=O)=O	6.00456e-06	5.22152	C	4.72312	A	0.477912
	Mol1537	[H]C(=C([H])c1c([H])c2c([H])c([H])c(Br)c([H])c2n1[H])c1c([H])c2c([H])c(Br)c([H])c([H])c2n1[H]	0.000154613	3.81075	D	4.05984	A	0.43137
	Mol1539	[H]OC(=O)C([H])([H])n1c(c([H])c2c([H])c(Br)c([H])c([H])c12)-c1c([H])c2c([H])c([H])c(Br)c([H])c2n1[H]	0.000143521	3.84308	C	4.58443	A	0.398917
	Mol1543	[H]Oc1nsc2n(c3c([H])c(c(F)c([H])c3c(=O)c12)-c1c([H])nc([H])c([H])c1[H])C1([H])C([H])([H])C1([H])[H]	5.66459e-06	5.24683	E	5.0302	E	0.224622
	Mol1545	[H]N(C(=O)c1oc(c([H])c1[H])N(=O)=O)c1c([H])c([H])c(c([H])c1[H])-c1nc2c([H])c([H])c([H])c([H])c2n1[H]	3.59101e-07	6.44478	D	4.69742	D	0.359158
	Mol1553	[H]N(C(=O)c1nc(c(n1[H])-c1c([H])c(Cl)c([H])c(Cl)c1[H])-c1c([H])c(Cl)c([H])c(Cl)c1[H])C([H])([H])C([H])([H])[H]	7.49447e-05	4.12526	C	4.55229	A	0.481373
	Mol1554	[H]c1n([H])c2c([H])c([H])c(OC([H])([H])[H])c([H])c2c1-c1nc2c([H])c([H])c(Cl)c([H])c2c([H])c1[H]	8.115e-05	4.09071	A	4.64124	A	0.398743
	Mol1557	[H]Oc1nsc2n(c3nc(c(F)c([H])c3c(=O)c12)-c1c([H])c([H])nc(c1[H])C([H])([H])[H])C1([H])C([H])([H])C1([H])[H]	2.17343e-05	4.66285	E	4.4729	E	0.297035
	Mol1559	[H]OC(=O)C([H])([H])N1C(=S)S\C(=C(\[H])c2c([H])c([H])c([H])c(Oc3c([H])c([H])c([H])c([H])c3[H])c2[H])C1=O	8.42253e-05	4.07456	A	4.27685	A	0.299485
	Mol1560	[H]N1C(=S)SC(=C([H])c2c([H])c([H])c(C([H])=C([H])c3c([H])c([H])c([H])c([H])c3[H])c([H])c2[H])C1=O	9.28215e-05	4.03235	A	3.96799	A	0.353947
	Mol1563	[H]c1c(n([H])c2c([H])c(Br)c([H])c([H])c12)-c1c([H])c2c([H])c(Br)c([H])c([H])c2n1C([H])([H])OC([H])([H])[H]	0.000148166	3.82925	A	4.30034	A	0.394661
	Mol1565	[H]c1nc([H])n(c1[H])C([H])([H])C([H])([H])C([H])([H])N1C(=O)c2c([H])c([H])c([H])c3c(Br)c([H])c([H])c(C1=O)c23	4.17718e-05	4.37912	B	3.91879	D	0.503682
	Mol1568	[H]c1nc([H])n(c1[H])C([H])([H])[C@]([H])(OC([H])([H])c1c([H])c([H])c(Cl)c([H])c1Cl)c1c([H])c([H])c(Cl)c([H])c1Cl	1.50969e-05	4.82111	A	4.32919	D	0.445853
	Mol1570	[H]c1nc2c([H])c(c([H])c([H])n2n1)-c1c([H])c([H])c(c([H])c1F)N1C(=O)O[C@@]([H])(C([H])([H])n2nnc([H])c2[H])C1([H])[H]	6.59423e-07	6.18084	D	5.95327	C	0.365706
	Mol1572	[H]N(C(=O)c1nc2c([H])c([H])c([H])c([H])c2s1)c1nnc(o1)-c1c([H])c([H])c(c([H])c1C([H])([H])[H])C([H])([H])[H]	7.14101e-07	6.14624	B	5.00265	B	0.278807
	Mol1574	[H]N([H])C(=O)c1c([H])nn(c1N([H])C(=O)c1c([H])c([H])c(OC([H])([H])[H])c([H])c1[H])-c1c([H])c([H])c(c([H])c1N(=O)=O)N(=O)=O	2.34691e-05	4.6295	A	4.55551	A	0.380916
	Mol1575	[H]Oc1c([H])c([H])c2oc3c4C([H])=C([H])C(Oc4c([H])c(O[H])c3c(=O)c2c1[H])(C([H])([H])[H])C([H])([H])[H]	6.44978e-06	5.19046	B	3.99499	B	0.366141
	Mol1577	[H]c1c(Br)c2c(c([H])c([H])c3noc(-c4c([H])c([H])c(OC([H])([H])[H])c([H])c4[H])c23)n1C([H])([H])C([H])([H])[H]	6.21568e-06	5.20651	B	4.87893	A	0.431196
	Mol1578	[H]c1nc([H])n(n1)C([H])([H])C([H])([H])C([H])([H])C([H])([H])N1C(=O)c2c([H])c([H])c([H])c3c(Br)c([H])c([H])c(C1=O)c23	0.000628081	3.20198	A	3.52098	B	0.444504
	Mol1582	[H]c1c([H])c(c([H])c([H])c1Cl)-c1nc2c([H])c(Cl)c(Cl)c([H])c2n1C1([H])C([H])([H])C([H])([H])C([H])([H])C1([H])[H]	0.000137349	3.86218	D	4.1976	D	0.407648
	Mol1583	[H]OC(=O)C1=C(Sc2nc3c([H])c(c([H])c([H])c3s2)C(F)(F)F)[C@]([H])(C([H])([H])[H])[C@@]2([H])N1C(=O)[C@]2([H])[C@]([H])(O[H])C([H])([H])[H]	2.70241e-06	5.56825	E	5.23705	E	0.236364
	Mol1584	[H]OC([H])([H])[C@]1([H])OC(=O)N(c2c([H])c([H])c(c(F)c2[H])-c2c([H])nc(c([H])c2[H])-c2nnc(o2)C([H])([H])[H])C1([H])[H]	1.35094e-06	5.86936	C	5.12893	C	0.338352
	Mol1587	[H]N(C(=O)C([H])([H])[H])C([H])([H])[C@]1([H])OC(=O)N2c3c([H])c([H])c(c([H])c3OC([H])([H])[C@@]12[H])-c1c([H])nc(nc1[H])C#N	2.73884e-06	5.56243	C	5.3463	C	0.244031
	Mol1588	[H]N(C(=O)C([H])([H])[H])c1c([H])c([H])c(c([H])c1[H])C(=O)C([H])=C([H])c1c([H])c([H])c(C([H])=O)c([H])c1[H]	0.000218348	3.66085	B	4.23732	B	0.515727
	Mol1590	[H]Oc1c([H])c2C(=O)OC([H])(C(=C([H])[H])C([H])([H])[H])C([H])([H])c2c2c1n([H])c1c([H])c([H])c([H])c([H])c21	2.7294e-05	4.56393	C	4.29011	B	0.410941
	Mol1591	[H]Oc1c([H])c2C(=O)OC([H])(C([H])=C(C([H])([H])[H])C([H])([H])[H])c2c2c3c([H])c([H])c([H])c([H])c3n([H])c12	0.000109176	3.96187	A	4.35055	A	0.465611
	Mol1594	[H]OC(=O)C1=C(C([H])([H])OC(=O)C([H])([H])[H])C([H])([H])SC2([H])N1C(=O)[C@@]2([H])N([H])C(=O)C([H])([H])Sc1c([H])c(Cl)c([H])c([H])c1Cl	4.08178e-06	5.38915	E	5.10498	E	0.261811
	Mol1596	[H]N=C(N([H])[H])N([H])C([H])([H])c1c([H])c([H])c([H])c2c(c([H])c([H])c([H])c12)-c1c([H])c([H])c(Cl)c([H])c1[H]	2.58807e-05	4.58702	B	4.75385	B	0.47318
	Mol1597	[H]c1c([H])c(c([H])c(c1[H])N(=O)=O)-c1nc2c([H])c(Cl)c([H])c([H])c2n1C1([H])C([H])([H])C([H])([H])C([H])([H])C1([H])[H]	0.000146585	3.83391	D	4.14979	D	0.429966
	Mol1599	[H]OC(=O)C1=C(C([H])([H])[H])C([H])([H])SC2([H])N1C(=O)C2([H])N([H])C(=O)[C@]([H])(N([H])[H])c1c([H])sc2c([H])c(Cl)c([H])c([H])c12	3.6611e-05	4.43639	E	4.26885	E	0.224926
	Mol1601	[H]OC(=O)C1=C(C([H])([H])[H])C([H])([H])SC2([H])N1C(=O)C2([H])N([H])C(=O)[C@@]([H])(N([H])[H])c1sc2c([H])c([H])c([H])c(Cl)c2c1[H]	3.6611e-05	4.43639	E	4.36395	E	0.243678
	Mol1605	[H]N(C(=O)C([H])([H])[H])C([H])([H])[C@]1([H])OC(=O)N2c3c([H])c(F)c(c([H])c3OC([H])([H])[C@@]12[H])-c1c([H])nc([H])c([H])c1[H]	2.8002e-06	5.55281	C	5.28344	C	0.254361
	Mol1606	[H]N(C(=O)C([H])([H])[H])C([H])([H])[C@]1([H])OC(=O)N2c3c([H])c(F)c(c([H])c3OC([H])([H])[C@@]12[H])-c1c([H])c([H])nc([H])c1[H]	1.12008e-05	4.95075	C	5.5569	C	0.2782
	Mol1612	[H]OC(=O)C1=C(C([H])([H])[H])C([H])([H])SC2([H])N1C(=O)C2([H])N([H])C(=O)[C@]([H])(N([H])[H])c1c([H])sc2c([H])c([H])c([H])c(F)c12	7.59993e-05	4.11919	E	4.4045	E	0.242741
	Mol1613	[H]N(C(=O)C([H])([H])[H])C([H])([H])[C@]1([H])OC(=O)N(c2c([H])c([H])c(c(F)c2[H])-c2c([H])c([H])c3nc([H])nn3c2[H])C1([H])[H]	1.35456e-06	5.8682	C	5.69147	C	0.378745
	Mol1615	[H]N(C(=O)C([H])([H])[H])C([H])([H])[C@]1([H])OC(=O)N(c2c([H])c([H])c(c(F)c2[H])-n2c([H])c3nc([H])nc([H])c3c2[H])C1([H])[H]	2.70912e-06	5.56717	D	5.49444	D	0.388735
	Mol1617	[H]N(N=C([H])N([H])C([H])([H])[C@]1([H])OC(=O)N(c2c([H])c([H])c(c(F)c2[H])-n2c([H])c3nc([H])c([H])c([H])c3c2[H])C1([H])[H])N(=O)=O	0.000309829	3.50888	B	5.01687	D	0.415148
	Mol1618	[H]N([H])c1nc(c([H])s1)-c1c([H])c([H])c([H])c([H])c1-c1c([H])c([H])c([H])c(c1[H])C(=O)OC([H])([H])C([H])([H])[H]	9.87348e-05	4.00553	B	3.57975	B	0.360614
	Mol1621	[H]OC(=O)C1=C(Sc2nc(c([H])s2)-c2c([H])c([H])c([H])c([H])c2[H])C([H])([H])[C@@]2([H])N1C(=O)[C@]2([H])[C@]([H])(O[H])C([H])([H])[H]	2.9119e-05	4.53582	E	5.15376	E	0.247985
	Mol1623	[H]N(C(=O)C([H])([H])n1c([H])nc2c([H])c([H])c([H])c([H])c12)c1c([H])c([H])c([H])c2N([H])C(=O)C([H])([H])C([H])([H])c12	9.99581e-05	4.00018	D	4.13784	D	0.493038
	Mol1627	[H]OC([H])([H])[C@]1([H])OC(=O)N2c3c([H])c([H])c(c([H])c3OC([H])([H])[C@@]12[H])-c1c([H])nc(c([H])c1[H])C([H])([H])n1nnnc1[H]	5.26136e-06	5.2789	C	5.41734	C	0.237565
	Mol1628	[H]C(=O)c1c([H])c([H])c(C([H])=C([H])C(=O)c2c([H])c([H])c(c([H])c2C([H])([H])[H])C([H])([H])[H])c([H])c1[H]	0.000242314	3.61562	B	3.75314	B	0.432212
	Mol1630	[H]c1c([H])c2C(=O)N(C(=O)c3c([H])c([H])c(Br)c(c1[H])c23)C([H])([H])C([H])([H])C([H])([H])C([H])([H])C([H])([H])C([H])([H])Br	0.000572131	3.2425	A	4.40439	B	0.517386
	Mol1633	[H]OC([H])(C([H])([H])n1nc([H])nc1[H])C([H])([H])n1c([H])c(C(=O)OC([H])([H])C([H])([H])[H])c(=O)c2c([H])c([H])c(c([H])c12)C(F)(F)F	7.80259e-05	4.10776	A	4.97006	A	0.264334
	Mol1634	[H]OC1=C(C(=O)OC1=C([H])C1([H])C([H])([H])C([H])([H])C([H])([H])C([H])([H])C1([H])[H])c1c([H])c([H])c([H])c(c1[H])C(F)(F)F	9.46429e-05	4.02391	B	4.43654	B	0.271663
	Mol1636	[H]N(C([H])([H])[C@]1([H])OC(=O)N(c2c([H])c([H])c(c(F)c2[H])-n2c([H])c3nc([H])c([H])c([H])c3c2[H])C1([H])[H])S(=O)(=O)C([H])([H])[H]	0.000158376	3.80031	D	5.08017	D	0.428227
	Mol1638	[H]OC(=O)c1c([H])n(c2nc(N3C([H])([H])C([H])([H])[C@]4([H])N([H])C(=O)O[C@]4([H])C3([H])[H])c(F)c([H])c2c1=O)C1([H])C([H])([H])C1([H])[H]	5.153e-06	5.28794	D	5.52575	C	0.238905
	Mol1643	[H]N(C(=O)C([H])([H])[H])C([H])([H])[C@]1([H])OC(=O)N2c3c([H])c([H])c(c([H])c3OC([H])([H])[C@@]12[H])-c1c([H])c([H])nc([H])c1[H]	1.47437e-06	5.83139	C	5.53482	C	0.238103
	Mol1645	[H]N(Sc1c([H])c([H])c(c([H])c1[H])N(=O)=O)[C@]([H])(C(=O)OC([H])([H])[H])C([H])([H])c1c([H])n([H])c2c([H])c([H])c([H])c([H])c12	0.000269474	3.56948	B	4.35115	A	0.405308
	Mol1646	[H]OC(=O)C1=C(Sc2nc([H])c3c([H])c([H])c([H])c([H])c3n2)[C@]([H])(C([H])([H])[H])[C@@]2([H])N1C(=O)[C@]2([H])[C@]([H])(O[H])C([H])([H])[H]	1.07787e-05	4.96743	E	4.9031	E	0.218474
	Mol1649	[H]OC(=O)C1=C(C([H])([H])[H])C([H])([H])SC2([H])N1C(=O)C2([H])N([H])C(=O)[C@]([H])(N([H])[H])c1c([H])sc2c([H])c([H])c([H])c([H])c12	7.93915e-05	4.10023	E	4.02647	E	0.243636
	Mol1650	[H]OC(=O)C1=C(C([H])([H])[H])C([H])([H])SC2([H])N1C(=O)C2([H])N([H])C(=O)[C@@]([H])(N([H])[H])c1sc2c([H])c([H])c([H])c([H])c2c1[H]	3.96957e-05	4.40126	E	4.0526	E	0.240516
	Mol1652	[H]OC(=O)C1=C(C([H])([H])[H])C([H])([H])SC2([H])N1C(=O)C2([H])N([H])C(=O)C([H])(N([H])[H])c1c([H])c([H])c([H])c2sc([H])c([H])c12	0.000158783	3.7992	E	4.13695	E	0.243185
	Mol1653	[H]C1=C([H])C(Oc2c1c1n([H])c3c([H])c([H])c([H])c([H])c3c1c([H])c2C([H])([H])[H])(C([H])([H])[H])C([H])([H])[H]	0.00048645	3.31296	C	3.98978	A	0.442228
	Mol1655	[H]Oc1c(C([H])=O)c([H])c2c(n([H])c3c([H])c([H])c([H])c([H])c23)c1C([H])([H])C([H])(O[H])C(=C([H])[H])C([H])([H])[H]	0.000433721	3.36279	C	4.38197	A	0.413252
	Mol1656	[H]Oc1c([H])c([H])c2c(c1[H])n([H])c1c(c(O[H])c(C([H])=O)c([H])c21)C([H])([H])C([H])=C(C([H])([H])[H])C([H])([H])[H]	1.35538e-05	4.86794	A	3.74376	A	0.409013
	Mol1657	[H]Oc1c([H])c2C(=O)OC([H])(C([H])([H])c2c2c1n([H])c1c([H])c([H])c([H])c([H])c21)C(O[H])(C([H])([H])[H])C([H])([H])[H]	0.000102856	3.98777	A	4.43826	B	0.408581
	Mol1659	[H]Oc1c([H])c(Cl)c([H])c([H])c1C(=O)N([H])[C@]([H])(C(=O)N([H])c1c([H])c([H])c(Br)c([H])c1[H])C([H])(C([H])([H])[H])C([H])([H])[H]	1.25781e-05	4.90039	A	4.61714	B	0.389791
	Mol1660	[H]OC1(C#N)C([H])([H])C([H])([H])N(c2c([H])c([H])c(c([H])c2F)N2C(=O)O[C@@]([H])(C([H])([H])n3nnc(F)c3[H])C2([H])[H])C([H])([H])C1([H])[H]	0.000247435	3.60654	D	4.78309	D	0.293541
	Mol1662	[H]ON([H])C(=N[H])[C@@]1([H])\C(=N\OC([H])([H])[H])C([H])([H])N(c2c(F)c([H])c3c(c2F)n(c([H])c(C(=O)O[H])c3=O)C([H])([H])C([H])([H])F)C1([H])[H]	2.2669e-06	5.64457	D	6.09053	C	0.291293
	Mol1663	[H]N(C(=O)C([H])([H])[H])C([H])([H])[C@]1([H])OC(=O)N(c2c([H])c([H])c(c(F)c2[H])-n2c([H])c([H])c(c2[H])C(=O)C([H])([H])[H])C1([H])[H]	2.78448e-06	5.55526	C	5.17378	D	0.379023
	Mol1667	[H]OC(=O)c1c([H])n(c2c([H])c(c(F)c([H])c2c1=O)-n1nnc(c1[H])C([H])([H])N(C([H])([H])[H])C([H])([H])[H])C1([H])C([H])([H])C1([H])[H]	2.15552e-05	4.66645	D	4.91193	D	0.315238
	Mol1671	[H]N(Sc1c([H])c([H])c([H])c([H])c1[H])[C@]([H])(C(=O)OC([H])([H])[H])C([H])([H])c1c([H])n([H])c2c([H])c([H])c([H])c([H])c12	0.000153323	3.81439	B	3.92685	A	0.397529
	Mol1673	[H]OC([H])([H])[C@]1([H])OC(=O)N2c3c([H])c([H])c(c([H])c3OC([H])([H])[C@@]12[H])-c1c([H])nc(c([H])c1[H])[C@]([H])(O[H])C([H])([H])[H]	2.92289e-06	5.53419	C	5.54902	C	0.222373
	Mol1676	[H]C1=C(N2C(=O)[C@]([H])([C@]([H])(OC(=O)C([H])([H])C([H])([H])[H])C([H])([H])[H])[C@]2([H])S1)C(=O)OC([H])([H])c1c([H])c([H])c(c([H])c1[H])N(=O)=O	0.000492503	3.30759	E	3.55846	E	0.281398
	Mol1677	[H]OC(=O)C1=C(C([H])([H])N2C(=O)c3c([H])c([H])c([H])c([H])c3S2(=O)=O)[C@]([H])(C([H])([H])[H])[C@@]2([H])N1C(=O)[C@]2([H])[C@]([H])(O[H])C([H])([H])[H]	3.94008e-05	4.4045	E	4.73823	E	0.220747
	Mol1681	[H]N(C(=O)OC([H])([H])C([H])([H])[H])C([H])([H])[C@]1([H])OC(=O)N(c2c([H])c([H])c(c([H])c2[H])-c2nnc3nc([H])c([H])c([H])n23)C1([H])[H]	4.18689e-05	4.37811	C	4.47954	D	0.362941
	Mol1683	[H]OC(=O)C1=C(Sc2nc(SC([H])([H])C([H])([H])N([H])[H])ns2)C([H])([H])S[C@@]2([H])N1C(=O)[C@@]2([H])N([H])C(=O)C([H])(N=O)c1nc(N([H])[H])c([H])c([H])c1[H]	3.60985e-06	5.44251	E	5.25372	E	0.217917
	Mol1686	[H]C([H])=C1C(=O)Oc2c([H])c([H])c3c([H])c([H])c([H])c([H])c3c2C1([H])C([H])([H])C([H])([H])C([H])([H])C([H])([H])[H]	1.17424e-05	4.93024	B	4.55613	B	0.409514
	Mol1687	[H]C([H])=C1C(=O)Oc2c([H])c([H])c3c([H])c([H])c([H])c([H])c3c2[C@@]1([H])C([H])([H])C([H])([H])C([H])([H])C([H])([H])[H]	1.17609e-05	4.92956	B	4.54308	B	0.409514
	Mol1689	[H]Oc1c(c(OC([H])([H])[H])c(c(-c2oc3c([H])c([H])c([H])c([H])c3c2[H])c1C([H])([H])[H])C([H])([H])[H])C([H])([H])[H]	0.000886114	3.05251	A	3.8544	B	0.384628
	Mol1691	[H]Oc1c([H])c([H])c([H])c2oc(c([H])c12)-c1c([H])c(OC([H])([H])[H])c(c(OC([H])([H])[H])c1C([H])([H])[H])C([H])([H])[H]	5.2327e-05	4.28127	A	3.69048	B	0.378094
	Mol1693	[H]Oc1c([H])c([H])c([H])c2oc(c([H])c12)-c1c(c(O[H])c(c(OC([H])([H])[H])c1C([H])([H])[H])C([H])([H])[H])C([H])([H])[H]	0.000838573	3.07646	A	4.00027	B	0.378094
	Mol1695	[H]Oc1c([H])c(OC([H])([H])[H])c([H])c2oc(c([H])c12)-c1c([H])c(OC([H])([H])[H])c([H])c(OC([H])([H])[H])c1C([H])([H])[H]	0.000198969	3.70122	A	3.95113	B	0.384168
	Mol1699	[H]Oc1c([H])c(oc(=O)c1[H])C([H])([H])c1c([H])c([H])c([H])c2OC(O[H])(C([H])([H])C([H])([H])C([H])([H])[H])C([H])([H])C(=O)c12	6.05858e-06	5.21763	C	4.3059	B	0.397826
	Mol1704	[H]Oc1c(oc(c([H])c1=O)C([H])([H])Cl)C([H])([H])N1C([H])([H])C([H])([H])C(O[H])(c2c([H])c([H])c(Br)c([H])c2[H])C([H])([H])C1([H])[H]	0.000149875	3.82427	C	4.06573	B	0.467009
	Mol1706	[H]OC(=O)c1c([H])n(c2c(F)c(N3C([H])([H])C([H])([H])N([H])[C@]([H])(C([H])([H])[H])C3([H])[H])c(F)c([H])c2c1=O)C1([H])C([H])([H])C1([H])[H]	4.29582e-07	6.36695	C	5.55022	C	0.305154
	Mol1707	[H]OC(=O)C1([H])[C@]2([H])C([H])([H])N(c3c(F)c([H])c(c([H])c3F)N3C(=O)O[C@@]([H])(C([H])([H])N([H])C(=O)C([H])([H])[H])C3([H])[H])C([H])([H])[C@]12[H]	2.53082e-06	5.59674	B	5.22295	B	0.344736
	Mol1709	[H]ON([H])C(=N[H])[C@]1([H])\C(=N\OC([H])([H])[H])C([H])([H])N(c2c(F)c([H])c3c(c2F)n(c([H])c(C(=O)O[H])c3=O)C([H])([H])C([H])([H])[H])C1([H])[H]	5.9082e-07	6.22854	D	5.8395	C	0.298586
	Mol1711	[H]N(C(=O)C([H])([H])[H])C([H])([H])[C@]1([H])OC(=O)N(c2c([H])c([H])c(N3C([H])([H])\C(=C(\[H])C#N)C([H])([H])C3([H])[H])c(F)c2[H])C1([H])[H]	2.79212e-06	5.55407	B	4.8777	B	0.326957
	Mol1714	[H]N(C(=O)C([H])([H])[H])C([H])([H])[C@]1([H])OC(=O)N(c2c([H])c([H])c(-c3nnc(s3)C([H])([H])C([H])([H])C(=O)C([H])([H])[H])c(F)c2[H])C1([H])[H]	2.46238e-06	5.60864	C	5.29591	C	0.274805
	Mol1715	[H]N(C([H])([H])[C@]1([H])OC(=O)N(c2c([H])c([H])c(N3C([H])([H])c4nc([H])c([H])c([H])c4C3([H])[H])c(F)c2[H])C1([H])[H])S(=O)(=O)C([H])([H])[H]	4.92468e-06	5.30762	C	5.12707	C	0.342085
	Mol1721	[H]N([H])c1nc([H])c(-c2c([H])c([H])c([H])c([H])c2[H])n1C([H])([H])C([H])([H])C([H])([H])c1c([H])c([H])c([H])c([H])c1[H]	0.000115455	3.93759	D	4.13506	D	0.456492
	Mol1723	[H]N(C(=O)O[C@]([H])(C([H])([H])[H])[C@@]1([H])C(=O)N2C(=C([H])S[C@@]12[H])C(=O)OC([H])([H])c1c([H])c([H])c(c([H])c1[H])N(=O)=O)C([H])([H])C([H])([H])[H]	0.000237473	3.62439	E	3.67587	E	0.297424
	Mol1724	[H]OC(=O)C1=C(Sc2nc(nc(N([H])[H])c2[H])N([H])[H])C([H])([H])SC2([H])N1C(=O)C2([H])N([H])C(=O)C(=NOC([H])([H])C([H])([H])[H])c1nc(sc1[H])N([H])[H]	7.44786e-06	5.12797	E	5.16457	E	0.180592
	Mol1730	[H]N(c1c([H])c2nc([H])n(c2c(=O)n1[H])C([H])([H])C([H])([H])C([H])([H])C([H])([H])OC([H])([H])[H])C([H])([H])c1c([H])c([H])c(Cl)c(Cl)c1[H]	6.34352e-06	5.19767	C	4.55986	D	0.351309
	Mol1733	[H]Oc1c(oc(c([H])c1=O)C([H])([H])Cl)C([H])([H])N1C([H])([H])C([H])([H])N(C([H])([H])c2c([H])c([H])c(F)c([H])c2[H])C([H])([H])C1([H])[H]	0.000174806	3.75744	C	4.34979	B	0.507104
	Mol1736	[H]OC(=O)c1c([H])n(c2c(F)c(N3C([H])([H])\C(=N\OC([H])([H])[H])C([H])([H])[C@]([H])(N([H])[H])C3([H])[H])c(F)c([H])c2c1=O)C([H])([H])C([H])([H])[H]	8.11872e-05	4.09051	C	4.835	C	0.295075
	Mol1737	[H]N([H])C(=O)C1([H])[C@]2([H])C([H])([H])N(c3c(F)c([H])c(c([H])c3F)N3C(=O)O[C@@]([H])(C([H])([H])N([H])C(=O)C([H])([H])[H])C3([H])[H])C([H])([H])[C@]12[H]	1.01485e-05	4.9936	B	5.14976	B	0.343261
	Mol1739	[H]ON([H])C(=O)C1([H])[C@]2([H])C([H])([H])N(c3c(F)c([H])c(c([H])c3F)N3C(=O)O[C@@]([H])(C([H])([H])N([H])C(=O)C([H])([H])[H])C3([H])[H])C([H])([H])[C@]12[H]	9.75276e-06	5.01087	B	5.13796	B	0.347811
	Mol1740	[H]OC(=O)c1c([H])n2c3c(OC([H])([H])C2([H])C([H])([H])[H])c(N2C([H])([H])C([H])([H])N(C([H])([H])[H])C([H])([H])C2([H])[H])c(F)c([H])c3c1=O	1.0799e-06	5.96662	C	5.96308	C	0.252542
	Mol1742	[H]OC(=O)c1c([H])n2c3c(OC([H])([H])[C@@]2([H])C([H])([H])[H])c(N2C([H])([H])C([H])([H])N(C([H])([H])[H])C([H])([H])C2([H])[H])c(F)c([H])c3c1=O	1.07989e-06	5.96662	C	5.97655	C	0.252542
	Mol1747	[H]N(C(=O)C([H])([H])[H])C([H])([H])[C@]1([H])OC(=O)N(c2c([H])c([H])c(C3=NOC([H])(C(=O)OC([H])([H])C([H])([H])[H])C3([H])[H])c(F)c2[H])C1([H])[H]	1.01747e-05	4.99248	B	4.9334	B	0.264252
	Mol1749	[H]N(C(=O)c1c([H])c([H])c([H])c([H])c1F)[C@@]1([H])N(N=C(C([H])([H])[H])C1([H])[H])c1nc(c([H])c(=O)n1[H])C([H])([H])C([H])([H])C([H])([H])[H]	1.3999e-06	5.8539	B	5.2749	B	0.202456
	Mol1753	[H]OC(=O)c1c([H])n(c2nc(N3C([H])([H])C([H])([H])\C(=N/OC([H])([H])[H])[C@]([H])(N([H])[H])C3([H])[H])c(F)c([H])c2c1=O)C1([H])C([H])([H])C1([H])[H]	4.11146e-05	4.386	D	4.97209	D	0.24255
	Mol1755	[H]OC(=O)c1c([H])n(c2nc(N3C([H])([H])\C(=N/OC([H])([H])[H])[C@@]([H])(N([H])[H])C([H])([H])C3([H])[H])c(F)c([H])c2c1=O)C1([H])C([H])([H])C1([H])[H]	6.42416e-07	6.19218	D	5.62648	D	0.242308
	Mol1758	[H]OC(=O)c1c([H])n(c2nc(c([H])c([H])c2c1=O)N1C([H])([H])\C(=N/OC([H])([H])F)[C@]([H])(C([H])([H])N([H])[H])C1([H])[H])C1([H])C([H])([H])C1([H])[H]	0.000164458	3.78394	D	5.3674	D	0.26668
	Mol1759	[H]N(C(=O)C([H])([H])[H])C([H])([H])[C@]1([H])OC(=O)N(c2c([H])c([H])c(-c3nnc(s3)C([H])([H])C([H])([H])C([H])(N=O)C([H])([H])[H])c(F)c2[H])C1([H])[H]	4.74922e-06	5.32338	C	5.36129	C	0.274836
	Mol1762	[H]N(c1c([H])c(c([H])c([H])c1C([H])([H])[H])C([H])([H])[H])S(=O)(=O)c1c([H])c([H])c2SC(=O)[C@@]([H])(C([H])([H])[H])C([H])([H])N([H])c2c1[H]	5.31774e-06	5.27427	A	5.16837	A	0.422393
	Mol1766	[H]N(c1c([H])c([H])c(c([H])c1C([H])([H])[H])C([H])([H])[H])S(=O)(=O)c1c([H])c([H])c2S[C@@]([H])(C(=O)N([H])c2c1[H])C([H])([H])C([H])([H])[H]	2.65887e-06	5.5753	E	5.28072	A	0.414963
	Mol1768	[H]N1C(=O)[C@@]([H])(Sc2c([H])c([H])c(c([H])c12)S(=O)(=O)N(c1c([H])c([H])c([H])c([H])c1OC([H])([H])C([H])([H])[H])C([H])([H])[H])C([H])([H])[H]	1.02016e-05	4.99133	E	5.01015	A	0.404161
	Mol1772	[H]Oc1c([H])c([H])c(c([H])c1-c1nc2c([H])c([H])c(c([H])c2n1[H])C(=N[H])N([H])[H])C(C([H])([H])[H])(C([H])([H])[H])C([H])([H])[H]	2.59602e-05	4.58569	D	4.99636	D	0.342856
	Mol1774	[H]N([H])c1nc2c([H])c([H])c(N([H])C(=O)c3c([H])c([H])c(c([H])c3[H])C(C([H])([H])[H])(C([H])([H])[H])C([H])([H])[H])c([H])c2n1[H]	5.00347e-05	4.30073	D	4.64615	D	0.472367
	Mol1777	[H]N([H])c1nc2c([H])c([H])c(N([H])C(=O)c3c([H])c([H])c(c([H])c3[H])C([H])([H])C([H])([H])C([H])([H])C([H])([H])[H])c([H])c2n1[H]	2.50174e-05	4.60176	D	4.62296	D	0.472174
	Mol1783	[H]N(c1c([H])c2nnn(c2c(=O)n1[H])C([H])([H])C([H])([H])C([H])([H])C([H])([H])C([H])([H])OC([H])([H])[H])C([H])([H])c1c([H])c([H])c(Cl)c(Cl)c1[H]	1.83323e-05	4.73678	A	4.6305	D	0.398865
	Mol1784	[H]Oc1c([H])c([H])c(c([H])c1-c1c([H])c(c([H])c(Cl)c1O[H])C([H])([H])C([H])([H])C([H])([H])[H])C([H])([H])C([H])([H])C([H])([H])[H]	0.000822036	3.08511	B	4.0275	B	0.405886
	Mol1787	[H]N(C(=O)C([H])([H])[H])C([H])([H])[C@]1([H])ON=C(c2c([H])c([H])c(c([H])c2F)N2C(=O)O[C@@]([H])(C([H])([H])N([H])C(=O)C([H])([H])[H])C2([H])[H])C1([H])[H]	4.08002e-05	4.38934	B	4.62574	B	0.233088
	Mol1788	[H]N(C(=O)C([H])([H])[H])C([H])([H])C1([H])ON=C(c2c([H])c([H])c(c([H])c2F)N2C(=O)O[C@@]([H])(C([H])([H])N([H])C(=O)C([H])([H])[H])C2([H])[H])C1([H])[H]	4.08008e-05	4.38933	B	4.60979	B	0.233088
	Mol1793	[H]c1nc([H])n(n1)C([H])([H])C([H])([H])C([H])([H])C([H])([H])C([H])([H])C([H])([H])Oc1c([H])c([H])c2c(c([H])c(=O)oc2c1[H])C([H])([H])[H]	4.8905e-05	4.31065	B	4.36021	B	0.41079
	Mol1794	[H]N(C(=O)C([H])([H])[H])C([H])([H])[C@]1([H])OC(=O)N(c2c([H])c([H])c(c([H])c2[H])N2O[C@]3([H])C([H])=C([H])[C@@]2([H])C([H])([H])C3([H])[H])C1([H])[H]	1.16564e-05	4.93344	B	4.93363	B	0.355762
	Mol1796	[H]OC(=O)C1=C(Sc2nc(c([H])s2)C2=C([H])[C@@]([H])(N([H])C2([H])[H])C([H])([H])[H])[C@]([H])(C([H])([H])[H])[C@@]2([H])N1C(=O)[C@]2([H])[C@]([H])(O[H])C([H])([H])[H]	2.94765e-07	6.53052	E	5.14658	E	0.25345
	Mol1797	[H]OC(=O)C1=C(C([H])([H])[H])C([H])([H])SC2([H])N1C(=O)C2([H])N([H])C(=O)[C@@]([H])(N([H])[H])c1sc2c(c1[H])C([H])([H])C([H])([H])C([H])([H])C2([H])[H]	1.96513e-05	4.70661	E	4.433	E	0.250685
	Mol1798	[H]N(C(=O)c1oc(c([H])c1[H])[N+]([O-])=O)c1sc2c(c1C(=O)OC([H])([H])[H])C([H])([H])C(N([H])C2(C([H])([H])[H])C([H])([H])[H])(C([H])([H])[H])C([H])([H])[H]	4.91254e-06	5.30869	E	5.17232	A	0.195453
	Mol1800	[H]N(C(=O)c1c([H])c([H])c([H])c([H])c1[H])[C@@]1([H])N(N=C(C([H])([H])[H])C1([H])[H])c1nc(c([H])c(=O)n1[H])C([H])([H])C([H])([H])C([H])([H])[H]	5.89663e-06	5.2294	B	5.35748	B	0.200682
	Mol1802	[H]N(C(=O)c1c([H])c([H])c(c([H])c1[H])C([H])([H])C([H])([H])C([H])([H])C([H])([H])C([H])([H])[H])c1c([H])c([H])c([H])c([H])c1[H]	0.000400304	3.39761	B	4.37572	B	0.464739
	Mol1804	[H]c1c(OC([H])([H])C([H])([H])C([H])([H])C([H])([H])Br)c([H])c2oc(=O)c([H])c(c2c1OC([H])([H])C([H])([H])C([H])([H])C([H])([H])Br)C([H])([H])[H]	0.000543492	3.26481	B	3.43796	B	0.358617
	Mol1805	[H]N([H])C1([H])[C@]2([H])C([H])([H])N(c3c(F)c([H])c(c([H])c3F)N3C(=O)O[C@@]([H])(C([H])([H])N([H])C(=O)C([H])([H])C([H])([H])[H])C3([H])[H])C([H])([H])[C@]12[H]	1.05217e-05	4.97791	B	5.07496	B	0.330689
	Mol1808	[H]c1c([H])c(=O)c2c([H])c(F)c(c([H])c2n1C1([H])C([H])([H])C1([H])[H])N1C([H])([H])C([H])([H])N(C([H])([H])C([H])([H])[H])C([H])([H])C1([H])[H]	0.000253822	3.59547	C	4.24937	C	0.471965
	Mol1809	[H]N(C(=S)C([H])([H])C([H])([H])[H])C([H])([H])[C@]1([H])OC(=O)N(c2c([H])c(F)c3N4C([H])([H])C([H])([H])C([H])([H])[C@@]4([H])C([H])([H])Oc3c2[H])C1([H])[H]	1.31879e-06	5.87983	B	5.35028	B	0.22957
	Mol1810	[H]O[C@@]1([H])C([H])([H])N(c2c([H])c([H])c(c([H])c2F)N2C(=O)O[C@@]([H])(C([H])([H])N([H])C(=O)C([H])([H])[H])C2([H])[H])C([H])([H])C11C([H])([H])C1([H])[H]	1.72098e-05	4.76422	B	4.806	B	0.330023
	Mol1812	[H]N(C(=S)OC([H])([H])C([H])([H])[H])C([H])([H])[C@]1([H])OC(=O)N(c2c([H])c(F)c3N4C([H])([H])C([H])([H])C([H])([H])[C@@]4([H])C([H])([H])Oc3c2[H])C1([H])[H]	2.5308e-06	5.59674	B	5.1138	B	0.244713
	Mol1813	[H]N(C(=O)OC([H])([H])C([H])([H])[H])C([H])([H])[C@]1([H])OC(=O)N(c2c([H])c(F)c3N4C([H])([H])C([H])([H])C([H])([H])[C@@]4([H])C([H])([H])Oc3c2[H])C1([H])[H]	2.10996e-05	4.67573	B	5.22514	B	0.242464
	Mol1815	[H]ON(C([H])=O)C([H])([H])[C@]([H])(C(=O)N1C([H])([H])C([H])=C([H])[C@@]1([H])C(=O)N([H])c1nc([H])c(F)c([H])c1[H])C([H])([H])C([H])([H])C([H])([H])C([H])([H])[H]	6.61067e-07	6.17975	B	5.82318	B	0.340823
	Mol1818	[H]N(c1c([H])c([H])c(c(c1[H])C([H])([H])C([H])([H])[H])C([H])([H])[H])c1c([H])c(=O)n(c(=O)n1[H])C([H])([H])C([H])([H])C([H])([H])C([H])([H])C#N	1.53289e-05	4.81449	A	4.51676	A	0.286412
	Mol1823	[H]N(c1c([H])c([H])c([H])c([H])c1[H])C([H])([H])C([H])([H])N([H])c1nc([H])nc2n(c([H])nc12)C1([H])C([H])([H])C([H])([H])C([H])([H])C1([H])[H]	0.000155184	3.80915	D	4.34722	D	0.36952
	Mol1825	[H]c1c([H])c([H])c(c([H])c1[H])[C@@]([H])(C([H])([H])[H])C([H])([H])OSSOC([H])([H])[C@]([H])(c1c([H])c([H])c([H])c([H])c1[H])C([H])([H])[H]	4.78878e-05	4.31977	B	4.21787	B	0.447992
	Mol1826	[H]C([H])=C(C([H])([H])OC(=O)[C@@]([H])(C([H])([H])[H])C([H])([H])C([H])([H])[H])[C@]1([H])Oc2c([H])c([H])c(c([H])c2C1([H])[H])C(=O)C([H])([H])[H]	0.000423621	3.37302	B	3.47827	B	0.383767
	Mol1830	[H]N(C(=S)OC([H])([H])[H])C([H])([H])[C@]1([H])OC(=O)N(c2c([H])c(F)c3N4C([H])([H])C([H])([H])C([H])([H])[C@@]4([H])C([H])([H])N(c3c2[H])C([H])([H])[H])C1([H])[H]	8.11864e-05	4.09052	B	5.14109	B	0.340899
	Mol1832	[H]N(C(=O)C([H])([H])[H])C([H])([H])[C@]1([H])OC(=O)N(c2c([H])c([H])c(C3=NOC([H])(C([H])([H])N(C([H])([H])[H])C([H])([H])[H])C3([H])[H])c(F)c2[H])C1([H])[H]	2.11545e-05	4.6746	B	4.67797	B	0.233088
	Mol1836	[H]N(c1nc([H])nc2n(c([H])nc12)C([H])([H])c1c([H])c([H])c(F)c([H])c1[H])C([H])([H])C([H])([H])N(C([H])([H])C([H])([H])[H])C([H])([H])C([H])([H])[H]	0.000146111	3.83532	D	4.27917	D	0.396933
	Mol1838	[H]N=C(N([H])[H])N([H])C([H])([H])c1c([H])c([H])c([H])c(c1[H])-c1c([H])c([H])c(c([H])c1[H])C(C([H])([H])[H])(C([H])([H])[H])C([H])([H])[H]	3.55623e-06	5.44901	B	4.88076	B	0.456156
	Mol1840	[H]C([H])=C([H])c1c([H])c(N([H])c2c([H])c(=O)n(c(=O)n2[H])C([H])([H])C([H])([H])C([H])([H])C([H])([H])OC([H])([H])[H])c([H])c([H])c1C([H])([H])[H]	3.03791e-05	4.51743	A	4.67902	A	0.295428
	Mol1841	[H]N(c1c([H])c([H])c(c(c1[H])C(=O)C([H])([H])[H])C([H])([H])[H])c1c([H])c(=O)n(c(=O)n1[H])C([H])([H])C([H])([H])C([H])([H])C([H])([H])OC([H])([H])[H]	5.79427e-05	4.237	A	4.62717	A	0.266863
	Mol1843	[H]N(c1c([H])c([H])c(c(c1[H])C([H])([H])C([H])([H])[H])C([H])([H])[H])c1c([H])c(=O)n(c(=O)n1[H])C([H])([H])C([H])([H])C([H])([H])OC(=O)C([H])([H])[H]	1.44854e-05	4.83907	A	4.63246	A	0.280539
	Mol1847	[H]ON(C([H])=O)C([H])([H])[C@]([H])(C(=O)N1C([H])([H])C([H])=C([H])[C@@]1([H])C(=O)N([H])c1nc([H])c([H])c([H])c1[H])C([H])([H])C([H])([H])C([H])([H])C([H])([H])[H]	3.47043e-07	6.45962	B	5.54435	B	0.328938
	Mol1848	[H]OC([H])([H])C([H])([H])C([H])([H])C([H])([H])n1c([H])nc2c1nc(N([H])c1c([H])c([H])c(c(c1[H])C([H])([H])C([H])([H])[H])C([H])([H])[H])n([H])c2=O	0.000234472	3.62991	A	4.34281	D	0.347038
	Mol1851	[H]N(c1c([H])c([H])c(c(c1[H])C([H])(Cl)C([H])([H])[H])C([H])([H])[H])c1c([H])c(=O)n(c(=O)n1[H])C([H])([H])C([H])([H])C([H])([H])C([H])([H])OC([H])([H])[H]	5.47719e-05	4.26144	A	4.58726	A	0.280239
	Mol1852	[H]ON([H])C(=N[H])C([H])([H])N1C([H])([H])C([H])([H])N(c2c(F)c([H])c(c([H])c2F)N2C(=O)O[C@@]([H])(C([H])([H])N([H])C(=S)C([H])([H])[H])C2([H])[H])C([H])([H])C1([H])[H]	5.65397e-07	6.24765	B	5.56317	B	0.340207
	Mol1859	[H]N(C(=O)N1C([H])([H])C([H])([H])N(c2c([H])c([H])c(c([H])c2F)N2C(=O)O[C@@]([H])(C([H])([H])N([H])C(=O)C([H])([H])[H])C2([H])[H])C([H])([H])C1([H])[H])C([H])([H])[H]	1.01733e-05	4.99254	B	4.97032	B	0.329944
	Mol1861	[H]OC(=O)C([H])([H])C([H])([H])C([H])([H])C([H])([H])C([H])([H])C([H])([H])C([H])([H])C([H])=C=C([H])C#CC#CC([H])([H])C([H])([H])C([H])([H])[H]	1.43286e-05	4.8438	D	3.7594	B	0.442249
	Mol1865	[H]ON([H])C(=N[H])C([H])([H])N1C([H])([H])C([H])([H])N(c2c([H])c([H])c(c([H])c2F)N2C(=O)O[C@@]([H])(C([H])([H])N([H])C(=O)C([H])([H])[H])C2([H])[H])C([H])([H])C1([H])[H]	9.79915e-06	5.00881	B	5.43659	B	0.322303
	Mol1868	[H]OC([H])([H])C([H])([H])C([H])([H])C([H])([H])C([H])([H])n1c(=O)c([H])c(N([H])c2c([H])c([H])c(c(c2[H])C([H])([H])C([H])([H])[H])C([H])([H])[H])n([H])c1=O	1.50968e-05	4.82112	A	4.64776	A	0.264837
	Mol1869	[H]N(c1c([H])c([H])c(c(c1[H])C([H])([H])C([H])([H])[H])C([H])([H])[H])c1c([H])c(=O)n(c(=O)n1[H])C([H])([H])C([H])([H])C([H])([H])C([H])([H])OC([H])([H])[H]	1.50968e-05	4.82112	A	4.43169	A	0.262109
	Mol1871	[H]OC([H])([H])[C@@]([H])(O[H])C([H])([H])C([H])([H])C([H])([H])n1c(=O)c([H])c(N([H])c2c([H])c([H])c(c(c2[H])C([H])([H])C([H])([H])[H])C([H])([H])[H])n([H])c1=O	5.76052e-05	4.23954	A	4.63185	A	0.271978
	Mol1875	[H]N(c1nc([H])nc2n(c([H])nc12)C1([H])C([H])([H])C([H])([H])C([H])([H])C1([H])[H])C([H])([H])C([H])([H])[C@@]1([H])C([H])=C([H])C([H])([H])C([H])([H])C1([H])[H]	8.03292e-05	4.09513	D	4.18101	D	0.360851
	Mol1878	[H]N=C(N([H])[H])N([H])C([H])([H])C(=O)N([H])c1c([H])c(C(=O)N([H])c2c([H])c(C(=O)N([H])C([H])([H])C([H])([H])C(=N[H])N([H])[H])n(c2[H])C([H])([H])[H])n(c1[H])C([H])([H])[H]	0.000297517	3.52649	C	4.28365	C	0.393623
	Mol1879	[H]N([H])C([H])([H])C([H])([H])C([H])([H])C([H])([H])C([H])([H])n1c(=O)c([H])c(N([H])c2c([H])c([H])c(c(c2[H])C([H])([H])C([H])([H])[H])C([H])([H])[H])n([H])c1=O	3.02835e-05	4.51879	A	4.48112	A	0.27402
	Mol1880	[H]ON(C([H])=O)C([H])([H])[C@]([H])(C(=O)N1C([H])([H])C(=C([H])[H])C([H])([H])[C@@]1([H])C(=O)N([H])c1nc([H])c(s1)C([H])([H])[H])C([H])([H])C([H])([H])C([H])([H])C([H])([H])[H]	1.2685e-06	5.89671	B	5.62385	B	0.316059
	Mol1882	[H]N([H])c1nc([H])c(n1C([H])([H])C([H])([H])C([H])([H])C([H])([H])C([H])([H])C([H])([H])C([H])([H])C([H])([H])[H])C([H])([H])c1c([H])c([H])c([H])c([H])c1[H]	0.000448763	3.34798	A	4.01453	D	0.454842
	Mol1885	[H]N(C(=O)C([H])=C([H])C(C([H])([H])[H])(C([H])([H])[H])C([H])([H])C(\[H])=C(/C([H])([H])[H])C([H])([H])C([H])([H])C(\[H])=C(\Br)C([H])([H])[H])C([H])([H])C(=O)OC([H])([H])[H]	0.000259652	3.58561	B	3.75383	B	0.375032
	Mol1889	[H]OC(=O)c1c(O[H])c([H])c([H])c([H])c1C([H])([H])C([H])([H])C([H])([H])[C@@]([H])(C([H])([H])[H])C([H])([H])C([H])([H])C([H])([H])C([H])(C([H])([H])[H])C([H])([H])[H]	1.33466e-06	5.87463	B	4.48184	B	0.397315
	Mol1890	[H]Oc1c([H])c([H])c([H])c(c1[H])C(=O)OC([H])([H])C([H])([H])C([H])([H])C([H])([H])C([H])([H])C([H])([H])C([H])([H])C([H])([H])C([H])([H])C([H])([H])C([H])([H])[H]	0.000171113	3.76672	B	3.93826	B	0.427746
	Mol1892	[H]Oc1c([H])c(O[H])c([H])c(c1[H])C(=O)OC([H])([H])C([H])([H])C([H])([H])C([H])([H])C([H])([H])C([H])([H])C([H])([H])C([H])([H])C([H])([H])C([H])([H])C([H])([H])[H]	0.000162233	3.78986	B	4.06399	B	0.423772
	Mol1895	[H]Oc1c([H])c([H])c([H])c2c1[C@]([H])(OC([H])([H])[H])O[C@@]2(OC([H])([H])[H])C([H])([H])C([H])([H])C([H])([H])C([H])([H])C([H])([H])C([H])([H])C([H])([H])C([H])([H])[H]	0.000129784	3.88678	B	4.08218	B	0.403156
	Mol1896	[H]C1=C([H])C(=O)[C@@]([H])(OC(=O)C([H])([H])[H])C([H])([H])C([H])([H])C([H])([H])C([H])([H])C([H])([H])C([H])([H])C([H])([H])C([H])([H])C([H])([H])[C@]([H])(OC1=O)C([H])([H])[H]	1.54226e-06	5.81184	B	4.73706	B	0.381478
	Mol1899	[H]O[C@]1([H])C(=O)C([H])([H])[C@@]([H])(SC([H])([H])C(F)(F)F)C(=O)O[C@]([H])(C([H])([H])[H])C([H])([H])C([H])([H])C([H])([H])C([H])([H])C([H])([H])C([H])([H])C([H])([H])C([H])([H])C1([H])[H]	2.51143e-06	5.60008	B	4.54392	B	0.420397
	Mol1900	[H]ON(C([H])=O)C([H])([H])[C@]([H])(C(=O)N1C([H])([H])C(=C([H])[H])C([H])([H])[C@@]1([H])C(=O)N1C([H])([H])C([H])([H])OC([H])([H])C1([H])[H])C([H])([H])C([H])([H])C([H])([H])C([H])([H])[H]	2.17859e-05	4.66183	B	4.83275	B	0.298741
	Mol1904	[H]C([H])([H])O[C@]1([H])C(=O)[C@@]2([H])C([H])([H])[C@@]2([H])C(=O)O[C@]([H])(C([H])([H])[H])C([H])([H])C([H])([H])C([H])([H])C([H])([H])C([H])([H])C([H])([H])C([H])([H])C([H])([H])C1([H])[H]	0.000206305	3.68549	B	4.48298	B	0.395056
	Mol1905	[H]C1=C(C(=O)O[C@]([H])(C([H])([H])[H])C([H])([H])C([H])([H])C([H])([H])C([H])([H])C([H])([H])C([H])([H])C([H])([H])C([H])([H])C([H])([H])[C@]([H])(OC([H])([H])[H])C1=O)C([H])([H])[H]	0.000206305	3.68549	B	5.01845	B	0.365421
	Mol1908	[H]OC(=O)C#CC([H])([H])C([H])([H])C([H])([H])C([H])([H])C([H])([H])C([H])([H])C([H])([H])C([H])([H])C([H])([H])C([H])([H])C([H])([H])C([H])([H])C([H])([H])C([H])([H])C([H])([H])[H]	2.78333e-05	4.55544	B	3.57913	B	0.420047
	Mol1909	[H]O[C@]1([H])[C@]([H])(O[C@@]([H])([C@]([H])(N([H])C(=O)[C@@]2([H])N(C([H])([H])[H])C([H])([H])[C@@]([H])(C([H])([H])C([H])([H])C([H])([H])[H])C2([H])[H])[C@]([H])(Cl)C([H])([H])[H])[C@@]([H])(O[H])[C@]1([H])O[H])SC([H])([H])[H]	1.41449e-07	6.8494	A	5.1292	B	0.422565
	Mol1910	[H]OC([H])([H])[C@]1([H])O[C@]([H])(O[C@@]2([H])[C@@]([H])(O[H])[C@]([H])(O[C@@]3([H])O[C@@]([H])(C([H])([H])N([H])[H])[C@@]([H])(O[H])C([H])([H])[C@]3([H])N([H])[H])[C@]([H])(N([H])[H])C([H])([H])[C@@]2([H])N([H])[H])[C@@]([H])(O[H])[C@@]([H])(O[H])[C@]1([H])O[H]	0.000136681	3.86429	B	4.29657	B	0.307156
	Mol1914	[H]OC1([H])C([H])([H])OC([H])(OC2([H])C([H])(O[H])C([H])(OC3([H])C([H])([H])C([H])(C([H])([H])N([H])[H])C([H])(O[H])C([H])([H])C3([H])N([H])[H])C([H])(N([H])[H])C([H])([H])C2([H])N([H])[H])C([H])(O[H])C1([H])O[H]	0.000146704	3.83356	B	3.85042	B	0.318999
	Mol1916	[H]OC(=O)C([H])([H])C([H])([H])C([H])([H])C([H])([H])C([H])([H])C([H])([H])C([H])([H])C([H])([H])C([H])([H])C([H])([H])C([H])([H])C([H])([H])C([H])([H])C([H])([H])C([H])([H])C([H])([H])C([H])([H])[H]	0.00087942	3.0558	B	3.4538	B	0.405474
	Mol1920	[H]OC([H])([H])[C@@]1([H])O[C@]([H])(O[C@]2([H])[C@@]([H])(O[H])[C@]([H])(O[C@@]3([H])O[C@]([H])(C([H])([H])N([H])[H])[C@@]([H])(O[H])[C@]([H])(O[H])[C@@]3([H])N([H])[H])[C@@]([H])(N([H])[H])C([H])([H])[C@@]2([H])N([H])[H])[C@]([H])(O[H])[C@@]([H])(N([H])[H])[C@]1([H])O[H]	0.000264871	3.57697	B	4.34882	B	0.304803
	Mol1921	[H]OC1([H])C([H])([H])OC([H])(OC2([H])C([H])(O[H])C([H])(OC3([H])C([H])([H])C([H])(C([H])([H])N([H])[H])C([H])(O[H])C([H])([H])C3([H])N([H])[H])C([H])(N([H])[H])C([H])([H])C2([H])N([H])[H])C([H])(N([H])[H])C1([H])O[H]	0.000147035	3.83258	B	3.84506	B	0.316819
	Mol1923	[H]OC([H])([H])C1([H])OC([H])(C([H])(O[H])C([H])(N([H])[H])C1([H])O[H])C1([H])C([H])(O[H])C([H])(OC2([H])OC([H])(C([H])([H])N([H])[H])C([H])([H])C([H])([H])C2([H])N([H])[H])C([H])(N([H])[H])C([H])([H])C1([H])N([H])[H]	0.000229743	3.63876	B	4.07147	B	0.31874
	Mol1926	[H]OC([H])([H])[C@@]1([H])O[C@]([H])(O[C@]2([H])[C@@]([H])(O[H])[C@]([H])(O[C@@]3([H])O[C@]([H])(C([H])([H])N([H])[H])[C@@]([H])(O[H])C([H])([H])[C@@]3([H])N([H])[H])[C@@]([H])(N([H])[H])C([H])([H])[C@@]2([H])N([H])[H])[C@]([H])(O[H])[C@@]([H])(N([H])[H])[C@]1([H])O[H]	6.68794e-06	5.17471	B	4.18613	B	0.31049
	Mol1927	[H]OC([H])([H])[C@]([H])(N([H])[H])[C@]([H])(O[H])C(\[H])=C(/[H])C([H])([H])C([H])([H])C([H])([H])C([H])([H])C([H])([H])C([H])([H])C([H])([H])C([H])([H])C([H])([H])C([H])([H])C([H])([H])C([H])([H])C([H])([H])[H]	1.33653e-05	4.87402	B	4.72657	B	0.426294
	Mol1932	[H]C(=C(c1nnnn1[H])c1c([H])c([H])c(c([H])c1[H])N(=O)=O)c1c([H])oc2c(Cl)c([H])c(Cl)c([H])c2c1=O	4.66197e-06	5.33143	D	4.45793	B	0.467441
	Mol1936	[H]c1c([H])c([H])c(c([H])c1[H])N1C(=O)c2c([H])c([H])c(c3c(c([H])c([H])c(C1=O)c23)N(=O)=O)N(=O)=O	3.44302e-06	5.46306	A	5.62687	B	0.490654
	Mol1942	[H]c1c([H])c([H])c(N2C(=O)c3c([H])c(c([H])c4c([H])c(c([H])c(C2=O)c34)N(=O)=O)N(=O)=O)c(OC([H])([H])[H])c1[H]	7.63235e-07	6.11734	B	5.44457	B	0.465703
	Mol1944	[H]c1c(C#Cc2c([H])c3c([H])c([H])c(Br)c([H])c3n2C([H])([H])[H])n([H])c2c([H])c(Br)c([H])c([H])c12	0.000150257	3.82317	A	4.10543	A	0.444475
	Mol1947	[H]N1C(=S)SC(=C([H])c2c([H])c([H])c(C([H])=C([H])C(=O)c3c([H])c([H])c([H])c(Cl)c3[H])c([H])c2[H])C1=O	0.00016623	3.77929	C	3.83983	A	0.347014
	Mol1950	[H]Oc1nsc2n(c3c([H])c(c(F)c([H])c3c(=O)c12)-c1c([H])c([H])c([H])c(F)c1[H])C1([H])C([H])([H])C1([H])[H]	2.70223e-06	5.56828	E	4.68627	E	0.237414
	Mol1951	[H]Oc1nsc2n(c3c([H])c(c(F)c([H])c3c(=O)c12)-c1c([H])c([H])c(F)c([H])c1[H])C1([H])C([H])([H])C1([H])[H]	8.64713e-05	4.06313	E	5.35328	E	0.224423
	Mol1954	[H]N1C(=S)SC(=C([H])c2c([H])c([H])c(C([H])=C([H])C(=O)c3c([H])c([H])c(F)c([H])c3[H])c([H])c2[H])C1=O	0.000173424	3.76089	A	3.87771	A	0.343541
	Mol1956	[H]N(C(=O)c1c([H])c(Br)c([H])c([H])c1N([H])S(=O)(=O)c1c([H])c([H])c(Cl)c([H])c1[H])c1c([H])c([H])c(Cl)c([H])c1[H]	5.02082e-07	6.29923	A	4.87654	A	0.412106
	Mol1958	[H]OC(=O)C([H])(N1C(=S)S\C(=C(\[H])c2c([H])c(Cl)c([H])c(Cl)c2[H])C1=O)C([H])([H])c1c([H])c([H])c([H])c([H])c1[H]	8.92507e-06	5.04939	A	4.44159	A	0.217443
	Mol1959	[H]OC(=O)C([H])(N1C(=S)S\C(=C(\[H])c2c([H])c([H])c(Cl)c([H])c2Cl)C1=O)C([H])([H])c1c([H])c([H])c([H])c([H])c1[H]	3.57003e-05	4.44733	A	4.75061	A	0.222176
	Mol1961	[H]OC(=O)c1c([H])n(-c2c([H])c([H])c(F)c([H])c2F)c2c(Cl)c(N3C([H])([H])C([H])(N([H])[H])C3([H])[H])c(F)c([H])c2c1=O	1.89099e-05	4.72331	D	5.9725	C	0.362729
	Mol1962	[H]OC(=O)c1c(O[H])c([H])c(Cl)c([H])c1C([H])=C([H])c1c([H])c([H])c2c([H])c([H])c([H])c([H])c2c1[H]	4.93735e-05	4.30651	B	4.19446	B	0.432848
	Mol1963	[H]Oc1nsc2n(c3c([H])c(c(F)c([H])c3c(=O)c12)-c1c([H])c([H])c(F)c(N([H])[H])c1[H])C1([H])C([H])([H])C1([H])[H]	1.29844e-06	5.88658	E	4.84025	E	0.236497
	Mol1966	[H]Oc1nsc2n(c3c([H])c(c(F)c([H])c3c(=O)c12)-c1c([H])c([H])c(O[H])c([H])c1[H])C1([H])C([H])([H])C1([H])[H]	3.3961e-07	6.46902	E	4.94669	E	0.221154
	Mol1970	[H]C(=C(c1nnnn1[H])c1c([H])c([H])c(c([H])c1[H])N(=O)=O)c1c([H])oc2c([H])c([H])c(c([H])c2c1=O)C([H])([H])[H]	8.53113e-05	4.06899	D	4.76226	B	0.44349
	Mol1975	[H]c1c([H])c([H])c(c([H])c1[H])C([H])([H])[C@@]([H])(N1C(=S)SC([H])([H])C1=O)c1nnc(o1)-c1c([H])c([H])c([H])c(Cl)c1[H]	1.44571e-05	4.83992	B	4.88475	B	0.265494
	Mol1976	[H]Oc1nsc2n(c3c([H])c(c(F)c([H])c3c(=O)c12)-c1c([H])c([H])c([H])nc1C([H])([H])[H])C1([H])C([H])([H])C1([H])[H]	2.72415e-06	5.56477	E	5.08292	E	0.239354
	Mol1979	[H]Oc1nsc2n(c3c([H])c(c(F)c([H])c3c(=O)c12)-c1nc([H])c([H])c(c1[H])C([H])([H])[H])C1([H])C([H])([H])C1([H])[H]	8.7173e-05	4.05962	E	5.10603	E	0.235544
	Mol1980	[H]Oc1nsc2n(c3c([H])c(c(F)c([H])c3c(=O)c12)-c1c([H])c([H])nc(c1[H])C([H])([H])[H])C1([H])C([H])([H])C1([H])[H]	1.36208e-06	5.8658	E	5.03687	E	0.22433
	Mol1981	[H]Oc1nsc2n(c3c([H])c(c(F)c([H])c3c(=O)c12)-c1c([H])c([H])c([H])c([H])c1N([H])[H])C1([H])C([H])([H])C1([H])[H]	0.000174346	3.75859	E	5.41671	E	0.233301
	Mol1985	[H]Oc1nsc2n(c3c([H])c(c(F)c([H])c3c(=O)c12)-c1c([H])nc([H])c([H])c1OC([H])([H])[H])C1([H])C([H])([H])C1([H])[H]	1.04417e-05	4.98123	E	5.22994	E	0.21802
	Mol1987	[H]Oc1nsc2n(c3c(OC([H])([H])[H])c(c(F)c([H])c3c(=O)c12)-c1c([H])c([H])nc([H])c1[H])C1([H])C([H])([H])C1([H])[H]	2.61041e-06	5.58329	E	5.99293	E	0.205831
	Mol1989	[H]c1nsnc1OC([H])([H])[C@]1([H])OC(=O)N(c2c([H])c([H])c(c(F)c2[H])-n2c([H])c3nc([H])c([H])c([H])c3c2[H])C1([H])[H]	4.86514e-06	5.3129	D	5.14648	D	0.407602
	Mol1990	[H]OC(=O)C([H])(N1C(=S)S\C(=C(\[H])c2c([H])c([H])c([H])c([H])c2N(=O)=O)C1=O)C([H])([H])c1c([H])c([H])c([H])c([H])c1[H]	0.000150954	3.82116	A	4.67934	A	0.248287
	Mol1994	[H]OC(=O)c1c(O[H])c([H])c(Cl)c([H])c1C([H])([H])C([H])([H])c1c([H])c([H])c2c([H])c([H])c([H])c([H])c2c1[H]	4.90683e-05	4.3092	B	4.23646	B	0.421817
	Mol1995	[H]N=C(N([H])[H])C([H])([H])c1c([H])c([H])c([H])c2c(c([H])c([H])c([H])c12)-c1c([H])c([H])c(c([H])c1[H])C(F)(F)F	2.4381e-05	4.61295	B	4.66815	B	0.464047
	Mol1996	[H]Oc1nsc2n(c3nc(c(F)c([H])c3c(=O)c12)-c1c([H])c(nc(c1[H])C([H])([H])[H])C([H])([H])[H])C1([H])C([H])([H])C1([H])[H]	0.000167496	3.77599	E	5.06432	E	0.302416
	Mol1999	[H]Oc1nsc2n(c3c([H])c(c(F)c([H])c3c(=O)c12)-c1c([H])nc(OC([H])([H])[H])nc1OC([H])([H])[H])C1([H])C([H])([H])C1([H])[H]	2.41495e-06	5.61709	E	4.98494	E	0.242635
	Mol2000	[H]N(C(=O)C([H])([H])[H])C([H])([H])[C@]1([H])OC(=O)N(c2c([H])c([H])c(N3C(=O)c4c([H])nc([H])c([H])c4C3=O)c(F)c2[H])C1([H])[H]	0.000321525	3.49279	C	5.22041	C	0.37674
	Mol2002	[H]c1nnn(c1[H])C([H])([H])[C@]1([H])OC(=O)N(c2c([H])c([H])c(c(F)c2[H])-c2c([H])c([H])n3c([H])c([H])nc3c2[H])C1([H])[H]	3.30579e-07	6.48072	D	5.96292	C	0.354193
	Mol2003	[H]c1nnn(c1[H])C([H])([H])[C@]1([H])OC(=O)N(c2c([H])c([H])c(c(F)c2[H])-c2c([H])c([H])c3nc([H])c([H])n3c2[H])C1([H])[H]	6.61159e-07	6.17969	D	6.08146	C	0.333829
	Mol2007	[H]Oc1nsc2n(c3c(OC([H])([H])[H])c(c([H])c([H])c3c(=O)c12)-c1c([H])c([H])nc([H])c1[H])C1([H])C([H])([H])C1([H])[H]	1.36952e-06	5.86343	E	5.52497	E	0.22857
	Mol2008	[H]N1c2c([H])c([H])c(Cl)c([H])c2[C@@]2([H])OC([H])([H])C([H])([H])[C@@]2([H])[C@@]1([H])c1c([H])n([H])c2c([H])c([H])c(Br)c([H])c12	7.71106e-07	6.11289	C	5.05228	C	0.207506
	Mol2011	[H]N1c2c(F)c([H])c([H])c([H])c2[C@@]2([H])OC([H])([H])C([H])([H])[C@@]2([H])[C@@]1([H])c1c([H])n([H])c2c([H])c([H])c(Br)c([H])c12	2.02047e-06	5.69455	D	5.05467	C	0.251135
	Mol2013	[H]c1nc([H])n(c1[H])C([H])([H])C([H])([H])C([H])([H])C([H])([H])N1C(=O)c2c([H])c([H])c([H])c3c(Br)c([H])c([H])c(C1=O)c23	4.02973e-05	4.39472	B	3.89043	D	0.505485
	Mol2014	[H]N1c2c([H])c([H])c(Cl)c([H])c2[C@@]2([H])OC([H])([H])C([H])([H])[C@@]2([H])[C@@]1([H])c1c([H])n([H])c2c([H])c([H])c(Cl)c([H])c12	2.17834e-06	5.66187	C	4.84206	C	0.233384
	Mol2018	[H]N1c2c([H])c([H])c(Cl)c([H])c2[C@@]2([H])OC([H])([H])C([H])([H])[C@@]2([H])[C@@]1([H])c1c([H])n([H])c2c([H])c(F)c([H])c([H])c12	1.82695e-05	4.73827	C	4.89249	C	0.24023
	Mol2020	[H]c1c([H])c(c([H])c([H])c1C#N)-c1nc2c([H])c(Cl)c([H])c([H])c2n1C1([H])C([H])([H])C([H])([H])C([H])([H])C1([H])[H]	0.000155709	3.80768	D	4.16097	D	0.409556
	Mol2023	[H]N=C(N([H])[H])N([H])C([H])([H])c1c([H])c([H])c([H])c2c(c([H])c([H])c([H])c12)-c1c([H])c([H])c(c([H])c1[H])C(F)(F)F	2.33144e-05	4.63238	B	4.81383	B	0.473416
	Mol2025	[H]Oc1c([H])c(c([H])c([H])c1-c1c([H])c([H])c([H])c2c(c([H])c([H])c([H])c12)C([H])([H])C([H])([H])N([H])[H])C(F)(F)F	4.83203e-05	4.31587	B	4.49397	B	0.426082
	Mol2026	[H]c1nsnc1OC([H])([H])[C@]1([H])OC(=O)N(c2c([H])c([H])c(N3C([H])([H])c4nc([H])c([H])c([H])c4C3([H])[H])c(F)c2[H])C1([H])[H]	2.4207e-06	5.61606	C	5.01812	C	0.35444
	Mol2028	[H]c1nc([H])n(n1)C([H])([H])[C@]1([H])OC(=O)N(c2c([H])c([H])c(c(F)c2[H])-c2c([H])nc(c([H])c2[H])-c2nnn(n2)C([H])([H])[H])C1([H])[H]	4.74891e-06	5.32341	C	5.16405	C	0.331408
	Mol2029	[H]c1nn(nc1[H])C([H])([H])[C@]1([H])OC(=O)N(c2c([H])c([H])c(c(F)c2[H])-c2c([H])nc(c([H])c2[H])-c2nnn(n2)C([H])([H])[H])C1([H])[H]	3.79913e-05	4.42032	C	5.44763	C	0.326901
	Mol2031	[H]N(C(=O)C([H])([H])[H])C([H])([H])[C@]1([H])OC(=O)N2c3c([H])c([H])c(c([H])c3OC([H])([H])[C@]12[H])-c1c([H])nc(C#N)c([H])c1[H]	4.39411e-05	4.35713	C	5.71557	C	0.228502
	Mol2032	[H]N(C(=O)C([H])([H])[H])C([H])([H])[C@]1([H])OC(=O)N2c3c([H])c([H])c(c([H])c3OC([H])([H])[C@@]12[H])-c1nc([H])c(C#N)c([H])c1[H]	2.74632e-06	5.56125	C	5.38174	C	0.236483
	Mol2036	[H]OC(=O)C1=C(c2sc3c(nc([H])n3c2[H])C(=O)c2sc([H])nc2[H])[C@]([H])(C([H])([H])[H])[C@@]2([H])N1C(=O)[C@]2([H])[C@]([H])(O[H])C([H])([H])[H]	9.00787e-06	5.04538	E	6.01171	E	0.233898
	Mol2038	[H]Oc1c([H])c([H])c(c([H])c1OC([H])([H])[H])-c1c([H])c(C([H])=O)c([H])c2c([H])c(OC([H])([H])[H])c(O[H])c([H])c12	0.000197467	3.70451	B	3.98745	B	0.41708
	Mol2039	[H]c1c(Br)c2c(c([H])c([H])c3noc(-c4c([H])c([H])c([H])c([H])c4[H])c23)n1C([H])([H])C([H])(C([H])([H])[H])C([H])([H])[H]	3.64079e-05	4.4388	B	4.73697	A	0.436993
	Mol2042	[H]c1nc([H])n(n1)C([H])([H])C([H])([H])C([H])([H])C([H])([H])C([H])([H])N1C(=O)c2c([H])c([H])c([H])c3c(Br)c([H])c([H])c(C1=O)c23	0.000606717	3.21701	A	3.4249	B	0.450122
	Mol2046	[H]N1C([H])([H])C([H])([H])[C@]2([H])[C@@]1([H])c1c([H])c(Cl)c([H])c([H])c1N([H])[C@]2([H])c1c([H])n([H])c2c([H])c([H])c(Cl)c([H])c12	8.76554e-06	5.05722	C	4.96837	C	0.364192
	Mol2053	[H]N1c2c([H])c([H])c(Cl)c([H])c2[C@@]2([H])OC([H])([H])C([H])([H])[C@@]2([H])[C@]1([H])c1c([H])n([H])c2c([H])c([H])c([H])c([H])c12	1.92836e-05	4.71481	C	5.16662	C	0.229646
	Mol2054	[H]Oc1c([H])c([H])c(Cl)c([H])c1\C([H])=N\c1c([H])c([H])c(c([H])c1[H])S(=O)(=O)N([H])c1nc(c([H])c(n1)C([H])([H])[H])C([H])([H])[H]	0.000125243	3.90225	A	4.47293	A	0.395644
	Mol2058	[H]OC(=O)c1c2sc([H])c3n2c2c(N(C([H])([H])[H])C3([H])[H])c(N3C([H])([H])C([H])([H])O[C@]([H])(C([H])([H])F)C3([H])[H])c(F)c([H])c2c1=O	1.42487e-08	7.84622	C	7.24947	C	0.370138
	Mol2060	[H]OC(=O)c1c([H])n(c2c(F)c(N3C([H])([H])C([H])(Sc4nnc([H])n4C([H])([H])[H])C3([H])[H])c(F)c([H])c2c1=O)C1([H])C([H])([H])C1([H])[H]	5.77222e-07	6.23866	D	5.39049	C	0.329835
	Mol2061	[H]OC(=O)C1=C(C([H])=C2C(=O)N(C([H])([H])C(F)(F)F)C([H])([H])C2([H])[H])C([H])([H])S[C@@]2([H])N1C(=O)[C@@]2([H])N([H])C(=O)C([H])(N=O)c1nc(sc1[H])N([H])[H]	1.46504e-05	4.83415	E	4.84841	E	0.188104
	Mol2063	[H]N(C(=O)C([H])([H])[H])C([H])([H])[C@]1([H])OC(=O)N(c2c([H])c([H])c(c(F)c2[H])-c2c([H])c([H])n3c([H])c([H])nc3c2[H])C1([H])[H]	6.79111e-07	6.16806	D	5.71591	C	0.386321
	Mol2064	[H]N(C(=O)C([H])([H])[H])C([H])([H])[C@]1([H])OC(=O)N(c2c([H])c([H])c(c(F)c2[H])-n2c([H])c3nc([H])c([H])c([H])c3c2[H])C1([H])[H]	1.3582e-06	5.86704	D	4.98392	D	0.400622
	Mol2066	[H]N(C(=O)C([H])([H])[H])C([H])([H])[C@]1([H])OC(=O)N(c2c([H])c([H])c(c(F)c2[H])-n2c([H])c3c([H])nc([H])c([H])c3c2[H])C1([H])[H]	1.35822e-06	5.86703	D	5.42067	D	0.385219
	Mol2067	[H]N(C(=O)C([H])([H])[H])C([H])([H])[C@]1([H])OC(=O)N(c2c([H])c([H])c(c(F)c2[H])-c2c([H])c([H])c3nc([H])c([H])n3c2[H])C1([H])[H]	1.35822e-06	5.86703	D	5.85378	C	0.363672
	Mol2070	[H]N(C(=O)OC([H])([H])[H])C([H])([H])[C@]1([H])OC(=O)N(c2c([H])c([H])c(c(F)c2[H])-n2c([H])c3nc([H])c([H])c([H])c3c2[H])C1([H])[H]	4.16526e-05	4.38036	D	4.8908	D	0.401724
	Mol2071	[H]N([H])C(=S)N([H])C([H])([H])[C@]1([H])OC(=O)N(c2c([H])c([H])c(c(F)c2[H])-n2nnc3c([H])c(c([H])c([H])c23)C(=O)OC([H])([H])[H])C1([H])[H]	5.62925e-07	6.24955	D	5.12398	D	0.37216
	Mol2072	[H]\C(=C(/C(=O)c1c([H])c([H])c(c(c1[H])C([H])([H])[H])C([H])([H])[H])n1nc([H])nc1[H])c1c([H])c([H])c([H])c([H])c1[H]	0.000824709	3.0837	B	4.09539	B	0.302054
	Mol2074	[H]N(C(=O)C([H])([H])[H])C([H])([H])[C@]1([H])OC(=O)N2c3c([H])c([H])c(c([H])c3OC([H])([H])[C@@]12[H])-c1c([H])c([H])c([H])c(c1[H])N(=O)=O	1.30508e-06	5.88436	B	5.49252	C	0.278624
	Mol2075	[H]OC([H])([H])[C@]1([H])OC(=O)N2c3c([H])c([H])c(c([H])c3OC([H])([H])[C@@]12[H])-c1c([H])nc(c([H])c1[H])N1C(=O)OC([H])([H])C1([H])[H]	1.30508e-06	5.88436	C	5.67269	C	0.220321
	Mol2080	[H]OC(=O)C([H])(N1C(=S)S\C(=C(\[H])c2c([H])c([H])c([H])c3c([H])c([H])c([H])c([H])c23)C1=O)C([H])(C([H])([H])[H])C([H])([H])[H]	0.000168434	3.77357	A	4.46612	A	0.26563
	Mol2081	[H]Oc1c(oc(c([H])c1=O)C([H])([H])Cl)C([H])([H])N1C([H])([H])C([H])([H])C(O[H])(c2c([H])c([H])c(Cl)c(c2[H])C(F)(F)F)C([H])([H])C1([H])[H]	0.000141888	3.84806	C	4.24052	B	0.483107
	Mol2088	[H]OC(=O)[C@@]([H])(N1C(=S)S\C(=C(\[H])c2c(Cl)n(nc2C([H])([H])[H])-c2c([H])c([H])c([H])c([H])c2[H])C1=O)C([H])(C([H])([H])[H])C([H])([H])[H]	3.67769e-05	4.43443	A	4.4165	A	0.203798
	Mol2089	[H]OC(=O)[C@]1([H])N2C(=O)[C@@]([H])(N([H])C(=O)c3c(noc3C([H])([H])[H])-c3c([H])c([H])c([H])c([H])c3Cl)[C@@]2([H])SC1(C([H])([H])[H])C([H])([H])[H]	6.89551e-08	7.16143	D	5.6748	E	0.343444
	Mol2092	[H]c1c(F)nnn1C([H])([H])[C@]1([H])OC(=O)N(c2c([H])c([H])c(N3C([H])([H])C([H])=C(C([H])([H])C#N)C([H])([H])C3([H])[H])c(F)c2[H])C1([H])[H]	0.000249904	3.60223	D	4.26863	D	0.291313
	Mol2096	[H]OC(=O)c1c2sc([H])c3n2c2c(N(C([H])([H])[H])C3([H])[H])c(N3C([H])([H])C([H])([H])OC([H])(C([H])([H])O[H])C3([H])[H])c(F)c([H])c2c1=O	1.43166e-08	7.84416	C	7.11624	C	0.376846
	Mol2098	[H]N(c1nc(c([H])s1)-c1c([H])c([H])c(c([H])c1[H])N1C([H])([H])C([H])([H])OC([H])([H])C1([H])[H])c1c([H])c([H])c([H])c(F)c1[H]	0.000703996	3.15243	B	4.75893	B	0.415268
	Mol2101	[H]OC(=O)c1c([H])n(c2c([H])c(c(F)c([H])c2c1=O)-n1nnc(c1[H])C([H])([H])N([H])C1([H])C([H])([H])C1([H])[H])C1([H])C([H])([H])C1([H])[H]	4.17603e-05	4.37924	D	4.99939	D	0.30818
	Mol2102	[H]OC([H])([H])C([H])([H])OC(=S)N([H])C([H])([H])[C@]1([H])OC(=O)N(c2c([H])c([H])c(c(F)c2[H])-n2nnc3c([H])c([H])c([H])c([H])c23)C1([H])[H]	3.71132e-05	4.43047	D	5.29322	D	0.360995
	Mol2104	[H]OC([H])([H])C(=O)N([H])C([H])([H])[C@]1([H])OC(=O)N(c2c([H])c([H])c(c(F)c2[H])-c2c([H])nc(c([H])c2[H])-c2nnn(n2)C([H])([H])[H])C1([H])[H]	2.34111e-06	5.63058	C	5.32732	C	0.335203
	Mol2105	[H]OC(=O)C1=C(C([H])=C2C(=O)N(C([H])([H])c3nnnn3[H])C([H])([H])C2([H])[H])C([H])([H])S[C@@]2([H])N1C(=O)[C@@]2([H])N([H])C(=O)C([H])(N=O)c1nc(sc1[H])N([H])[H]	5.85989e-05	4.23211	E	4.94496	E	0.177511
	Mol2107	[H]N([H])c1nc(c([H])s1)-c1c([H])c([H])c([H])c(c1[H])-c1c([H])c([H])c(OC([H])([H])C(=O)OC([H])([H])C([H])([H])[H])c([H])c1[H]	0.000706008	3.15119	E	4.22713	B	0.34791
	Mol2109	[H]OC(=O)C1=C(Sc2nc3c([H])c([H])c([H])c([H])c3c([H])c2[H])[C@]([H])(C([H])([H])[H])[C@@]2([H])N1C(=O)[C@]2([H])[C@]([H])(O[H])C([H])([H])[H]	1.70222e-05	4.76898	E	5.12446	E	0.228491
	Mol2110	[H]OC(=O)C1=C(Sc2nc(c([H])s2)-c2c([H])c([H])c([H])c([H])c2[H])[C@]([H])(C([H])([H])[H])[C@@]2([H])N1C(=O)[C@]2([H])[C@]([H])(O[H])C([H])([H])[H]	4.72544e-06	5.32556	E	4.71839	E	0.245116
	Mol2115	[H]N(Sc1c([H])c([H])c(c([H])c1N(=O)=O)N(=O)=O)[C@]([H])(C(=O)OC([H])([H])C([H])([H])[H])C([H])([H])c1c([H])n([H])c2c([H])c([H])c([H])c([H])c12	0.000232507	3.63356	A	4.46649	A	0.396241
	Mol2117	[H]OC(=O)C1=C(C([H])=C2C(=O)N(C([H])([H])C(=O)O[H])C([H])([H])C2([H])[H])C([H])([H])S[C@@]2([H])N1C(=O)[C@@]2([H])N([H])C(=O)C([H])(N=O)c1nc(sc1[H])N([H])[H]	6.12953e-05	4.21257	E	4.74192	E	0.195914
	Mol2120	[H]Oc1c([H])c([H])c(c([H])c1O[H])C(=O)[C@@]([H])(C([H])([H])[H])[C@@]1([H])OC(=O)c2c1c([H])c([H])c(OC([H])([H])[H])c2OC([H])([H])[H]	0.000698119	3.15607	B	4.40811	B	0.357277
	Mol2121	[H]Oc1c([H])c(=NC([H])([H])C([H])([H])C([H])([H])N([H])C([H])([H])c2c([H])c([H])c(Cl)c(Cl)c2[H])n([H])c2c([H])c([H])c([H])c([H])c12	5.33194e-06	5.27311	C	3.6354	A	0.415196
	Mol2122	[H]c1c([H])c(c([H])c([H])c1OC([H])([H])[H])-c1nc2c([H])c(Cl)c([H])c([H])c2n1C1([H])C([H])([H])C([H])([H])C([H])([H])C1([H])[H]	0.000153315	3.81441	D	4.11521	D	0.414719
	Mol2126	[H]N(C(=O)C([H])([H])[H])C([H])([H])[C@]1([H])OC(=O)N(c2c([H])c([H])c(N3C([H])([H])c4nc([H])c([H])c([H])c4C3([H])[H])c(F)c2[H])C1([H])[H]	6.75402e-07	6.17044	C	5.2699	C	0.34095
	Mol2127	[H]N(C(=O)C([H])([H])[H])C([H])([H])[C@]1([H])OC(=O)N(c2c([H])c([H])c(N3C([H])([H])c4c([H])nc([H])c([H])c4C3([H])[H])c(F)c2[H])C1([H])[H]	1.35083e-06	5.8694	C	5.2629	C	0.360651
	Mol2129	[H]N(C(=O)OC([H])([H])[H])C([H])([H])[C@]1([H])OC(=O)N(c2c([H])c([H])c(N3C([H])([H])c4nc([H])c([H])c([H])c4C3([H])[H])c(F)c2[H])C1([H])[H]	5.1794e-06	5.28572	C	5.17578	C	0.346234
	Mol2131	[H]N([H])C(=S)N([H])C([H])([H])[C@]1([H])OC(=O)N(c2c([H])c([H])c(Oc3c([H])c([H])c(N([H])C(=O)C([H])([H])[H])c([H])c3[H])c(F)c2[H])C1([H])[H]	9.56684e-06	5.01923	B	4.79797	B	0.36862
	Mol2133	[H]C(C#N)=C1C([H])([H])C([H])([H])N(c2c([H])c([H])c(c([H])c2F)N2C(=O)O[C@@]([H])(C([H])([H])n3nnc([H])c3[H])C2([H])[H])C([H])([H])C1([H])[H]	8.16406e-06	5.08809	D	4.57207	D	0.285937
	Mol2137	[H]N(Sc1c([H])c([H])c([H])c([H])c1N(=O)=O)[C@]([H])(C(=O)OC([H])([H])C([H])([H])[H])C([H])([H])c1c([H])n([H])c2c([H])c([H])c([H])c([H])c12	4.05079e-06	5.39246	A	4.35645	A	0.396047
	Mol2141	[H]OC(=O)[C@]1([H])N2C(=O)[C@@]([H])(N([H])C(=O)c3c(noc3C([H])([H])[H])-c3c([H])c([H])c([H])c([H])c3[H])[C@@]2([H])SC1(C([H])([H])[H])C([H])([H])[H]	9.97246e-06	5.0012	D	6.55852	E	0.360929
	Mol2143	[H]N(C(=O)C([H])([H])[H])C([H])([H])C(=O)O[C@]([H])(C([H])([H])[H])[C@@]1([H])C(=O)N2C(=C([H])S[C@@]12[H])C(=O)OC([H])([H])c1c([H])c([H])c(c([H])c1[H])N(=O)=O	0.00044534	3.35131	E	3.56904	E	0.281862
	Mol2144	[H]N=C(N([H])[H])N([H])N=C(c1sc(nc1C([H])([H])[H])-c1c([H])c([H])c(c([H])c1[H])-c1c([H])c([H])c([H])c([H])c1[H])C([H])([H])[H]	1.71853e-06	5.76484	A	5.00124	B	0.296713
	Mol2149	[H]Oc1c([H])c(=NC([H])([H])[C@]([H])(N([H])[H])C([H])([H])N([H])C([H])([H])c2c([H])c([H])c(Cl)c(Cl)c2[H])n([H])c2c([H])c([H])c([H])c([H])c12	0.000640859	3.19324	C	4.30337	A	0.409188
	Mol2150	[H]c1c(nnn1C([H])([H])[C@@]1([H])OC(=O)N(c2c([H])c([H])c(N3C([H])([H])C([H])([H])N(C(=O)C(Cl)(Cl)Cl)C([H])([H])C3([H])[H])c(F)c2[H])C1([H])[H])C([H])([H])[H]	1.98384e-06	5.70249	D	5.59646	D	0.278793
	Mol2154	[H]OC(=O)c1c([H])n(c2c(F)c(N3C([H])([H])\C(=N\OC([H])([H])[H])C([H])([H])[C@]([H])(N([H])[H])C3([H])[H])c(F)c([H])c2c1=O)C1([H])C([H])([H])C1([H])[H]	1.96971e-05	4.7056	C	4.41255	C	0.283537
	Mol2155	[H]OC(=O)c1c([H])n(c2c(F)c(N3C([H])([H])[C@@]([H])(N([H])[C@]([H])(C([H])([H])[H])C3([H])[H])C([H])([H])[H])c(F)c(F)c2c1=O)C1([H])C([H])([H])C1([H])[H]	2.53068e-06	5.59676	C	5.54882	C	0.314091
	Mol2157	[H]OC(=O)c1c([H])n(c2c(F)c(N3C([H])([H])\C(=N/OC([H])([H])[H])[C@]([H])(C(=N[H])N([H])OC([H])([H])[H])C3([H])[H])c(F)c([H])c2c1=O)C([H])([H])C([H])([H])F	2.74638e-07	6.56124	D	5.92145	C	0.288797
	Mol2161	[H]c1c(F)c2N3C([H])([H])C([H])([H])C([H])([H])[C@@]3([H])C([H])([H])Oc2c([H])c1N1C(=O)O[C@@]([H])(C([H])([H])N2C(=O)C([H])([H])C([H])([H])C2=O)C1([H])[H]	8.22329e-05	4.08495	B	4.97007	B	0.239606
	Mol2162	[H]OC(=O)c1c([H])n(c2c([H])c(N3C([H])([H])C([H])([H])N(C(=O)C([H])([H])O[H])C([H])([H])C3([H])[H])c(F)c([H])c2c1=O)C1([H])C([H])([H])C1([H])[H]	2.39526e-07	6.62065	D	5.85171	C	0.332743
	Mol2164	[H]N([H])N([H])C(=S)N([H])C([H])([H])[C@]1([H])OC(=O)N(c2c([H])c([H])c(Sc3c([H])c([H])c(N([H])C(=O)C([H])([H])[H])c([H])c3[H])c(F)c2[H])C1([H])[H]	1.78134e-05	4.74925	B	4.87913	B	0.392842
	Mol2165	[H]N(C(=O)C([H])([H])[H])C([H])([H])[C@]1([H])OC(=O)N(c2c([H])c([H])c(C3=NO[C@@]([H])(C([H])([H])n4c([H])nc([H])c4[H])C3([H])[H])c(F)c2[H])C1([H])[H]	7.97694e-05	4.09816	D	4.553	B	0.287785
	Mol2170	[H]c1nc(c([H])c([H])c1-c1c([H])c([H])c(c([H])c1F)N1C(=O)O[C@@]([H])(C([H])([H])N(C([H])([H])[H])C([H])([H])[H])C1([H])[H])-c1nnn(n1)C([H])([H])[H]	2.01427e-05	4.69588	C	5.08837	C	0.340473
	Mol2171	[H]N([H])c1c([H])c([H])c([H])c(c1C([H])([H])[H])C([H])([H])n1c([H])c([H])c(OC([H])([H])C([H])([H])c2sc([H])c([H])c2[H])c([H])c1=O	1.76403e-07	6.75349	C	4.59898	A	0.572307
	Mol2172	[H]N(Sc1c([H])c([H])c([H])c([H])c1[H])[C@]([H])(C(=O)OC([H])([H])C([H])([H])[H])C([H])([H])c1c([H])n([H])c2c([H])c([H])c([H])c([H])c12	7.35025e-05	4.1337	B	3.8788	A	0.38624
	Mol2174	[H]OC([H])([H])[C@]1([H])OC(=O)N2c3c([H])c([H])c(c([H])c3OC([H])([H])[C@@]12[H])-c1c([H])nc(c([H])c1[H])C(O[H])(C([H])([H])[H])C([H])([H])[H]	2.80786e-06	5.55162	C	5.53432	C	0.218523
	Mol2176	[H]OC([H])([H])[C@]1([H])OC(=O)N2c3c([H])c([H])c(c([H])c3OC([H])([H])[C@@]12[H])-c1c([H])nc(c([H])c1[H])[C@@]([H])(O[H])[C@]([H])(O[H])C([H])([H])[H]	5.37436e-06	5.26967	C	5.65414	C	0.229951
	Mol2179	[H]N(C(=O)c1oc(c([H])c1[H])N(=O)=O)c1c([H])c([H])c2nc(c([H])c(c2c1[H])C([H])([H])[H])N(C([H])([H])C([H])([H])[H])C([H])([H])C([H])([H])[H]	5.4325e-06	5.265	D	5.04606	D	0.374965
	Mol2180	[H]N(C(=O)C([H])([H])[H])C([H])([H])[C@]1([H])OC(=O)N2c3c([H])c([H])c(c([H])c3OC([H])([H])[C@@]12[H])-c1c([H])nc(OC([H])([H])[H])nc1OC([H])([H])[H]	2.4991e-06	5.60222	C	5.44464	C	0.275229
	Mol2182	[H]N(C(=O)C([H])([H])C([H])([H])C([H])([H])[H])C([H])([H])[C@]1([H])OC(=O)N(c2c([H])c([H])c(c([H])c2[H])-c2nnc3nc([H])c([H])c([H])n23)C1([H])[H]	4.20867e-05	4.37585	C	4.49415	D	0.352502
	Mol2184	[H]OC(=O)C1=C(Sc2snnc2C([H])([H])SC([H])([H])C([H])([H])N([H])[H])C([H])([H])S[C@@]2([H])N1C(=O)[C@@]2([H])N([H])C(=O)C([H])(N=O)c1nc(N([H])[H])c([H])c([H])c1[H]	1.76039e-06	5.75439	E	5.58396	E	0.226314
	Mol2186	[H]OC(=O)C1=C(Sc2nc(ns2)C([H])([H])SC([H])([H])C([H])([H])N([H])[H])C([H])([H])S[C@@]2([H])N1C(=O)[C@@]2([H])N([H])C(=O)C([H])(N=O)c1nc(N([H])[H])c([H])c([H])c1[H]	3.52078e-06	5.45336	E	5.54347	E	0.209684
	Mol2189	[H]Oc1c2c(c(c(O[H])c1O[H])C([H])([H])OC([H])([H])[H])C([H])([H])O[C@@]2([H])[C@@]1([H])O[C@@]([H])(O[H])c2c1c(O[H])c(O[H])c(O[H])c2C([H])([H])[H]	0.000156821	3.8046	B	4.05672	B	0.389903
	Mol2191	[H]Oc1c([H])c(c([H])c(c1O[H])-c1c([H])c(c([H])c(OC([H])([H])[H])c1O[H])C([H])([H])C([H])=C([H])[H])C([H])([H])C([H])=C([H])[H]	5.12588e-05	4.29023	B	3.765	B	0.379861
	Mol2195	[H]c1c(nnn1C([H])([H])[C@@]1([H])OC(=O)N(c2c([H])c([H])c(N3C([H])([H])C([H])([H])N(C(=O)C([H])(Cl)Cl)C([H])([H])C3([H])[H])c(F)c2[H])C1([H])[H])C([H])([H])[H]	2.12716e-06	5.6722	D	5.62344	D	0.279185
	Mol2197	[H]OC(=O)c1c([H])n(c2c(Cl)c(N3C([H])([H])C([H])([H])C([H])([H])C([H])([H])[C@@]([H])(N([H])[H])C3([H])[H])c(F)c([H])c2c1=O)C1([H])C([H])([H])C1([H])[H]	3.81557e-08	7.41844	D	5.64315	C	0.322654
	Mol2199	[H]Oc1c([H])c([H])c(Cl)c([H])c1C(=O)N([H])[C@]([H])(C(=O)N([H])c1c([H])c([H])c(OC([H])([H])[H])c([H])c1[H])C([H])(C([H])([H])[H])C([H])([H])[H]	0.000664683	3.17739	B	4.54336	B	0.379027
	Mol2200	[H]OC(=O)C1([H])[C@]2([H])C([H])([H])N(c3c(F)c([H])c(c([H])c3F)N3C(=O)O[C@@]([H])(C([H])([H])N([H])C(=O)C([H])([H])C([H])([H])[H])C3([H])[H])C([H])([H])[C@]12[H]	2.44412e-06	5.61188	B	5.15516	B	0.344534
	Mol2201	[H]OC(=O)c1c([H])n(c2nc(N3C([H])([H])\C(=N/OC([H])([H])F)[C@](C([H])([H])[H])(C([H])([H])N([H])[H])C3([H])[H])c(F)c([H])c2c1=O)C1([H])C([H])([H])C1([H])[H]	5.93595e-07	6.22651	D	5.82787	D	0.221114
	Mol2203	[H]OC(=O)c1c([H])n(c2c(F)c(N3C([H])([H])\C(=N/OC([H])([H])[H])[C@@]([H])(C(=N[H])N([H])OC([H])([H])[H])C3([H])[H])c(F)c([H])c2c1=O)C([H])([H])C([H])([H])[H]	5.71878e-07	6.2427	D	6.1217	C	0.296315
	Mol2204	[H]OC(=O)c1c([H])n(c2c(F)c(N3C([H])([H])\C(=N/OC([H])([H])[H])C(N([H])[H])(C([H])([H])[H])C([H])([H])C3([H])[H])c(F)c([H])c2c1=O)C([H])([H])C([H])([H])F	5.86646e-07	6.23162	C	5.58079	C	0.296293
	Mol2209	[H]N(C(=S)C([H])([H])[H])C([H])([H])[C@]1([H])OC(=O)N(c2c([H])c([H])c(N3C([H])([H])C([H])([H])C(=C([H])C#N)C([H])([H])C3([H])[H])c(F)c2[H])C1([H])[H]	5.15272e-06	5.28796	B	5.3386	B	0.331503
	Mol2210	[H]N(C(=O)C([H])([H])[H])C([H])([H])[C@]1([H])OC(=O)N(c2c([H])c([H])c(N3C([H])([H])\C(=C(/C#N)C([H])([H])[H])C([H])([H])C3([H])[H])c(F)c2[H])C1([H])[H]	5.37394e-06	5.26971	B	4.96855	B	0.326342
	Mol2213	[H]OC(=O)c1c([H])n(c2c([H])c(N3C([H])([H])\C(=N\OC([H])([H])[H])C([H])([H])C([H])(N([H])[H])C3([H])[H])c(F)c([H])c2c1=O)C1([H])C([H])([H])C1([H])[H]	0.000164883	3.78282	C	4.36162	C	0.290828
	Mol2214	[H]OC(=O)c1c([H])n(c2c([H])c(N3C([H])([H])\C(=N\OC([H])([H])[H])C([H])([H])[C@@]([H])(N([H])[H])C3([H])[H])c(F)c([H])c2c1=O)C1([H])C([H])([H])C1([H])[H]	0.00016488	3.78283	C	4.33051	C	0.290828
	Mol2217	[H]OC(=O)c1c([H])n2c3c(OC([H])([H])[C@]2([H])C([H])([H])[H])c(N2C([H])([H])\C(=N\OC([H])([H])[H])C([H])([H])C([H])(N([H])[H])C2([H])[H])c(F)c([H])c3c1=O	0.000316714	3.49933	C	5.1584	C	0.183563
	Mol2219	[H]OC([H])([H])[C@]1([H])OC(=O)N(c2c([H])c([H])c(N3C([H])([H])C([H])([H])N(C([H])([H])c4oc(c([H])c4[H])[N+]([O-])=O)C([H])([H])C3([H])[H])c(F)c2[H])C1([H])[H]	3.80816e-05	4.41928	D	4.93821	C	0.311862
	Mol2220	[H]ON([H])C(=N[H])[C@@]1([H])\C(=N\OC([H])([H])C([H])([H])[H])C([H])([H])N(c2nc3n(c([H])c(C(=O)O[H])c(=O)c3c([H])c2F)C2([H])C([H])([H])C2([H])[H])C1([H])[H]	5.78486e-07	6.23771	D	5.40368	D	0.221492
	Mol2222	[H]N([H])c1nc([H])c(n1C([H])([H])C([H])([H])C([H])([H])c1c([H])c([H])c([H])c([H])c1[H])C([H])([H])c1c([H])c([H])c([H])c([H])c1[H]	0.000109897	3.95901	A	3.95208	D	0.456015
	Mol2224	[H]N(C(=O)O[C@]([H])(C([H])([H])[H])[C@@]1([H])C(=O)N2C(=C([H])S[C@@]12[H])C(=O)OC([H])([H])c1c([H])c([H])c(c([H])c1[H])N(=O)=O)C([H])(C([H])([H])[H])C([H])([H])[H]	0.000229824	3.63861	E	3.65468	E	0.302769
	Mol2227	[H]N(C(=S)N([H])C([H])([H])[C@]1([H])OC(=O)N(c2c([H])c([H])c(c([H])c2[H])-c2nnc3nc([H])c([H])c([H])n23)C1([H])[H])C([H])([H])C([H])([H])OC([H])([H])[H]	3.74574e-05	4.42646	C	4.82219	D	0.351457
	Mol2229	[H]N(c1c([H])c2n(c(nc2c(=O)n1[H])C([H])([H])[H])C([H])([H])C([H])([H])C([H])([H])C([H])([H])OC([H])([H])[H])C([H])([H])c1c([H])c([H])c(Cl)c(Cl)c1[H]	0.000196021	3.7077	C	4.72075	D	0.352652
	Mol2231	[H]OC(=O)c1c([H])n(c2c(F)c(N3C([H])([H])[C@@]([H])(N([H])[C@]([H])(C([H])([H])[H])C3([H])[H])C([H])([H])[H])c(F)c(N([H])[H])c2c1=O)C1([H])C([H])([H])C1([H])[H]	2.03992e-05	4.69039	C	6.09666	C	0.312494
	Mol2235	[H]OC(=O)c1c([H])n(c2c(F)c(N3C([H])([H])\C(=N/OC([H])([H])[H])[C@@](N([H])[H])(C([H])([H])[H])C([H])([H])C3([H])[H])c(F)c([H])c2c1=O)C([H])([H])C([H])([H])[H]	6.12494e-07	6.2129	C	5.48658	C	0.302005
	Mol2236	[H]OC(=O)c1c([H])n(c2c(F)c(N3C([H])([H])\C(=N/OC([H])([H])[H])C([H])(N([H])C([H])([H])[H])C([H])([H])C3([H])[H])c(F)c([H])c2c1=O)C([H])([H])C([H])([H])[H]	2.45001e-06	5.61083	C	5.79241	C	0.301459
	Mol2242	[H]OC(=O)c1c([H])n(c2c([H])c(N3C([H])([H])C([H])([H])N(C([H])([H])C([H])([H])[H])C([H])([H])C3([H])[H])c(F)c([H])c2c1=O)C1([H])C([H])([H])C1([H])[H]	1.3921e-05	4.85633	C	5.44022	C	0.318853
	Mol2243	[H]OC(=O)c1c([H])n(c2c(OC([H])([H])[H])c(N3C([H])([H])C([H])([H])N([H])C([H])(C([H])([H])[H])C3([H])[H])c(F)c([H])c2c1=O)C1([H])C([H])([H])C1([H])[H]	5.33107e-06	5.27319	C	5.50563	C	0.250561
	Mol2246	[H]N(C(=O)C([H])([H])[H])C([H])([H])[C@]1([H])OC(=O)N(c2c([H])c([H])c(N3C([H])([H])C([H])([H])C(=C([H])C([H])=O)C([H])([H])C3([H])[H])c(F)c2[H])C1([H])[H]	1.0662e-05	4.97216	B	4.96425	B	0.318819
	Mol2248	[H]ON1C([H])([H])C([H])([H])N(c2c(F)c([H])c3c(c2OC([H])([H])[H])n(c([H])c(C(=O)O[H])c3=O)C2([H])C([H])([H])C2([H])[H])C([H])([H])[C@@]1([H])C([H])([H])[H]	6.39124e-07	6.19442	D	5.57795	C	0.242225
	Mol2249	[H]OC(=O)C([H])=C1C([H])([H])C([H])([H])N(c2c([H])c([H])c(c([H])c2F)N2C(=O)O[C@@]([H])(C([H])([H])N([H])C(=O)C([H])([H])[H])C2([H])[H])C([H])([H])C1([H])[H]	1.0226e-05	4.99029	B	4.89714	B	0.321034
	Mol2251	[H]OC(=O)c1c([H])n(c2nc(N3C([H])([H])\C(=N/OC([H])([H])[H])[C@@](N([H])[H])(C([H])([H])[H])C([H])([H])C3([H])[H])c(F)c([H])c2c1=O)C1([H])C([H])([H])C1([H])[H]	6.20083e-07	6.20755	D	5.584	D	0.236615
	Mol2252	[H]OC(=O)c1c([H])n(c2nc(N3C([H])([H])C([H])([H])\C(=N/OC([H])([H])[H])[C@](N([H])[H])(C([H])([H])[H])C3([H])[H])c(F)c([H])c2c1=O)C1([H])C([H])([H])C1([H])[H]	0.000317482	3.49828	D	4.59561	D	0.232077
	Mol2260	[H]OC(=O)c1c([H])n(c2nc(N3C([H])([H])\C(=N/OC([H])([H])[H])[C@]([H])(N([H])C([H])([H])[H])C([H])([H])C3([H])[H])c(F)c([H])c2c1=O)C1([H])C([H])([H])C1([H])[H]	1.24017e-06	5.90652	D	5.41733	D	0.240209
	Mol2262	[H]OC(=O)c1c([H])n(c2nc(N3C([H])([H])\C(=N\OC([H])([H])C([H])([H])[H])C([H])([H])C([H])(N([H])[H])C3([H])[H])c(F)c([H])c2c1=O)C1([H])C([H])([H])C1([H])[H]	3.96859e-05	4.40136	D	4.84102	D	0.228854
	Mol2264	[H]N([H])C([H])([H])[C@]1([H])OC(=O)N(c2c([H])c([H])c(N3C([H])([H])C([H])([H])N(C([H])([H])c4oc(c([H])c4[H])[N+]([O-])=O)C([H])([H])C3([H])[H])c(F)c2[H])C1([H])[H]	3.8171e-05	4.41827	D	5.10891	C	0.300186
	Mol2265	[H]N(c1c(c([H])c(c([H])c1C([H])([H])[H])C([H])([H])[H])C([H])([H])[H])S(=O)(=O)c1c([H])c([H])c2S[C@@]([H])(C(=O)N([H])c2c1[H])C([H])([H])C([H])([H])[H]	5.12669e-06	5.29016	E	5.39685	A	0.414963
	Mol2267	[H]N([H])c1nc2c([H])c([H])c(N([H])C(=O)c3c([H])c([H])c(c([H])c3[H])C([H])([H])C([H])([H])C([H])([H])C([H])([H])C([H])([H])[H])c([H])c2n1[H]	1.25087e-05	4.90279	D	4.61139	D	0.472847
	Mol2269	[H]N([H])c1nc([H])c(c(n1)N([H])[H])C([H])([H])c1c([H])c(OC([H])([H])[H])c(OC([H])([H])[H])c2O[C@@]([H])(C([H])=C([H])c12)C1([H])C([H])([H])C1([H])[H]	1.1294e-08	7.94715	C	5.33148	B	0.451171
	Mol2270	[H]O[C@@]1([H])[C@]2([H])OC3=C4C(=O)O[C@]3(C([H])([H])[C@@]2([H])C([H])([H])[H])[C@]1([H])C([H])=C([H])C(=O)[C@@]([H])(C([H])([H])[H])C([H])([H])[C@]([H])(C4=O)C([H])([H])[H]	2.45564e-05	4.60983	B	4.46491	B	0.316955
	Mol2272	[H]ON(C([H])=O)C([H])([H])[C@]([H])(C(=O)N1C([H])([H])C([H])=C([H])[C@@]1([H])C(=O)N([H])c1c([H])c([H])c([H])c(Br)c1[H])C([H])([H])C([H])([H])C([H])([H])C([H])([H])[H]	2.85974e-07	6.54367	B	5.61604	B	0.332638
	Mol2274	[H]ON(C([H])=O)C([H])([H])[C@]([H])(C(=O)N1C([H])([H])C([H])=C([H])[C@@]1([H])C(=O)N([H])c1c([H])c([H])c(Cl)c([H])c1[H])C([H])([H])C([H])([H])C([H])([H])C([H])([H])[H]	2.54355e-06	5.59456	B	5.83228	B	0.322417
	Mol2278	[H]N(C(=O)C([H])([H])[H])C([H])([H])[C@]1([H])OC(=O)N(c2c([H])c([H])c(N3C([H])([H])\C(=N/OC([H])([H])[H])C4(C([H])([H])C4([H])[H])C3([H])[H])c(F)c2[H])C1([H])[H]	1.60184e-05	4.79538	B	4.67837	B	0.332316
	Mol2279	[H]N(C(=O)C([H])([H])[H])C([H])([H])[C@]1([H])OC(=O)N(c2c([H])c([H])c(N3C([H])([H])C([H])([H])C(=C([H])C([H])([H])N=O)C([H])([H])C3([H])[H])c(F)c2[H])C1([H])[H]	1.02518e-05	4.9892	B	4.94155	B	0.330963
	Mol2280	[H]N(C(=O)C([H])([H])[H])C([H])([H])[C@]1([H])OC(=O)N(c2c([H])c([H])c(C3=NO[C@]([H])(C(=O)N([H])C([H])([H])C([H])([H])OC([H])([H])[H])C3([H])[H])c(F)c2[H])C1([H])[H]	3.78998e-05	4.42136	B	4.8831	B	0.222202
	Mol2282	[H]c1c(nnn1C([H])([H])[C@@]1([H])OC(=O)N(c2c([H])c([H])c(N3C([H])([H])C([H])([H])N(C(=O)C([H])([H])[H])C([H])([H])C3([H])[H])c(F)c2[H])C1([H])[H])C([H])([H])[H]	2.48639e-06	5.60443	D	5.54931	D	0.271695
	Mol2285	[H]OC(=O)C1=C(S[C@@]2([H])N1C(=O)[C@]2([H])[C@]([H])(O[H])C([H])([H])[H])C([H])([H])N(C([H])([H])[H])C([H])(C(=O)N([H])[H])C([H])([H])c1c([H])c([H])c([H])c([H])c1[H]	4.93662e-06	5.30657	E	4.96978	E	0.213424
	Mol2287	[H]N(c1nc([H])nc2n(c([H])nc12)C1([H])C([H])([H])C([H])([H])C([H])([H])C1([H])[H])C([H])([H])c1c([H])c([H])c(OC([H])([H])[H])c([H])c1OC([H])([H])[H]	0.000141566	3.84904	A	4.62393	D	0.355406
	Mol2288	[H]N(C(=O)[C@]([H])(Oc1c([H])c([H])c([H])c([H])c1[H])C([H])([H])[H])[C@@]1([H])N(N=C(C([H])([H])[H])C1([H])[H])c1nc(c(c(=O)n1[H])C([H])([H])[H])C([H])([H])[H]	6.77163e-07	6.16931	A	5.03757	B	0.26904
	Mol2291	[H]N=C(N([H])[H])N([H])N=C(c1sc(nc1C([H])([H])[H])-c1c([H])c([H])c(c([H])c1[H])C1=C([H])C([H])([H])C([H])([H])C([H])([H])C1([H])[H])C([H])([H])[H]	3.39782e-06	5.4688	A	5.16095	B	0.286938
	Mol2294	[H]N(C(=S)C([H])([H])C([H])([H])C([H])([H])[H])C([H])([H])[C@]1([H])OC(=O)N(c2c([H])c(F)c3N4C([H])([H])C([H])([H])C([H])([H])[C@@]4([H])C([H])([H])Oc3c2[H])C1([H])[H]	2.54354e-06	5.59456	B	5.32215	B	0.23223
	Mol2295	[H]N(C(=O)C([H])(C([H])([H])[H])C([H])([H])[H])C([H])([H])[C@]1([H])OC(=O)N(c2c([H])c(F)c3N4C([H])([H])C([H])([H])C([H])([H])[C@@]4([H])C([H])([H])Oc3c2[H])C1([H])[H]	2.12103e-05	4.67345	B	4.96244	B	0.234294
	Mol2300	[H]OC(=O)c1c([H])n(c2c([H])c(N3C([H])([H])C([H])([H])N(C([H])([H])C([H])(P(=O)(O[H])O[H])P(=O)(O[H])O[H])C([H])([H])C3([H])[H])c(F)c([H])c2c1=O)C1([H])C([H])([H])C1([H])[H]	1.54114e-05	4.81216	C	5.14633	C	0.339131
	Mol2303	[H]N(C(=O)N1C([H])([H])C([H])([H])N(c2c([H])c([H])c(c([H])c2F)N2C(=O)O[C@@]([H])(C([H])([H])N([H])C(=O)C([H])([H])[H])C2([H])[H])C([H])([H])C1([H])[H])C(=O)C([H])([H])[H]	1.89941e-05	4.72138	B	4.93772	B	0.327992
	Mol2306	[H]N(C(=O)c1c([H])c([H])c([H])c([H])c1[H])c1c([H])c(C(=O)N([H])C([H])([H])C([H])([H])N2C([H])([H])C([H])([H])C([H])([H])C2([H])[H])n(c1[H])C([H])([H])[H]	9.4063e-05	4.02658	C	4.20162	C	0.365425
	Mol2307	[H]N(C(=O)C([H])([H])[H])C([H])([H])[C@]1([H])OC(=O)N(c2c([H])c([H])c3N4C([H])([H])C([H])([H])C([H])([H])[C@@]4([H])C([H])([H])N(C(=O)C([H])([H])[H])c3c2[H])C1([H])[H]	0.000671718	3.17281	B	4.71369	B	0.378827
	Mol2313	[H]c1c([H])c([H])c(c([H])c1[H])C([H])([H])[C@]([H])(OSSO[C@@]([H])(c1c([H])c([H])c([H])c([H])c1[H])C([H])([H])C([H])([H])[H])C([H])([H])C([H])([H])[H]	9.19197e-05	4.03659	B	4.18538	B	0.456282
	Mol2319	[H]N(C(=O)C([H])([H])[H])C([H])([H])[C@]1([H])OC(=O)N(c2c([H])c([H])c(N3C([H])([H])C([H])([H])N(C(=O)OC(C([H])([H])[H])(C([H])([H])[H])C([H])([H])[H])S3(=O)=O)c(F)c2[H])C1([H])[H]	2.64747e-05	4.57717	C	4.92417	B	0.350328
	Mol2320	[H]N([H])C(=NC(=O)N1C([H])([H])C([H])([H])N(c2c([H])c([H])c(c([H])c2F)N2C(=O)O[C@@]([H])(C([H])([H])N([H])C(=O)C([H])([H])[H])C2([H])[H])C([H])([H])C1([H])[H])C([H])([H])[H]	9.5193e-06	5.0214	B	5.00112	B	0.343352
	Mol2322	[H]N(C(=O)C([H])(C([H])([H])[H])C([H])([H])[H])C([H])([H])[C@]1([H])OC(=O)N(c2c([H])c([H])c3N4C([H])([H])C([H])([H])C([H])([H])[C@@]4([H])C([H])([H])Oc3c2[H])C1([H])[H]	2.22727e-05	4.65223	B	4.7787	B	0.279836
	Mol2327	[H]OC([H])([H])C([H])([H])C([H])([H])C([H])([H])C([H])([H])n1c([H])nc2nc(N([H])c3c([H])c([H])c(c(c3[H])C([H])([H])C([H])([H])[H])C([H])([H])[H])n([H])c(=O)c12	5.63049e-05	4.24945	A	4.25126	D	0.348721
	Mol2330	[H]OC([H])([H])C([H])([H])C([H])([H])C([H])([H])C([H])([H])C([H])([H])n1c(=O)c([H])c(N([H])c2c([H])c([H])c(c(c2[H])C([H])([H])C([H])([H])[H])C([H])([H])[H])n([H])c1=O	1.44838e-05	4.83912	A	4.74576	A	0.264837
	Mol2331	[H]OC([H])([H])C([H])([H])OC([H])([H])C([H])([H])OC([H])([H])C([H])([H])n1c(=O)c([H])c(N([H])c2c([H])c([H])c(c(c2[H])C([H])([H])C([H])([H])[H])C([H])([H])[H])n([H])c1=O	5.30221e-05	4.27554	A	4.55188	A	0.302956
	Mol2338	[H]O[C@]([H])(C([H])([H])[H])[C@@]1([H])C(=O)N2C(C(=O)OC([H])([H])OC(=O)OC([H])([H])C([H])([H])[H])=C(S[C@]3([H])C([H])([H])C([H])([H])O[C@]3([H])C([H])([H])N([H])[H])[C@]([H])(C([H])([H])[H])C12[H]	0.000144093	3.84136	E	4.25066	E	0.252008
	Mol2340	[H]OC([H])([H])C([H])([H])N([H])C([H])([H])C([H])([H])C([H])([H])C([H])([H])n1c(=O)c([H])c(N([H])c2c([H])c([H])c(c(c2[H])C([H])([H])C([H])([H])[H])C([H])([H])[H])n([H])c1=O	5.55211e-05	4.25554	A	4.504	A	0.274392
	Mol2342	[H]OC(=O)[C@@]1([H])N(C(=O)C(\[H])=C(/[H])C([H])([H])C([H])([H])C([H])([H])C([H])([H])C([H])([H])C([H])([H])C([H])([H])C([H])([H])C([H])([H])C([H])=C(Br)Br)C([H])([H])C([H])([H])C1([H])[H]	1.88656e-05	4.72433	B	4.68159	B	0.339121
	Mol2344	[H]OC(=O)[C@@]([H])(N([H])C(=O)C([H])=C([H])C(C([H])([H])[H])(C([H])([H])[H])C([H])([H])C(\[H])=C(/C([H])([H])[H])C([H])([H])C([H])([H])C(\[H])=C(\Br)C([H])([H])[H])C([H])([H])C(=O)N([H])[H]	0.00023357	3.63158	B	3.76305	B	0.301216
	Mol2345	[H]O[C@]([H])(C([H])([H])c1c([H])n([H])c(c1[H])N(=O)=O)[C@@](Cl)(C([H])([H])[H])C([H])([H])C([H])([H])C(\[H])=C(/C([H])([H])[H])C([H])([H])C([H])([H])C([H])=C(C([H])([H])[H])C([H])([H])[H]	5.43193e-05	4.26505	A	4.31421	B	0.496643
	Mol2347	[H]\C(=C(/C([H])([H])[H])C([H])([H])C([H])([H])C(\[H])=C(\C([H])([H])[H])C([H])([H])C([H])([H])C([H])=C(C([H])([H])[H])C([H])([H])[H])C([H])([H])c1c([H])c([H])c([H])n1[H]	7.37361e-05	4.13232	A	4.07161	B	0.452237
	Mol2348	[H]ON(C([H])=O)C([H])([H])[C@]([H])(C(=O)N1C([H])([H])C(=C([H])[H])C([H])([H])[C@@]1([H])C(=O)N([H])C1([H])C([H])([H])C1([H])[H])C([H])([H])C1([H])C([H])([H])C([H])([H])C([H])([H])C1([H])[H]	1.37659e-06	5.86119	B	5.43189	B	0.305202
	Mol2351	[H]OC(=O)[C@@]([H])(N([H])C(=O)C([H])=C([H])C(C([H])([H])[H])(C([H])([H])[H])C([H])([H])C(\[H])=C(/C([H])([H])[H])C([H])([H])C([H])([H])C(\[H])=C(\Br)C([H])([H])[H])[C@]([H])(O[H])C([H])([H])[H]	0.000240881	3.6182	B	3.77456	B	0.318983
	Mol2352	[H]OC([H])([H])[C@]([H])(N([H])C(=O)C([H])=C([H])C(C([H])([H])[H])(C([H])([H])[H])C([H])([H])C(\[H])=C(/C([H])([H])[H])C([H])([H])C([H])([H])C(\[H])=C(\Br)C([H])([H])[H])C(=O)OC([H])([H])[H]	0.000240881	3.6182	B	3.69032	B	0.335362
	Mol2353	[H]O[C@]([H])(C([H])([H])c1c([H])n([H])c(c1[H])N(=O)=O)[C@](O[H])(C([H])([H])[H])C([H])([H])C([H])([H])C(\[H])=C(/C([H])([H])[H])C([H])([H])C([H])([H])C([H])=C(C([H])([H])[H])C([H])([H])[H]	5.71058e-05	4.24332	A	4.26726	B	0.502438
	Mol2356	[H]Oc1c([H])c(c([H])c(O[H])c1O[H])C(=O)OC([H])([H])C([H])([H])C([H])([H])C([H])([H])C([H])([H])C([H])([H])C([H])([H])C([H])([H])C([H])([H])C([H])([H])C([H])([H])C([H])([H])[H]	3.69594e-05	4.43228	B	4.21952	B	0.424305
	Mol2358	[H]N(C1=NC(N=C(N([H])C([H])([H])C([H])([H])C([H])([H])C([H])([H])C([H])([H])C([H])([H])C([H])([H])C([H])([H])[H])N1[H])(C([H])([H])[H])C([H])([H])[H])c1c([H])c([H])c([H])c([H])c1[H]	4.85941e-06	5.31342	B	5.47408	B	0.331522
	Mol2364	[H]OC1=C(C(=O)C([H])([H])[H])C(=O)N(C([H])([H])C([H])([H])C([H])([H])C([H])([H])C([H])([H])C([H])([H])C([H])([H])C([H])([H])C([H])([H])C([H])([H])[H])[C@@]1([H])C([H])(C([H])([H])[H])C([H])([H])[H]	1.23742e-06	5.90748	B	5.62543	B	0.343376
	Mol2365	[H]OC([H])([H])C(N([H])C([H])([H])c1c([H])c([H])c(OC([H])([H])C([H])([H])C([H])([H])C([H])([H])C([H])([H])C([H])([H])C([H])([H])C([H])([H])[H])c([H])c1[H])(C([H])([H])O[H])C([H])([H])O[H]	8.98364e-05	4.04655	B	4.64081	B	0.460317
	Mol2367	[H]N(C(=O)C([H])=C([H])C([H])([H])C([H])([H])C([H])([H])C([H])([H])C([H])([H])C([H])([H])C([H])([H])C([H])([H])C([H])([H])C([H])=C(Br)Br)C([H])([H])C([H])([H])[N+](C([H])([H])[H])(C([H])([H])[H])C([H])([H])[H]	9.02994e-06	5.04432	B	4.57218	B	0.430836
	Mol2371	[H]O[C@@]1([H])[C@]([H])(O[C@](C([H])([H])[H])([C@]([H])(N([H])C(=O)[C@@]2([H])N(C([H])([H])[H])C([H])([H])[C@]([H])(C([H])([H])C([H])([H])C([H])([H])[H])C2([H])[H])[C@@]([H])(Cl)C([H])([H])[H])[C@]([H])(O[H])[C@]1([H])O[H])SC([H])([H])[H]	0.000146054	3.83549	A	6.42913	B	0.427375
	Mol2372	[H]ON([H])C(=O)C([H])([H])[C@]([H])(C(=O)N([H])[C@]([H])(C(=O)N1C([H])([H])C([H])([H])C([H])([H])[C@@]1([H])C([H])([H])O[H])C([H])(C([H])([H])[H])C([H])([H])[H])C([H])([H])C([H])([H])C([H])([H])C([H])([H])C([H])([H])[H]	1.03827e-05	4.98369	B	4.89127	B	0.348798
	Mol2374	[H]N([H])c1nc([H])c(n1C([H])([H])C([H])([H])C([H])([H])C([H])([H])C([H])([H])C([H])([H])C([H])([H])C([H])([H])C([H])([H])C([H])([H])[H])C([H])([H])C([H])([H])C([H])([H])C([H])([H])C([H])([H])C([H])([H])[H]	3.25407e-06	5.48757	D	4.85537	D	0.45994
	Mol2375	[H]OC1([H])C([H])([H])C([H])(N([H])[H])C([H])(OC2([H])C([H])(O[H])C([H])(OC3([H])OC([H])(C([H])([H])[H])C([H])(O[H])C([H])(O[H])C3([H])O[H])C([H])(N([H])[H])C([H])([H])C2([H])N([H])[H])C([H])([H])C1([H])C([H])([H])N([H])[H]	0.000142137	3.84729	B	3.8596	B	0.318999
	Mol2377	[H]N(C1=NC(N=C(N([H])C([H])([H])C([H])([H])C([H])([H])C([H])([H])C([H])([H])C([H])([H])C([H])([H])C([H])([H])C([H])([H])C([H])([H])C([H])([H])C([H])([H])[H])N1[H])(C([H])([H])[H])C([H])([H])[H])C([H])([H])C([H])([H])[H]	4.74326e-06	5.32392	B	5.28067	B	0.315521
	Mol2380	[H]N(C1=NC(N=C(N([H])C([H])([H])C([H])([H])C([H])([H])C([H])([H])C([H])([H])C([H])([H])C([H])([H])C([H])([H])[H])N1[H])(C([H])([H])[H])C([H])([H])[H])C([H])([H])C([H])([H])C([H])([H])C([H])([H])C([H])([H])C([H])([H])[H]	2.37156e-06	5.62497	B	5.1999	B	0.315521
	Mol2383	[H]O[C@@]1([H])[C@]([H])(O[C@@]2([H])[C@]([H])(O[H])[C@]([H])(O[C@@]3([H])O[C@@]([H])(C([H])([H])N([H])[H])C([H])([H])C([H])([H])[C@@]3([H])N([H])[H])[C@@]([H])(N([H])[H])C([H])([H])[C@]2([H])N([H])[H])OC([H])([H])[C@@](O[H])(C([H])([H])[H])[C@]1([H])N([H])C([H])([H])[H]	2.67087e-07	6.57335	B	5.19989	B	0.31412
	Mol2384	[H]OC1([H])C([H])([H])C([H])(N([H])[H])C([H])(OC2([H])C([H])(O[H])C([H])(OC3([H])OC([H])(C([H])([H])[H])C([H])(O[H])C([H])(O[H])C3([H])N([H])[H])C([H])(N([H])[H])C([H])([H])C2([H])N([H])[H])C([H])([H])C1([H])C([H])([H])N([H])[H]	0.000142449	3.84634	B	3.8554	B	0.316819
	Mol2385	[H]OC([H])([H])C1([H])OC([H])(OC2([H])C([H])(O[H])C([H])(OC3([H])C([H])([H])C([H])(C([H])([H])N([H])[H])C([H])(O[H])C([H])([H])C3([H])N([H])[H])C([H])(N([H])[H])C([H])([H])C2([H])N([H])[H])C([H])(N([H])[H])C([H])(O[H])C1([H])O[H]	0.000137552	3.86153	B	3.85257	B	0.316819
	Mol2388	[H]O[C@@]1([H])[C@@]([H])(O[C@@]2([H])[C@]([H])(O[H])[C@@]([H])(O[C@@]3([H])O[C@]([H])(C([H])([H])N([H])C(=N[H])N([H])[H])[C@@]([H])(O[H])[C@]([H])(N([H])[H])[C@@]3([H])O[H])[C@]([H])(N([H])[H])C([H])([H])[C@]2([H])N([H])[H])O[C@]([H])(C([H])([H])N([H])[H])[C@@]([H])(O[H])[C@]1([H])O[H]	8.92388e-06	5.04945	B	4.82932	B	0.323135
	Mol2389	[H]OC([H])([H])C1([H])OC([H])(C([H])(O[H])C([H])(N([H])[H])C1([H])O[H])C1([H])C([H])(O[H])C([H])(OC2([H])OC([H])(C([H])([H])N([H])[H])C([H])([H])C([H])([H])C2([H])N([H])[H])C([H])(N([H])[H])C([H])([H])C1([H])N([H])C(=N[H])N([H])[H]	0.000209516	3.67878	B	4.23484	B	0.331423
	Mol2392	[H]OC([H])([H])C1([H])OC([H])(OC2([H])C([H])(O[H])C([H])(OC3([H])C([H])([H])C([H])(C([H])([H])N([H])[H])C([H])(O[H])C([H])([H])C3([H])N([H])[H])C([H])(N([H])[H])C([H])([H])C2([H])N([H])[H])C([H])(N([H])[H])C([H])(O[H])C1([H])N([H])[H]	0.000137843	3.86061	B	3.84919	B	0.316819
	Mol2393	[H]OC([H])([H])C1([H])OC([H])(OC2([H])C([H])(O[H])C([H])(OC3([H])C([H])([H])C([H])(C([H])([H])N([H])[H])C([H])(O[H])C([H])([H])C3([H])N([H])[H])C([H])(N([H])[H])C([H])([H])C2([H])N([H])[H])C([H])(O[H])C([H])(N([H])[H])C1([H])N([H])[H]	0.000137843	3.86061	B	4.03553	B	0.326503
	Mol2396	[H]O[C@@]1([H])C([H])([H])[C@@]([H])(N([H])[H])[C@@]([H])(O[C@@]2([H])[C@]([H])(O[H])[C@@]([H])(O[C@@]3([H])O[C@]([H])(C([H])([H])N([H])C(=N[H])N([H])[H])[C@@]([H])(O[H])[C@]([H])(N([H])[H])[C@@]3([H])O[H])[C@]([H])(N([H])[H])C([H])([H])[C@]2([H])N([H])[H])O[C@]1([H])C([H])([H])N([H])[H]	3.06907e-06	5.51299	B	4.78661	B	0.325602
	Mol2398	[H]C([H])([H])C([H])([H])C([H])([H])C([H])([H])C([H])([H])C([H])([H])C([H])([H])C([H])([H])C([H])([H])C([H])([H])C([H])([H])C([H])([H])C([H])([H])C([H])([H])C([H])([H])C([H])([H])[N+](C([H])([H])[H])(C([H])([H])[H])C([H])([H])[H]	7.03383e-06	5.15281	B	4.68757	B	0.414533
	Mol2399	[H]Oc1c(Br)c([H])c(Br)c([H])c1C(=O)N([H])c1c([H])c(Cl)c([H])c(C(=O)c2c([H])c([H])c(Cl)c([H])c2[H])c1Cl	8.69845e-07	6.06056	B	6.33294	B	0.353811
	Mol2403	[H]Oc1c(Br)c([H])c(Br)c([H])c1C(=O)N([H])c1c([H])c([H])c(C(=O)c2c([H])c([H])c(Cl)c([H])c2[H])c(Cl)c1[H]	5.54684e-08	7.25595	D	5.9476	B	0.354429
	Mol2404	[H]Oc1c(Br)c([H])c(Br)c([H])c1C(=O)N([H])c1c([H])c([H])c(Sc2nc3c([H])c([H])c([H])c([H])c3s2)c(Cl)c1[H]	5.28326e-08	7.2771	A	5.89269	B	0.376329
	Mol2408	[H]Oc1c(Cl)c([H])c(Cl)c([H])c1C(=O)N([H])c1c([H])c([H])c(c(Cl)c1[H])S(=O)(=O)c1nc2c([H])c([H])c([H])c([H])c2s1	5.86026e-08	7.23208	C	5.41769	B	0.3932
	Mol2410	[H]Oc1c(Br)c([H])c(Br)c([H])c1C(=O)N([H])c1c([H])c([H])c(Cl)c(c1[H])C(=O)c1c([H])c([H])c([H])c([H])c1[H]	1.9728e-06	5.70492	D	6.2886	B	0.360313
	Mol2412	[H]c1c([H])c(Oc2c(n([H])c3c([H])c([H])c(Br)c([H])c23)-c2c([H])c([H])c(Cl)c([H])c2[H])c([H])c([H])c1Cl	3.11566e-06	5.50645	A	5.52635	A	0.391271
	Mol2413	[H]OC(=O)c1c([H])c([H])c(\C([H])=C2/SC(=S)N(C2=O)C([H])([H])c2nnc(o2)-c2c([H])c([H])c([H])c(Br)c2[H])c([H])c1[H]	2.39547e-05	4.62061	A	4.61124	B	0.269193
	Mol2414	[H]c1c([H])c(Oc2c(n([H])c3c([H])c([H])c(F)c([H])c23)-c2c([H])c([H])c(Cl)c([H])c2[H])c([H])c([H])c1Cl	1.60514e-06	5.79449	A	5.41921	A	0.449543
	Mol2416	[H]c1sc(c([H])c1[H])C(=O)C1([H])C(=O)N(N(C1=O)c1c([H])c([H])c(Cl)c([H])c1[H])c1c([H])c([H])c(Cl)c([H])c1[H]	1.25583e-05	4.90107	B	5.1138	B	0.304292
	Mol2417	[H]c1c([H])c(Oc2c(n([H])c3c([H])c([H])c(Cl)c([H])c23)-c2c([H])c([H])c(Cl)c([H])c2[H])c([H])c([H])c1Cl	6.02599e-07	6.21997	A	5.34911	A	0.420049
	Mol2420	[H]OC(=O)c1c([H])c([H])c(\C([H])=C2/SC(=S)N(C2=O)C([H])([H])c2nnc(o2)-c2c([H])c([H])c([H])c(Cl)c2[H])c([H])c1[H]	4.37641e-05	4.35888	C	4.65531	B	0.28615
	Mol2421	[H]Oc1nsc2n(c3c([H])c(c(F)c([H])c3c(=O)c12)-c1c([H])c([H])c(C#N)c([H])c1[H])C1([H])C([H])([H])C1([H])[H]	4.24323e-05	4.3723	E	5.28323	E	0.233905
	Mol2424	[H]Oc1c([H])c([H])c2c3c1C(=O)[C@]1([H])O[C@]1([H])[C@]3([H])O[C@]21C([H])=C([H])C(=O)c2c(O[H])c([H])c([H])c([H])c12	5.74601e-06	5.24063	B	4.39062	B	0.308386
	Mol2425	[H]OC(=O)[C@]1([H])OC2=c3c(C([H])=C([H])C2([H])O[H])c2C([H])=C([H])C(=O)C4=c2c(C([H])=C([H])C4=O)c3[C@@]1([H])O[H]	0.000343348	3.46427	A	4.21621	B	0.338423
	Mol2426	[H]OC(=O)[C@@]1(O[H])OC2=c3c(C([H])=C([H])C2([H])O[H])c2C([H])=C([H])C(=O)C4=c2c(C([H])=C([H])C4=O)c3C1([H])[H]	0.000686696	3.16324	A	4.31983	B	0.343157
	Mol2434	[H]c1c([H])c([H])c2c(N=Nc3c([H])c([H])c(Cl)c([H])c3[H])c(n([H])c2c1[H])-c1c([H])c([H])c(Cl)c([H])c1[H]	1.60524e-06	5.79446	A	5.00756	A	0.436345
	Mol2437	[H]c1c([H])c([H])c2c(c(n([H])c2c1[H])-c1c([H])c([H])c(Cl)c([H])c1[H])S(=O)(=O)c1c([H])c([H])c(Cl)c([H])c1[H]	0.000100322	3.99861	A	4.98052	A	0.453465
	Mol2439	[H]N(c1nc2c([H])c(c([H])c([H])c2n1Oc1c([H])c([H])c(Cl)c([H])c1[H])C(F)(F)F)c1c([H])c([H])c([H])c([H])c1[H]	4.71375e-07	6.32663	D	4.95441	D	0.438727
	Mol2440	[H]N1C(=S)N([H])C(=O)C(=C([H])c2c([H])c([H])c(C([H])=C([H])C(=O)c3c([H])c([H])c([H])c(Cl)c3[H])c([H])c2[H])C1=O	0.0001616	3.79156	B	3.93911	B	0.501973
	Mol2442	[H]N1C(=S)N([H])C(=O)C(=C([H])c2c([H])c([H])c(C([H])=C([H])C(=O)c3c([H])c([H])c([H])c([H])c3Cl)c([H])c2[H])C1=O	0.0001616	3.79156	B	3.93761	B	0.495944
	Mol2443	[H]c1c([H])c([H])c2c(N=Nc3c([H])c([H])c(F)c([H])c3[H])c(n([H])c2c1[H])-c1c([H])c([H])c(F)c([H])c1[H]	1.60109e-06	5.79558	A	5.14862	A	0.462714
	Mol2445	[H]N1C(=S)N([H])C(=O)C(=C([H])c2c([H])c([H])c(C([H])=C([H])C(=O)c3c([H])c([H])c(F)c([H])c3[H])c([H])c2[H])C1=O	0.00016839	3.77368	B	4.06108	B	0.498936
	Mol2451	[H]c1nc2C(=O)c3c(c(C(=O)N4C([H])([H])C([H])([H])SC([H])([H])C4([H])[H])c4c([H])c([H])c(Br)c([H])n34)C(=O)c2c([H])c1[H]	0.000140659	3.85183	A	4.83596	A	0.222981
	Mol2452	[H]c1nc2C(=O)c3c(c(C(=O)N4C([H])([H])C([H])([H])OC([H])([H])C4([H])[H])c4c([H])c([H])c(Br)c([H])n34)C(=O)c2c([H])c1[H]	0.000145778	3.83631	A	4.77544	A	0.219658
	Mol2456	[H]N1C(=O)C2(N(C([H])([H])[H])C([H])([H])C3=C2C(=O)c2c([H])c([H])c([H])c([H])c2C3=O)c2c([H])c([H])c([H])c([H])c12	0.000757345	3.12071	B	3.43801	B	0.272755
	Mol2460	[H]C(=O)c1c([H])c([H])c(\C([H])=C(/[H])C(=O)c2c([H])c([H])c3c([H])c([H])c([H])c([H])c3c2[H])c([H])c1[H]	0.000223694	3.65035	B	3.95535	B	0.441603
	Mol2462	[H]N([H])C([H])([H])C([H])([H])N([H])C(=O)c1c([H])c(nc2c(Cl)c(Cl)c([H])c([H])c12)-c1c([H])n([H])c2c([H])c([H])c(Br)c([H])c12	1.63872e-06	5.78549	D	5.43306	A	0.427488
	Mol2463	[H]N1C(=O)C(=N[C@]([H])(c2c([H])n([H])c3c([H])c(Br)c([H])c([H])c23)C1([H])[H])c1c([H])n([H])c2c([H])c([H])c([H])c([H])c12	3.07843e-05	4.51167	D	4.32737	A	0.388045
	Mol2464	[H]N1C(=NC([H])([H])[C@]1([H])c1c([H])n([H])c2c([H])c([H])c([H])c([H])c12)C(=O)c1c([H])n([H])c2c([H])c(Br)c([H])c([H])c12	6.15687e-05	4.21064	B	4.72764	A	0.39182
	Mol2469	[H]Oc1nsc2n(c3c([H])c(c(F)c([H])c3c(=O)c12)-c1c([H])c([H])c([H])c(OC([H])([H])[H])c1[H])C1([H])C([H])([H])C1([H])[H]	5.23443e-06	5.28113	E	5.37868	E	0.216745
	Mol2470	[H]Oc1nsc2n(c3c([H])c(c(F)c([H])c3c(=O)c12)-c1c([H])c([H])c(OC([H])([H])[H])c([H])c1[H])C1([H])C([H])([H])C1([H])[H]	5.23443e-06	5.28113	E	5.39679	E	0.218891
	Mol2474	[H]Oc1nsc2n(c3c([H])c(c(F)c([H])c3c(=O)c12)-c1c([H])c([H])c(O[H])c(OC([H])([H])[H])c1[H])C1([H])C([H])([H])C1([H])[H]	3.14007e-07	6.50306	E	5.3023	E	0.229085
	Mol2476	[H]C(=C(c1nnnn1[H])c1c([H])c([H])c(c([H])c1[H])N(=O)=O)c1c([H])oc2c(c([H])c(c([H])c2c1=O)C([H])([H])[H])C([H])([H])[H]	5.1399e-06	5.28905	D	4.32285	B	0.442623
	Mol2479	[H]N([H])C([H])([H])C([H])([H])N([H])C(=O)c1c([H])c(nc2c([H])c([H])c(Cl)c([H])c12)-c1c([H])n([H])c2c([H])c([H])c(Br)c([H])c12	3.52926e-06	5.45232	C	5.49298	A	0.407366
	Mol2480	[H]N([H])C([H])([H])C([H])([H])N([H])C(=O)c1c([H])c(nc2c([H])c(Cl)c([H])c([H])c12)-c1c([H])n([H])c2c([H])c([H])c(Br)c([H])c12	1.76463e-06	5.75335	C	5.45946	A	0.410691
	Mol2482	[H]N1c2c(c([H])c([H])c([H])c2C(F)(F)F)[C@@]2([H])OC([H])([H])C([H])([H])[C@@]2([H])[C@@]1([H])c1c([H])n([H])c2c([H])c([H])c(Br)c([H])c12	1.7888e-06	5.74744	D	5.2168	C	0.237278
	Mol2488	[H]c1nc2C(=O)c3c(c(C(=O)OC([H])([H])C([H])([H])N(C([H])([H])[H])C([H])([H])[H])c4c([H])c([H])c(Br)c([H])n34)C(=O)c2c([H])c1[H]	2.94758e-07	6.53053	A	5.91605	A	0.252881
	Mol2491	[H]OC(=O)c1c([H])n(-c2c([H])c([H])c(c([H])c2F)N(=O)=O)c2c([H])c(N3C([H])([H])C([H])([H])N([H])C([H])([H])C3([H])[H])c(F)c([H])c2c1=O	7.27427e-06	5.13821	A	5.19509	C	0.371316
	Mol2493	[H]N(C(=O)N([H])C([H])([H])C([H])([H])[H])c1nc2c([H])c(c([H])c(-c3nc([H])c(c([H])n3)C(F)(F)F)n2c1[H])-c1c([H])nc([H])c([H])c1[H]	2.34117e-06	5.63057	A	5.40494	A	0.298618
	Mol2494	[H]Oc1nsc2n(c3c([H])c(c(F)c([H])c3c(=O)c12)-c1c([H])c([H])c(c(N([H])[H])c1[H])C([H])([H])[H])C1([H])C([H])([H])C1([H])[H]	5.24793e-06	5.28001	E	4.90625	E	0.234115
	Mol2498	[H]Oc1nsc2n(c3c([H])c(c(F)c([H])c3c(=O)c12)-c1c([H])c([H])c([H])c(c1[H])C([H])([H])N([H])[H])C1([H])C([H])([H])C1([H])[H]	5.24793e-06	5.28001	E	4.84901	E	0.213945
	Mol2499	[H]Oc1nsc2n(c3c(OC([H])([H])[H])c(c(F)c([H])c3c(=O)c12)-c1c([H])c([H])nc(c1[H])C([H])([H])[H])C1([H])C([H])([H])C1([H])[H]	3.02194e-07	6.51971	E	5.75074	E	0.204405
	Mol2500	[H]Oc1nsc2n(c3c([H])c(c(F)c([H])c3c(=O)c12)-c1c([H])c([H])c(OC([H])([H])[H])nc1OC([H])([H])[H])C1([H])C([H])([H])C1([H])[H]	1.93662e-05	4.71296	E	5.27174	E	0.225505
	Mol2506	[H]N1C(=O)C(=NC([H])([H])[C@]1([H])c1c([H])n([H])c2c([H])c([H])c([H])c([H])c12)c1c([H])n([H])c2c([H])c([H])c([H])c([H])c12	7.6187e-05	4.11812	D	4.40442	A	0.399135
	Mol2507	[H]N1C(=O)C(=N[C@]([H])(c2c([H])n([H])c3c([H])c([H])c([H])c([H])c23)C1([H])[H])c1c([H])n([H])c2c([H])c([H])c([H])c([H])c12	7.6187e-05	4.11812	D	4.40877	A	0.39821
	Mol2509	[H]OC(=O)c1c(OC([H])([H])[H])c([H])c([H])c([H])c1C([H])=C([H])c1c([H])c([H])c2c([H])c([H])c([H])c([H])c2c1[H]	0.000420892	3.37583	B	3.73337	B	0.41366
	Mol2511	[H]Oc1c([H])c([H])c(c([H])c1[H])-c1c([H])oc2c([H])c3OC(C([H])=C([H])c3c(O[H])c2c1=O)(C([H])([H])[H])C([H])([H])[H]	0.00019042	3.72029	B	4.48593	B	0.353786
	Mol2513	[H]N1C(=O)[C@@]([H])(N([H])C([H])([H])[C@@]1([H])c1c([H])n([H])c2c([H])c(Br)c([H])c([H])c12)c1c([H])n([H])c2c([H])c([H])c([H])c([H])c12	6.12645e-05	4.21279	C	4.32346	A	0.398419
	Mol2514	[H]N1C(=O)[C@@]([H])(N([H])[C@]([H])(c2c([H])n([H])c3c([H])c(Br)c([H])c([H])c23)C1([H])[H])c1c([H])n([H])c2c([H])c([H])c([H])c([H])c12	6.12645e-05	4.21279	C	4.31244	A	0.394963
	Mol2515	[H]N1C(=O)[C@@]([H])(N([H])[C@]([H])(c2c([H])n([H])c3c([H])c([H])c([H])c([H])c23)C1([H])[H])c1c([H])n([H])c2c([H])c(Br)c([H])c([H])c12	6.12645e-05	4.21279	C	4.31119	A	0.394963
	Mol2518	[H]N(C(=O)c1c2c(C(=O)c3nc([H])c([H])c([H])c3C2=O)n2c([H])c(Br)c([H])c([H])c12)C([H])([H])C([H])([H])N(C([H])([H])[H])C([H])([H])[H]	9.08976e-06	5.04145	A	5.03576	A	0.215927
	Mol2520	[H]OC(=O)c1c([H])n(c2c([H])c(N3C([H])([H])c4c([H])c([H])sc4C([H])([H])C3([H])[H])c(F)c([H])c2c1=O)C1([H])C([H])([H])C1([H])[H]	4.16557e-05	4.38033	C	5.21444	C	0.332167
	Mol2523	[H]N(C(SC([H])([H])[H])=NC#N)C([H])([H])[C@]1([H])OC(=O)N(c2c([H])c([H])c(c(F)c2[H])-n2c([H])c3nc([H])c([H])c([H])c3c2[H])C1([H])[H]	1.88626e-05	4.7244	D	4.89745	D	0.419273
	Mol2524	[H]c1c([H])c([H])c(c([H])c1[H])C([H])([H])[C@]([H])(N1C(=S)SC([H])([H])C1=O)c1nnc(o1)-c1c([H])c([H])c([H])c(c1[H])C([H])([H])[H]	2.02493e-05	4.69359	B	4.71959	B	0.271567
	Mol2526	[H]c1nc([H])n(n1)C([H])([H])c1c([H])c([H])c(c([H])c1[H])C([H])([H])Oc1c([H])c([H])c2c(c([H])c(=O)oc2c1[H])C([H])([H])[H]	4.60918e-05	4.33638	B	4.4013	B	0.423019
	Mol2527	[H]Oc1nsc2n(c3c(OC([H])([H])[H])c(c([H])c([H])c3c(=O)c12)-c1c([H])c([H])nc(c1[H])C([H])([H])[H])C1([H])C([H])([H])C1([H])[H]	2.63778e-06	5.57876	E	5.74336	E	0.226802
	Mol2530	[H]OC(=O)C1=C(c2sc3c(nc([H])n3c2[H])C(=O)c2sc([H])c([H])c2[H])[C@]([H])(C([H])([H])[H])[C@@]2([H])N1C(=O)[C@]2([H])[C@]([H])(O[H])C([H])([H])[H]	9.0281e-06	5.0444	E	5.47522	E	0.242049
	Mol2533	[H]N1c2c([H])c([H])c(Cl)c([H])c2[C@@]2([H])OC([H])([H])C([H])([H])C([H])([H])[C@@]2([H])[C@@]1([H])c1c([H])n([H])c2c([H])c([H])c(Br)c([H])c12	9.37418e-05	4.02807	C	5.2731	C	0.228983
	Mol2534	[H]c1nc([H])n(c1[H])C([H])([H])C([H])([H])C([H])([H])C([H])([H])C([H])([H])N1C(=O)c2c([H])c([H])c([H])c3c(Br)c([H])c([H])c(C1=O)c23	0.000311386	3.5067	B	4.06553	D	0.503962
	Mol2539	[H]OC(=O)C1=C(C([H])([H])[H])C([H])([H])SC2([H])N1C(=O)C2([H])N([H])C(=O)[C@]([H])(N([H])[H])c1c([H])c([H])c2c([H])c(Cl)c([H])c([H])c2c1[H]	0.000148468	3.82837	E	4.36292	E	0.240263
	Mol2540	[H]OC(=O)C1=C(C([H])([H])[H])C([H])([H])SC2([H])N1C(=O)C2([H])N([H])C(=O)[C@]([H])(N([H])[H])c1c([H])c([H])c([H])c2c([H])c([H])c(Cl)c([H])c12	3.71169e-05	4.43043	E	4.10351	E	0.238442
	Mol2542	[H]OC(=O)c1c([H])n(-c2c([H])c([H])c(N([H])[H])c([H])c2F)c2c([H])c(N3C([H])([H])C([H])([H])N([H])C([H])([H])C3([H])[H])c(F)c([H])c2c1=O	9.70591e-07	6.01296	A	5.69665	C	0.372917
	Mol2543	[H]N=C(N([H])[H])N([H])C([H])([H])C([H])([H])c1c([H])c([H])c([H])c2c(c([H])c([H])c([H])c12)-c1c([H])c([H])c(c([H])c1[H])C(F)(F)F	1.11997e-05	4.95079	B	4.7916	B	0.473167
	Mol2545	[H]N([H])C([H])([H])C([H])([H])c1c([H])c([H])c([H])c2c(c([H])c([H])c([H])c12)-c1c([H])c([H])c(c([H])c1OC([H])([H])[H])C(F)(F)F	4.6358e-05	4.33388	B	4.36228	B	0.425159
	Mol2547	[H]N(C(=O)C([H])([H])[H])C([H])([H])[C@]1([H])OC(=O)N(c2c([H])c([H])c(c(F)c2[H])-n2nc([H])c(c2[H])-c2nc([H])c([H])c([H])c2[H])C1([H])[H]	1.26538e-06	5.89778	D	5.38445	D	0.347896
	Mol2551	[H]N(C(=O)C([H])([H])[H])C([H])([H])[C@]1([H])OC(=O)N2c3c([H])c([H])c(c([H])c3OC([H])([H])[C@@]12[H])-c1c([H])nc(c([H])c1[H])C([H])([H])C#N	6.61133e-07	6.17971	C	5.53938	C	0.215187
	Mol2554	[H]OC(=O)C1=C(C([H])([H])OC(=O)C([H])([H])[H])C([H])([H])SC2([H])N1C(=O)[C@@]2([H])N([H])C(=O)c1c([H])c([H])c([H])c(c1[H])-c1nc(sc1[H])N([H])[H]	0.000527352	3.2779	E	4.69485	E	0.242369
	Mol2557	[H]OC(=O)C1=C(C([H])=C2C(=O)N(C([H])([H])C#C[H])C([H])([H])C2([H])[H])C([H])([H])S[C@@]2([H])N1C(=O)[C@@]2([H])N([H])C(=O)C([H])(N=O)c1nc(sc1[H])N([H])[H]	7.96697e-06	5.09871	E	4.70612	E	0.203915
	Mol2560	[H]OC(=O)c1c(O[H])c([H])c(c([H])c1C([H])([H])C([H])([H])c1c([H])c([H])c2c([H])c([H])c([H])c([H])c2c1[H])C([H])([H])[H]	0.000209061	3.67973	B	4.18454	B	0.396461
	Mol2561	[H]OC(=O)c1c(O[H])c([H])c(OC([H])([H])[H])c([H])c1C([H])([H])C([H])([H])c1c([H])c([H])c2c([H])c([H])c([H])c([H])c2c1[H]	0.00019868	3.70185	B	4.06286	B	0.383504
	Mol2563	[H]c1c(Br)c2c(c([H])c([H])c3noc(-c4c([H])c([H])c(OC([H])([H])[H])c([H])c4[H])c23)n1C([H])([H])C([H])(C([H])([H])[H])C([H])([H])[H]	3.51703e-06	5.45382	B	4.95227	A	0.440188
	Mol2566	[H]c1nc([H])n(n1)C([H])([H])C([H])([H])C([H])([H])C([H])([H])C([H])([H])C([H])([H])N1C(=O)c2c([H])c([H])c([H])c3c(Br)c([H])c([H])c(C1=O)c23	0.000586759	3.23154	A	3.45219	B	0.455023
	Mol2569	[H]N1c2c([H])c([H])c(Cl)c([H])c2[C@@]2([H])OC([H])([H])C([H])([H])[C@@]2([H])[C@@]1([H])c1c(n([H])c2c([H])c([H])c([H])c([H])c12)C([H])([H])[H]	7.3937e-05	4.13114	C	4.89755	C	0.244133
	Mol2572	[H]N(C(=O)C([H])([H])[H])C([H])([H])[C@]1([H])OC(=O)N(c2c([H])c([H])c(c(F)c2[H])-c2c([H])c([H])c(OC([H])([H])[H])c(=O)c([H])c2[H])C1([H])[H]	1.29489e-06	5.88777	B	5.09167	B	0.379626
	Mol2573	[H]N(C(=O)C([H])([H])C([H])([H])[H])C([H])([H])[C@]1([H])OC(=O)N(c2c([H])c([H])c(c(F)c2[H])-n2c([H])c3nc([H])c([H])c([H])c3c2[H])C1([H])[H]	4.18683e-05	4.37811	D	5.22087	D	0.400955
	Mol2575	[H]N(C(=O)C([H])([H])[H])C([H])([H])[C@]1([H])OC(=O)N(c2c([H])c([H])c(C3=NO[C@@]([H])(c4nc([H])c([H])c([H])c4[H])C3([H])[H])c(F)c2[H])C1([H])[H]	5.02329e-06	5.29901	D	5.40764	B	0.284448
	Mol2576	[H]N(C(=O)C([H])([H])[H])C([H])([H])[C@]1([H])OC(=O)N(c2c([H])c([H])c(C3=NOC([H])(c4c([H])c([H])nc([H])c4[H])C3([H])[H])c(F)c2[H])C1([H])[H]	2.51169e-06	5.60003	D	5.3631	B	0.273228
	Mol2577	[H]N(C(=O)C([H])([H])[H])C([H])([H])[C@]1([H])OC(=O)N(c2c([H])c([H])c(C3=NO[C@@]([H])(c4c([H])c([H])nc([H])c4[H])C3([H])[H])c(F)c2[H])C1([H])[H]	2.51165e-06	5.60004	D	5.36982	B	0.273228
	Mol2579	[H]N(C(SC([H])([H])[H])=NC#N)C([H])([H])[C@]1([H])OC(=O)N(c2c([H])c([H])c(N3C([H])([H])c4nc([H])c([H])c([H])c4C3([H])[H])c(F)c2[H])C1([H])[H]	4.69334e-06	5.32852	C	5.22877	C	0.345267
	Mol2580	[H]N(C(=O)C([H])([H])[H])C([H])([H])[C@]1([H])OC(=O)N(c2c([H])c([H])c(c(F)c2[H])-c2c([H])c([H])c(c([H])c2[H])C([H])([H])n2nnc([H])n2)C1([H])[H]	1.21904e-06	5.91398	C	5.39503	C	0.382631
	Mol2584	[H]N(C(=O)C([H])([H])[H])C([H])([H])[C@]1([H])OC(=O)N2c3c([H])c([H])c(c([H])c3OC([H])([H])[C@@]12[H])-c1nc([H])c(c([H])c1[H])C(=O)C([H])([H])[H]	5.24744e-06	5.28005	C	5.70405	C	0.245175
	Mol2586	[H]N(C(=O)C([H])([H])[H])C([H])([H])[C@]1([H])OC(=O)N2c3c([H])c([H])c(c([H])c3OC([H])([H])[C@@]12[H])-c1c([H])nc(c([H])c1[H])C(=O)C([H])([H])[H]	6.55929e-07	6.18314	C	5.61066	C	0.221326
	Mol2589	[H]OC([H])([H])[C@]1([H])OC(=O)N2c3c([H])c([H])c(c([H])c3OC([H])([H])[C@@]12[H])-c1c([H])nc(c([H])c1[H])[C@@]1([H])OC(=O)N(C([H])([H])[H])C1([H])[H]	1.25902e-06	5.89997	C	5.57518	C	0.220694
	Mol2590	[H]OC([H])([H])[C@]1([H])OC(=O)N2c3c([H])c([H])c(c([H])c3OC([H])([H])[C@@]12[H])-c1c([H])nc(c([H])c1[H])[C@]1([H])OC(=O)N(C([H])([H])[H])C1([H])[H]	2.51805e-06	5.59894	C	5.73575	C	0.220694
	Mol2591	[H]OC([H])([H])[C@]1([H])OC(=O)N2c3c([H])c([H])c(c([H])c3OC([H])([H])[C@@]12[H])-c1c([H])nc(c([H])c1[H])N1C(=O)C([H])([H])OC([H])([H])C1([H])[H]	2.51805e-06	5.59894	C	5.5251	C	0.218414
	Mol2593	[H]OC([H])([H])[C@@]1([H])OC(=O)N(c2nc([H])c(c([H])c2[H])-c2c([H])c([H])c3N4C(=O)O[C@@]([H])(C([H])([H])O[H])[C@]4([H])C([H])([H])Oc3c2[H])C1([H])[H]	1.21028e-06	5.91711	C	5.74657	C	0.220321
	Mol2595	[H]N(C(=O)N([H])C([H])([H])C([H])([H])[H])c1nc2c([H])c(c([H])c(-c3nc([H])c(c([H])n3)C([H])([H])[H])n2c1[H])-c1c([H])nc([H])c([H])c1[H]	1.33989e-06	5.87293	A	5.27822	A	0.284998
	Mol2598	[H]OC1=C(C(=O)C([H])([H])[H])C(=O)N(C([H])([H])c2c([H])c([H])c([H])c([H])c2[H])[C@@]1([H])C([H])([H])c1c([H])c([H])c([H])c([H])c1[H]	7.7847e-05	4.10876	C	4.45279	B	0.432041
	Mol2600	[H]OC(=O)C1=C(Sc2c([H])c([H])c3c([H])c([H])c([H])c([H])c3c2[H])[C@]([H])(C([H])([H])[H])[C@@]2([H])N1C(=O)[C@]2([H])[C@]([H])(O[H])C([H])([H])[H]	2.70922e-06	5.56716	E	5.34915	E	0.222443
	Mol2602	[H]OC(=O)C1=C(C([H])([H])Oc2c([H])c([H])c3oc([H])c([H])c(=O)c3c2[H])[C@]([H])(C([H])([H])[H])[C@@]2([H])N1C(=O)[C@]2([H])[C@]([H])(O[H])C([H])([H])[H]	6.49147e-07	6.18766	E	5.45915	E	0.311565
	Mol2603	[H]c1c([H])c(c([H])c([H])c1Cl)-c1nc2c([H])c(Cl)c(OC([H])([H])C([H])([H])[H])c([H])c2n1C1([H])C([H])([H])C([H])([H])C([H])([H])C1([H])[H]	0.000133653	3.87402	C	4.3972	D	0.416061
	Mol2604	[H]Oc1c([H])c(O[H])c(c(c1[H])C(=O)c1c(O[H])c(Cl)c(c(Cl)c1OC([H])([H])[H])C([H])([H])[H])C([H])([H])C([H])=C(C([H])([H])[H])C([H])([H])[H]	1.82896e-05	4.7378	B	4.3386	B	0.431367
	Mol2610	[H]OC(=O)[C@@]([H])(N1C(=S)S\C(=C(\[H])c2c(Cl)n(nc2C([H])([H])[H])-c2c([H])c([H])c([H])c([H])c2[H])C1=O)C([H])([H])C([H])(C([H])([H])[H])C([H])([H])[H]	5.34446e-05	4.2721	A	4.4733	A	0.199996
	Mol2613	[H]OC(=O)[C@@]([H])(N1C(=S)S\C(=C(\[H])c2c(Cl)n(nc2C([H])([H])[H])-c2c([H])c([H])c([H])c([H])c2[H])C1=O)[C@@]([H])(C([H])([H])[H])C([H])([H])C([H])([H])[H]	3.5629e-05	4.4482	A	4.40686	A	0.20091
	Mol2616	[H]OC(=O)C1=C(Sc2sc(Cl)nc2C([H])([H])SC([H])([H])C([H])([H])N([H])[H])C([H])([H])S[C@@]2([H])N1C(=O)[C@@]2([H])N([H])C(=O)C([H])(N=O)c1nc(N([H])[H])c([H])c([H])c1[H]	1.66383e-06	5.77889	E	5.53024	E	0.226541
	Mol2617	[H]c1c(F)nnn1C([H])([H])[C@]1([H])OC(=O)N(c2c([H])c([H])c(N3C([H])([H])C([H])([H])C(=C(C#N)C([H])([H])[H])C([H])([H])C3([H])[H])c(F)c2[H])C1([H])[H]	0.000241447	3.61718	D	4.51515	D	0.288426
	Mol2621	[H]N(C(=O)C([H])([H])[H])c1c([H])c([H])c(Sc2c([H])c([H])c(c([H])c2F)N2C(=O)O[C@@]([H])(C([H])([H])N([H])C(=O)C([H])([H])[H])C2([H])[H])c([H])c1[H]	4.79483e-06	5.31923	B	4.77198	B	0.3662
	Mol2622	[H]N(C(=O)C([H])([H])[H])c1c([H])c([H])c(Sc2c([H])c([H])c(c([H])c2F)N2C(=O)O[C@@]([H])(C([H])([H])N([H])C(=S)OC([H])([H])[H])C2([H])[H])c([H])c1[H]	1.78139e-05	4.74924	B	4.83864	B	0.380361
	Mol2624	[H]N(C(=O)C([H])([H])[H])c1c([H])c([H])c(Oc2c([H])c([H])c(c([H])c2F)N2C(=O)O[C@@]([H])(C([H])([H])N([H])C(=O)C([H])([H])[H])C2([H])[H])c([H])c1[H]	9.97161e-06	5.00123	B	4.73351	B	0.353049
	Mol2627	[H]OC(=O)c1c2sc([H])c3n2c2c(N(C([H])([H])[H])C3([H])[H])c(N3C([H])([H])C([H])([H])OC([H])(C([H])([H])OC([H])([H])[H])C3([H])[H])c(F)c([H])c2c1=O	1.38533e-08	7.85845	C	6.97268	C	0.36668
	Mol2629	[H]N(C(=O)C([H])([H])[H])C([H])([H])[C@]1([H])OC(=O)N(c2c([H])c([H])c(N3C([H])([H])C([H])([H])C(=C(C#N)C#N)C([H])([H])C3([H])[H])c(F)c2[H])C1([H])[H]	5.03573e-06	5.29794	B	5.16959	B	0.318476
	Mol2631	[H]OC(=O)c1c([H])n(c2c([H])c(c(F)c([H])c2c1=O)-n1nnc(c1[H])C([H])([H])N1C([H])([H])C([H])([H])OC([H])([H])C1([H])[H])C1([H])C([H])([H])C1([H])[H]	3.87269e-05	4.41199	D	5.02276	D	0.287924
	Mol2633	[H]N(C(=O)C([H])([H])OC([H])([H])[H])C([H])([H])[C@]1([H])OC(=O)N(c2c([H])c([H])c(c(F)c2[H])-c2c([H])nc(c([H])c2[H])-c2nnn(n2)C([H])([H])[H])C1([H])[H]	2.26673e-06	5.6446	C	5.43459	C	0.339835
	Mol2637	[H]N(C(=O)C([H])([H])[H])C([H])([H])[C@]1([H])OC(=O)N(c2c([H])c([H])c(c([H])c2[H])-c2c([H])c([H])c([H])c(=O)c(OC([H])([H])[H])c2[H])C1([H])[H]	4.34614e-05	4.3619	B	5.38638	B	0.416629
	Mol2638	[H]N(C(=O)C([H])([H])[H])C([H])([H])[C@]1([H])OC(=O)N(c2c([H])c([H])c(c([H])c2[H])-c2c([H])c([H])c([H])c(OC([H])([H])[H])c(=O)c2[H])C1([H])[H]	5.43267e-06	5.26499	B	4.98814	B	0.413587
	Mol2641	[H]N(C(=O)C([H])([H])[H])c1nc([H])c(c([H])c1[H])-c1c([H])c([H])c2N3C(=O)O[C@@]([H])(C([H])([H])N([H])C(=O)C([H])([H])[H])[C@]3([H])C([H])([H])Oc2c1[H]	1.26215e-06	5.89889	C	5.63334	C	0.217943
	Mol2646	[H]OC(=O)C1=C(C([H])=C2C(=O)N(C([H])([H])C([H])=C([H])[H])C([H])([H])C2([H])[H])C([H])([H])S[C@@]2([H])N1C(=O)[C@@]2([H])N([H])C(=O)C([H])(N=O)c1nc(sc1[H])N([H])[H]	3.17405e-05	4.49839	E	4.85143	E	0.193501
	Mol2647	[H]OC(=O)C1=C(OC([H])([H])[C@@]2([H])N1C(=O)[C@@]2([H])N([H])C(=O)C(=NOC([H])([H])[H])c1nc(sc1[H])N([H])[H])C([H])([H])Sc1c([H])c([H])[n+](c([H])c1[H])C([H])([H])[H]	9.87939e-05	4.00527	E	4.55539	E	0.138937
	Mol2650	[H]N(C(=O)N([H])C([H])([H])C([H])([H])[H])c1nc2c([H])c(c([H])c(-c3nc([H])c(c([H])n3)C([H])([H])[H])n2c1[H])-c1c([H])nc(OC([H])([H])[H])nc1[H]	0.000158349	3.80039	A	5.19393	A	0.311526
	Mol2651	[H]OC(=O)C1=C(Sc2nc(SC([H])([H])C([H])([H])N([H])[H])c([H])nc2[H])C([H])([H])S[C@@]2([H])N1C(=O)[C@@]2([H])N([H])C(=O)C([H])(N=O)c1nc(N([H])[H])c([H])c([H])c1[H]	2.91933e-05	4.53472	E	5.15976	E	0.20506
	Mol2656	[H]OC(=O)C1=C(Sc2nc(SC([H])([H])C([H])([H])N([H])[H])nc([H])c2[H])C([H])([H])S[C@@]2([H])N1C(=O)[C@@]2([H])N([H])C(=O)C([H])(N=O)c1nc(N([H])[H])c([H])c([H])c1[H]	1.45963e-05	4.83576	E	5.19289	E	0.208759
	Mol2657	[H]\C(=C(\[H])c1c([H])c([H])c2c([H])c([H])c([H])c([H])c2[n+]1C([H])([H])[H])c1c([H])c([H])c(OC([H])([H])C([H])([H])[H])c([H])c1[H]	8.03656e-06	5.09493	C	4.32564	A	0.487499
	Mol2658	[H]Oc1c([H])c([H])c(\C([H])=C(/[H])C(=O)c2c([H])c([H])c(O[H])c(c2O[H])C([H])([H])C([H])=C(C([H])([H])[H])C([H])([H])[H])c([H])c1[H]	4.81888e-05	4.31705	B	3.9744	B	0.390684
	Mol2661	[H]N(C(=O)C([H])([H])[H])C([H])([H])[C@]1([H])OC(=O)N(c2c([H])c([H])c(N3C([H])([H])C([H])([H])N(C(=O)c4onc(Br)c4[H])C([H])([H])C3([H])[H])c(F)c2[H])C1([H])[H]	1.53218e-06	5.81469	C	5.58102	C	0.303101
	Mol2663	[H]N(C(=O)C([H])([H])[H])C([H])([H])[C@]1([H])OC(=O)N(c2c([H])c([H])c(N3C([H])([H])C([H])([H])N(C(=O)c4onc(Cl)c4[H])C([H])([H])C3([H])[H])c(F)c2[H])C1([H])[H]	1.67696e-06	5.77548	A	5.54336	C	0.304778
	Mol2665	[H]OC(=O)c1c([H])n(c2c(F)c(N3C([H])([H])\C(=N/OC([H])([H])[H])[C@]([H])(C(=N[H])N([H])OC([H])([H])[H])C3([H])[H])c(F)c([H])c2c1=O)C1([H])C([H])([H])C1([H])[H]	5.56599e-07	6.25446	D	6.09563	C	0.282319
	Mol2666	[H]N(C(=O)C([H])([H])[H])C([H])([H])[C@]1([H])OC(=O)N(c2c([H])c(F)c(N3C([H])([H])C([H])([H])N(c4sc(c([H])c4[H])N(=O)=O)C([H])([H])C3([H])[H])c(F)c2[H])C1([H])[H]	5.19609e-07	6.28432	B	5.55975	B	0.339015
	Mol2669	[H]OC(=O)c1c([H])n(c2c(OC([H])(F)F)c(N3C([H])([H])\C(=N\OC([H])([H])[H])C([H])([H])[C@@]([H])(N([H])[H])C3([H])[H])c(F)c([H])c2c1=O)C1([H])C([H])([H])C1([H])[H]	0.000281844	3.54999	C	5.13666	C	0.195837
	Mol2671	[H]N(C(=O)OC([H])([H])C([H])([H])[H])C([H])([H])[C@]1([H])OC(=O)N(c2c([H])c([H])c(N3C([H])([H])c4nc([H])c([H])c([H])c4C3([H])[H])c(F)c2[H])C1([H])[H]	9.99597e-06	5.00017	C	5.07513	C	0.346234
	Mol2672	[H]c1c([H])c(sc1N1C([H])([H])C([H])([H])N(c2c([H])c([H])c(c([H])c2F)N2C(=O)O[C@@]([H])(C([H])([H])OC(=O)C([H])([H])[H])C2([H])[H])C([H])([H])C1([H])[H])N(=O)=O	1.0773e-06	5.96766	B	5.42005	B	0.340967
	Mol2678	[H]N(C(=O)C([H])([H])[H])C([H])([H])[C@@]1([H])OC(=O)N(c2c([H])c([H])c(c([H])c2[H])-c2c([H])c([H])c(N([H])C([H])([H])[H])c(=O)c([H])c2[H])C1([H])[H]	2.72361e-06	5.56486	B	5.27688	B	0.394157
	Mol2679	[H]N(Sc1c([H])c([H])c([H])c([H])c1N(=O)=O)[C@]([H])(C(=O)OC([H])(C([H])([H])[H])C([H])([H])[H])C([H])([H])c1c([H])n([H])c2c([H])c([H])c([H])c([H])c12	7.84215e-06	5.10556	A	4.51733	A	0.396509
	Mol2684	[H]OC(=O)C1=C(Sc2sc([H])nc2C([H])([H])SC([H])([H])C([H])([H])N([H])[H])C([H])([H])S[C@@]2([H])N1C(=O)[C@@]2([H])N([H])C(=O)C([H])(N=O)c1nc(N([H])[H])c([H])c([H])c1[H]	1.76348e-06	5.75363	E	5.5238	E	0.211614
	Mol2685	[H]OC(=O)C1=C(Sc2nc(c([H])s2)C([H])([H])SC([H])([H])C([H])([H])N([H])[H])C([H])([H])S[C@@]2([H])N1C(=O)[C@@]2([H])N([H])C(=O)C([H])(N=O)c1nc(N([H])[H])c([H])c([H])c1[H]	3.52703e-06	5.45259	E	5.60606	E	0.221579
	Mol2688	[H]OC(=O)C1=C(C([H])([H])Sc2c([H])c([H])c3C(=O)C([H])([H])C([H])([H])c3c2[H])[C@]([H])(C([H])([H])[H])[C@@]2([H])N1C(=O)[C@]2([H])[C@]([H])(O[H])C([H])([H])[H]	1.29159e-06	5.88888	E	5.44282	E	0.298316
	Mol2689	[H]OC(=O)C1=C(C([H])([H])Oc2c([H])c([H])c([H])c3C(=O)C([H])([H])C([H])([H])c23)[C@]([H])(C([H])([H])[H])[C@@]2([H])N1C(=O)[C@]2([H])[C@]([H])(O[H])C([H])([H])[H]	3.23325e-07	6.49036	E	5.68635	E	0.348362
	Mol2692	[H]Oc1c(oc(c([H])c1=O)C([H])([H])Cl)C([H])([H])N1C([H])([H])C([H])([H])C(C(=O)C([H])([H])[H])(c2c([H])c([H])c([H])c([H])c2[H])C([H])([H])C1([H])[H]	0.000341215	3.46697	C	4.30117	B	0.481972
	Mol2697	[H]OC(=O)c1c([H])n(c2c(F)c(N3C([H])([H])\C(=N\OC([H])([H])[H])C([H])([H])[C@@]([H])(N([H])C([H])([H])[H])C3([H])[H])c(F)c([H])c2c1=O)C1([H])C([H])([H])C1([H])[H]	1.904e-05	4.72033	C	5.04612	C	0.282461
	Mol2698	[H]OC(=O)c1c([H])n(c2c(F)c(N3C([H])([H])\C(=N/OC([H])([H])[H])C([H])(N([H])C([H])([H])[H])C([H])([H])C3([H])[H])c(F)c([H])c2c1=O)C1([H])C([H])([H])C1([H])[H]	1.42802e-07	6.84526	C	5.58722	C	0.289617
	Mol2702	[H]OC(=O)c1c([H])n(c2c(F)c(N3C([H])([H])\C(=N/OC([H])([H])C([H])([H])[H])[C@@]([H])(C(=N[H])N([H])OC([H])([H])[H])C3([H])[H])c(F)c([H])c2c1=O)C([H])([H])C([H])([H])F	8.52582e-06	5.06926	D	5.91609	C	0.286251
	Mol2705	[H]OC(=O)c1c([H])n(c2c([H])c(N3C([H])([H])C([H])([H])N(C(=O)C([H])([H])C([H])([H])[H])C([H])([H])C3([H])[H])c(F)c([H])c2c1=O)C1([H])C([H])([H])C1([H])[H]	2.39527e-07	6.62065	C	5.60532	C	0.326734
	Mol2708	[H]C(C(=O)OC([H])([H])[H])=C1C([H])([H])C([H])([H])N(c2c([H])c([H])c(c([H])c2F)N2C(=O)O[C@@]([H])(C([H])([H])n3nnc([H])c3[H])C2([H])[H])C([H])([H])C1([H])[H]	7.51495e-06	5.12407	D	4.53847	D	0.28102
	Mol2709	[H]N(C(=O)C([H])([H])[H])C([H])([H])[C@]1([H])OC(=O)N(c2c([H])c([H])c(N3C([H])([H])C([H])([H])N(C(=O)c4nc([H])c([H])s4)C([H])([H])C3([H])[H])c(F)c2[H])C1([H])[H]	3.4888e-06	5.45732	D	5.55327	B	0.343243
	Mol2710	[H]N(C(=O)C([H])([H])[H])C([H])([H])[C@]1([H])OC(=O)N(c2c([H])c([H])c(N3C([H])([H])C([H])([H])N(C(=O)c4onc([H])c4[H])C([H])([H])C3([H])[H])c(F)c2[H])C1([H])[H]	2.31929e-06	5.63465	C	5.65411	C	0.30344
	Mol2714	[H]N(C(=O)C([H])([H])[H])C([H])([H])[C@]1([H])OC(=O)N(c2c([H])c([H])c(N3C([H])([H])C([H])([H])N(c4oc(c([H])c4[H])N(=O)=O)C([H])([H])C3([H])[H])c(F)c2[H])C1([H])[H]	1.78906e-05	4.74737	D	5.48826	C	0.312375
	Mol2715	[H]ON([H])C(=N[H])[C@@]1([H])\C(=N\OC([H])([H])[H])C([H])([H])N(c2c(F)c([H])c3c(c2OC([H])([H])[H])n(c([H])c(C(=O)O[H])c3=O)C2([H])C([H])([H])C2([H])[H])C1([H])[H]	5.59083e-07	6.25252	D	6.05606	C	0.206489
	Mol2717	[H]OC(=O)c1c([H])n2c3c(OC([H])([H])[C@]2([H])C([H])([H])[H])c(N2C([H])([H])\C(=N/OC([H])([H])[H])[C@]([H])(C(=N[H])N([H])OC([H])([H])[H])C2([H])[H])c(F)c([H])c3c1=O	5.59083e-07	6.25252	D	6.13875	C	0.195595
	Mol2721	[H]C1=C(N2C(=O)[C@]([H])([C@]([H])(OC(=O)C([H])([H])C([H])(C([H])([H])[H])C([H])([H])[H])C([H])([H])[H])[C@]2([H])S1)C(=O)OC([H])([H])c1c([H])c([H])c(c([H])c1[H])N(=O)=O	0.000460701	3.33658	E	3.5274	E	0.282812
	Mol2724	[H]OC(=O)C1=C(c2sc3c(nc([H])n3c2[H])C(=O)[C@@]2([H])N([H])C([H])([H])[C@]([H])(O[H])C2([H])[H])[C@]([H])(C([H])([H])[H])[C@@]2([H])N1C(=O)[C@]2([H])[C@]([H])(O[H])C([H])([H])[H]	2.24148e-06	5.64946	E	5.44926	E	0.247883
	Mol2726	[H]N(C(=O)C([H])([H])C([H])([H])C([H])([H])C([H])([H])[H])C([H])([H])[C@]1([H])OC(=O)N(c2c([H])c([H])c(c([H])c2[H])-c2nnc3nc([H])c([H])c([H])n23)C1([H])[H]	4.05903e-05	4.39158	C	4.51365	D	0.358731
	Mol2728	[H]OC(=O)C1=C(Sc2sc(nc2C([H])([H])SC([H])([H])C([H])([H])N([H])[H])N([H])[H])C([H])([H])S[C@@]2([H])N1C(=O)[C@@]2([H])N([H])C(=O)C([H])(N=O)c1nc(N([H])[H])c([H])c([H])c1[H]	3.43601e-06	5.46395	E	5.5705	E	0.21287
	Mol2731	[H]Oc1c([H])c([H])c(c([H])c1[H])[C@@]1([H])c2c([H])c(OC([H])([H])[H])c(OC([H])([H])[H])c([H])c2C([H])=C(C([H])([H])[H])[C@]1([H])C([H])([H])[H]	3.14673e-05	4.50214	B	4.17157	B	0.423947
	Mol2735	[H]ON(C([H])([H])c1c([H])c([H])c([H])c([H])c1[H])[C@@]([H])(c1c([H])n([H])c2c([H])c([H])c(Cl)c([H])c12)C([H])([H])C([H])(C([H])([H])[H])C([H])([H])[H]	0.000374097	3.42702	A	3.79367	A	0.397032
	Mol2739	[H]OC(=O)c1c([H])n(c2c(F)c(N3C([H])([H])\C(=N/OC([H])([H])[H])[C@](C([H])([H])[H])(C([H])([H])N([H])[H])C3([H])[H])c(F)c(N([H])[H])c2c1=O)C1([H])C([H])([H])C1([H])[H]	4.59589e-09	8.33763	C	6.50631	C	0.291101
	Mol2742	[H]OC(=O)c1c([H])n(c2c(F)c(N3C([H])([H])C([H])([H])\C(=N\OC([H])([H])[H])C(C([H])([H])[H])(C([H])([H])N([H])[H])C3([H])[H])c(F)c([H])c2c1=O)C([H])([H])C([H])([H])F	0.000145399	3.83744	C	4.38905	C	0.296285
	Mol2745	[H]OC(=O)c1c([H])n(c2c(F)c(N3C([H])([H])C([H])([H])\C(=N\OC([H])([H])C([H])([H])[H])[C@@](N([H])[H])(C([H])([H])[H])C3([H])[H])c(F)c([H])c2c1=O)C([H])([H])C([H])([H])F	0.000290795	3.53641	C	4.29768	C	0.284258
	Mol2746	[H]ON(C([H])([H])c1c([H])c([H])c([H])c([H])c1[H])[C@@]([H])(c1c([H])n([H])c2c([H])c([H])c(F)c([H])c12)C([H])([H])C([H])(C([H])([H])[H])C([H])([H])[H]	0.000392413	3.40626	A	3.87546	A	0.421533
	Mol2748	[H]N(C(=O)C([H])([H])[H])C([H])([H])[C@]1([H])OC(=O)N(c2c([H])c([H])c(N(C([H])([H])c3c([H])nc([H])c([H])c3[H])C([H])([H])C([H])([H])[H])c(F)c2[H])C1([H])[H]	2.0716e-05	4.68369	C	4.91106	B	0.370877
	Mol2753	[H]OC(=O)c1c([H])n2c3c(OC([H])([H])[C@]2([H])C([H])([H])[H])c(N2C([H])([H])\C(=N/OC([H])([H])[H])[C@](N([H])[H])(C([H])([H])[H])C([H])([H])C2([H])[H])c(F)c([H])c3c1=O	5.9784e-07	6.22341	C	5.93547	C	0.185901
	Mol2754	[H]OC(=O)c1c([H])n2c3c(OC([H])([H])[C@]2([H])C([H])([H])[H])c(N2C([H])([H])\C(=N/OC([H])([H])[H])C(N([H])[H])(C([H])([H])[H])C([H])([H])C2([H])[H])c(F)c([H])c3c1=O	5.9785e-07	6.22341	C	5.92676	C	0.185901
	Mol2757	[H]OC(=O)c1c([H])n(c2c(OC([H])([H])[H])c(N3C([H])([H])\C(=N/OC([H])([H])[H])C([H])(N([H])[H])C([H])([H])C3([H])[H])c(F)c([H])c2c1=O)C1([H])C([H])([H])C1([H])[H]	5.9785e-07	6.22341	C	5.9871	C	0.213581
	Mol2759	[H]OC(=O)c1c([H])n(c2c(OC([H])([H])[H])c(N3C([H])([H])C([H])([H])\C(=N/OC([H])([H])[H])[C@@]([H])(N([H])[H])C3([H])[H])c(F)c([H])c2c1=O)C1([H])C([H])([H])C1([H])[H]	2.39136e-06	5.62135	C	5.18909	C	0.209713
	Mol2762	[H]OC(=O)c1c([H])n2c3c(OC([H])([H])[C@]2([H])C([H])([H])[H])c(N2C([H])([H])\C(=N\OC([H])([H])C([H])([H])[H])C([H])([H])[C@]([H])(N([H])[H])C2([H])[H])c(F)c([H])c3c1=O	9.56546e-06	5.01929	C	4.88747	C	0.177055
	Mol2763	[H]OC(=O)c1c([H])n2c3c(OC([H])([H])[C@]2([H])C([H])([H])[H])c(N2C([H])([H])\C(=N\OC([H])([H])C([H])([H])[H])C([H])([H])C([H])(N([H])[H])C2([H])[H])c(F)c([H])c3c1=O	9.5656e-06	5.01929	C	4.90146	C	0.177055
	Mol2764	[H]N(C(=O)C([H])([H])[H])C([H])([H])[C@]1([H])OC(=O)N(c2c([H])c([H])c(C3=NO[C@]([H])(C(=O)N4C([H])([H])C([H])([H])OC([H])([H])C4([H])[H])C3([H])[H])c(F)c2[H])C1([H])[H]	1.84261e-05	4.73457	B	5.02703	B	0.22543
	Mol2766	[H]N(C(=O)N1C([H])([H])C([H])([H])N(c2c([H])c([H])c(c([H])c2F)N2C(=O)O[C@@]([H])(C([H])([H])N([H])C(=O)C([H])([H])[H])C2([H])[H])C([H])([H])C1([H])[H])c1nc([H])c([H])s1	4.32754e-06	5.36376	B	5.43743	B	0.3558
	Mol2768	[H]OC(=O)c1c([H])n(c2nc(N3C([H])([H])\C(=N/OC([H])([H])C([H])([H])[H])[C@]([H])(C(=N[H])N([H])OC([H])([H])[H])C3([H])[H])c(F)c([H])c2c1=O)C1([H])C([H])([H])C1([H])[H]	5.60314e-07	6.25157	D	5.33245	D	0.220047
	Mol2770	[H]N([H])C(=S)N([H])C([H])([H])[C@]1([H])OC(=O)N(c2c([H])c([H])c(N3C([H])([H])C([H])([H])N(C([H])([H])c4oc(c([H])c4[H])N(=O)=O)C([H])([H])C3([H])[H])c(F)c2[H])C1([H])[H]	2.09139e-06	5.67957	D	4.93973	C	0.299814
	Mol2772	[H]N(C(=O)C([H])([H])[H])C([H])([H])[C@]1([H])OC(=O)N(c2c([H])c([H])c(c([H])c2[H])N2C([H])([H])C([H])([H])N(c3sc(c([H])c3[H])N(=O)=O)C([H])([H])C2([H])[H])C1([H])[H]	2.24643e-06	5.64851	B	5.37599	B	0.38132
	Mol2778	[H]N(c1nc([H])n(c2nc([H])nc12)C([H])([H])[H])C([H])([H])C([H])([H])C([H])([H])Oc1c(Br)c([H])c(c([H])c1Br)C([H])([H])C([H])([H])N(C(=O)C([H])([H])[H])C([H])([H])[H]	0.000464656	3.33287	D	4.56931	D	0.422743
	Mol2780	[H]N(c1nc2nc([H])n(c2c(=O)n1[H])C([H])([H])C([H])([H])C([H])([H])C([H])([H])N1C([H])([H])C([H])([H])OC([H])([H])C1([H])[H])C([H])([H])c1c([H])c([H])c(Cl)c(Cl)c1[H]	8.88608e-05	4.05129	A	4.57482	D	0.326919
	Mol2781	[H]Oc1c(Cl)c([H])c(c([H])c1-c1c([H])c(c([H])c(Cl)c1O[H])C([H])([H])C([H])([H])C([H])([H])C([H])([H])[H])C([H])([H])C([H])([H])C([H])([H])C([H])([H])[H]	2.18506e-05	4.66054	B	3.88392	B	0.403796
	Mol2786	[H]OC(=O)c1c([H])n(c2c(F)c(N3C([H])([H])C([H])([H])\C(=N/OC([H])([H])[H])[C@](C([H])([H])[H])(C([H])([H])N([H])[H])C3([H])[H])c(F)c([H])c2c1=O)C([H])([H])C([H])([H])[H]	7.57966e-05	4.12035	C	4.34853	C	0.301857
	Mol2790	[H]N(C(=O)C([H])([H])[H])C([H])([H])[C@]1([H])OC(=O)N(c2c([H])c([H])c(N3C([H])([H])C([H])([H])C(=C([H])C(=O)C([H])([H])[H])C([H])([H])C3([H])[H])c(F)c2[H])C1([H])[H]	4.11119e-05	4.38603	B	5.03252	B	0.323318
	Mol2793	[H]OC(=O)c1c([H])n(c2nc(N3C([H])([H])C([H])([H])\C(=N/OC([H])([H])[H])[C@@]([H])(N(C([H])([H])[H])C([H])([H])[H])C3([H])[H])c(F)c([H])c2c1=O)C1([H])C([H])([H])C1([H])[H]	2.397e-06	5.62033	D	5.14689	D	0.24197
	Mol2796	[H]OC(=O)c1c([H])n(c2nc(N3C([H])([H])\C(=N/OC([H])([H])C([H])([H])[H])C(N([H])[H])(C([H])([H])[H])C([H])([H])C3([H])[H])c(F)c([H])c2c1=O)C1([H])C([H])([H])C1([H])[H]	5.9926e-07	6.22238	D	5.22978	D	0.231697
	Mol2798	[H]OC(=O)c1c([H])n(c2nc(N3C([H])([H])C([H])([H])\C(=N/OC([H])([H])C([H])([H])[H])[C@@]([H])(N([H])C([H])([H])[H])C3([H])[H])c(F)c([H])c2c1=O)C1([H])C([H])([H])C1([H])[H]	9.588e-06	5.01827	D	4.69301	D	0.238306
	Mol2799	[H]OC(=O)c1c([H])n(c2nc(N3C([H])([H])C([H])([H])\C(=N\OC([H])([H])C([H])([H])[H])[C@](N([H])[H])(C([H])([H])[H])C3([H])[H])c(F)c([H])c2c1=O)C1([H])C([H])([H])C1([H])[H]	0.000306816	3.51312	D	4.46032	D	0.227203
	Mol2800	[H]OC(=O)c1c([H])n(c2nc(N3C([H])([H])\C(=N/OC([H])([H])C([H])([H])[H])C([H])(N([H])C([H])([H])[H])C([H])([H])C3([H])[H])c(F)c([H])c2c1=O)C1([H])C([H])([H])C1([H])[H]	9.58816e-06	5.01826	D	5.53143	D	0.235258
	Mol2802	[H]N(C(=O)OC(C([H])([H])[H])(C([H])([H])[H])C([H])([H])[H])c1nn(c([H])c1[H])-c1c([H])c([H])c(c([H])c1F)N1C(=O)O[C@@]([H])(C([H])([H])N([H])C(=O)C([H])([H])[H])C1([H])[H]	4.61699e-06	5.33564	D	4.82597	D	0.328
	Mol2803	[H]N(C(=O)OC(C([H])([H])[H])(C([H])([H])[H])C([H])([H])[H])c1c([H])nn(c1[H])-c1c([H])c([H])c(c([H])c1F)N1C(=O)O[C@@]([H])(C([H])([H])N([H])C(=O)C([H])([H])[H])C1([H])[H]	9.23398e-06	5.03461	D	4.89234	D	0.342034
	Mol2806	[H]N([H])c1nc2c([H])c([H])c(N([H])C(=O)c3c([H])c([H])c(c([H])c3[H])C([H])([H])C([H])([H])C([H])([H])C([H])([H])C([H])([H])C([H])([H])[H])c([H])c2n1[H]	1.25088e-05	4.90279	D	4.6436	D	0.472847
	Mol2808	[H]C(=C([H])C1=C(C([H])([H])[H])C([H])([H])C([H])([H])C([H])([H])C1(C([H])([H])[H])C([H])([H])[H])C(=O)C(\[H])=C(/[H])c1c([H])c([H])c([H])c([H])c1[H]	0.000892275	3.0495	B	3.58451	B	0.462753
	Mol2811	[H]Oc1c([H])c([H])c(c([H])c1-c1c([H])c(c([H])c(Cl)c1O[H])C([H])([H])C([H])([H])C([H])([H])C([H])([H])[H])C([H])([H])C([H])([H])C([H])([H])C([H])([H])[H]	0.000752662	3.1234	B	4.07714	B	0.403796
	Mol2812	[H]N(C1=C([H])C(=O)[C@]([H])(C(=O)OC([H])([H])C([H])([H])[H])[C@]([H])(C([H])([H])[H])C1([H])[H])c1c([H])c([H])c(N2C([H])([H])C([H])([H])OC([H])([H])C2([H])[H])c(F)c1[H]	4.25322e-05	4.37128	B	4.55584	B	0.482447
	Mol2814	[H]N(C(=S)N1C([H])([H])C([H])([H])C([H])([H])C1([H])[H])C([H])([H])[C@]1([H])OC(=O)N(c2c([H])c(F)c3N4C([H])([H])C([H])([H])C([H])([H])[C@@]4([H])C([H])([H])Oc3c2[H])C1([H])[H]	7.61609e-05	4.11827	B	4.82249	B	0.240101
	Mol2818	[H]N(C(=O)C([H])([H])[H])C([H])([H])[C@]1([H])OC(=O)N(c2c([H])c([H])c(N3C([H])([H])\C(=N/OC([H])([H])C([H])([H])[H])C4(C([H])([H])C4([H])[H])C3([H])[H])c(F)c2[H])C1([H])[H]	3.09258e-05	4.50968	B	4.74595	B	0.333771
	Mol2825	[H]c1nnn(c1[H])C([H])([H])[C@]1([H])OC(=O)N(c2c([H])c([H])c(N3C([H])([H])C([H])([H])N(C(=O)C([H])(C([H])([H])[H])C([H])([H])[H])C([H])([H])C3([H])[H])c(F)c2[H])C1([H])[H]	2.40266e-06	5.61931	D	5.5868	D	0.263227
	Mol2827	[H]c1c(nnn1C([H])([H])[C@@]1([H])OC(=O)N(c2c([H])c([H])c(N3C([H])([H])C([H])([H])N(C(=O)SC([H])([H])C([H])([H])[H])C([H])([H])C3([H])[H])c(F)c2[H])C1([H])[H])C([H])([H])[H]	2.23126e-06	5.65145	D	5.57515	D	0.287198
	Mol2834	[H]c1c(OC([H])([H])C([H])([H])C([H])([H])C([H])([H])C([H])([H])Br)c([H])c2oc(=O)c([H])c(c2c1OC([H])([H])C([H])([H])C([H])([H])C([H])([H])C([H])([H])Br)C([H])([H])[H]	0.000512274	3.2905	B	3.51557	B	0.363354
	Mol2839	[H]ON(C([H])=O)C([H])([H])[C@]([H])(C(=O)N1C([H])([H])C(=C([H])[H])C([H])([H])[C@@]1([H])C(=O)N([H])c1c([H])c([H])c(F)c([H])c1[H])C([H])([H])C([H])([H])C([H])([H])C([H])([H])[H]	1.27815e-06	5.89342	B	5.60678	B	0.326904
	Mol2840	[H]N(C(=S)OC([H])([H])C([H])([H])C([H])([H])C([H])([H])[H])C([H])([H])[C@]1([H])OC(=O)N(c2c([H])c(F)c3N4C([H])([H])C([H])([H])C([H])([H])[C@@]4([H])C([H])([H])Oc3c2[H])C1([H])[H]	7.5621e-05	4.12136	B	5.32861	B	0.246125
	Mol2841	[H]N(C(=O)C([H])([H])[H])C([H])([H])[C@]1([H])OC(=O)N(c2c([H])c([H])c(N3C([H])([H])C([H])([H])N(C(=O)N([H])C4([H])C([H])([H])C4([H])[H])C([H])([H])C3([H])[H])c(F)c2[H])C1([H])[H]	1.90838e-05	4.71934	B	4.99823	B	0.335702
	Mol2844	[H]ON(C([H])=O)C([H])([H])[C@]([H])(C(=O)N1C([H])([H])C([H])=C([H])[C@@]1([H])C(=O)N([H])c1c([H])c([H])c(OC([H])([H])[H])c([H])c1[H])C([H])([H])C([H])([H])C([H])([H])C([H])([H])[H]	2.56936e-06	5.59017	B	5.21299	B	0.322998
	Mol2845	[H]N(C(=O)c1c([H])c([H])c([H])c([H])c1[H])c1c([H])c(C(=O)N([H])C([H])([H])C([H])([H])N2C([H])([H])C([H])([H])C([H])([H])C([H])([H])C2([H])[H])n(c1[H])C([H])([H])[H]	9.0341e-05	4.04412	C	4.41533	C	0.362055
	Mol2858	[H]C1=C2C([H])=C(C(=O)C(=O)C2([H])[C@@]2(C([H])([H])[H])C([H])([H])C([H])([H])C([H])([H])C(C([H])([H])[H])(C([H])([H])[H])[C@]2([H])C1=O)C([H])(C([H])([H])[H])C([H])([H])[H]	1.5914e-05	4.79822	B	4.22807	B	0.392725
	Mol2859	[H]\C(=C(/[H])c1c([H])c([H])c(OC([H])([H])C(\[H])=C(/C([H])([H])[H])C([H])([H])C([H])([H])C([H])=C(C([H])([H])[H])C([H])([H])[H])c([H])c1[H])C(=O)OC([H])([H])[H]	0.000407391	3.38999	B	3.54715	B	0.437687
	Mol2864	[H]N(c1c([H])c([H])c(c(c1[H])C([H])([H])C([H])([H])[H])C([H])([H])[H])c1c([H])c(=O)n(c(=O)n1[H])C([H])([H])C([H])([H])C([H])([H])C([H])([H])C(=O)OC([H])([H])C([H])([H])[H]	5.35895e-05	4.27092	A	4.81056	A	0.271336
	Mol2867	[H]ON(C([H])=O)C([H])([H])[C@]([H])(C(=O)N1C([H])([H])C(=C([H])[H])C([H])([H])[C@@]1([H])C(=O)N([H])c1c([H])c([H])c(O[H])c([H])c1[H])C([H])([H])C([H])([H])C([H])([H])C([H])([H])[H]	1.02776e-05	4.98811	B	5.45786	B	0.316724
	Mol2868	[H]OC(=O)C1=C(S[C@]2([H])C([H])([H])N([H])[C@@]([H])(c3oc(c([H])c3[H])C([H])([H])N([H])C([H])([H])[H])C2([H])[H])[C@]([H])(C([H])([H])[H])[C@@]2([H])N1C(=O)[C@]2([H])[C@]([H])(O[H])C([H])([H])[H]	7.43173e-06	5.12891	E	5.30161	E	0.257968
	Mol2874	[H]N(C(=O)C([H])([H])N1C([H])([H])C([H])([H])N(C(=O)OC(C([H])([H])[H])(C([H])([H])[H])C([H])([H])[H])C([H])([H])C1([H])[H])c1c([H])c([H])c([H])c2N([H])C(=O)C([H])([H])C([H])([H])c12	8.24278e-05	4.08393	B	4.40727	B	0.477483
	Mol2879	[H]ON(C([H])=O)C([H])([H])[C@]([H])(C(=O)N1C([H])([H])C(=C([H])[H])C([H])([H])[C@@]1([H])C(=O)N([H])c1nc([H])c(s1)C([H])([H])[H])C([H])([H])C1([H])C([H])([H])C([H])([H])C([H])([H])C1([H])[H]	1.48745e-07	6.82756	B	5.48789	B	0.31465
	Mol2883	[H]Oc1c([H])c(O[H])c(c(O[H])c1C(=O)C([H])(C([H])([H])[H])C([H])([H])[H])C([H])([H])C(\[H])=C(/C([H])([H])[H])C([H])([H])C([H])([H])C([H])=C(C([H])([H])[H])C([H])([H])[H]	1.17701e-05	4.92922	B	4.70047	B	0.414243
	Mol2884	[H]Oc1c([H])c(O[H])c(C(=O)C([H])(C([H])([H])[H])C([H])([H])[H])c(OC([H])([H])C(\[H])=C(/C([H])([H])[H])C([H])([H])C([H])([H])C([H])=C(C([H])([H])[H])C([H])([H])[H])c1[H]	2.351e-05	4.62875	B	4.31209	B	0.414662
	Mol2886	[H]OC(=O)C([H])([H])C([H])(N([H])[H])C([H])(O[H])C([H])(OP(=O)(O[H])O[H])C(=O)N([H])C([H])(C([H])([H])C([H])(C([H])([H])[H])C([H])([H])[H])C1([H])OC(=O)c2c(O[H])c([H])c([H])c([H])c2C1([H])[H]	0.000495883	3.30462	B	4.02976	B	0.449305
	Mol2888	[H]N=C(N([H])[H])N([H])N=C(c1sc(nc1C([H])([H])[H])-c1c([H])c([H])c(c([H])c1[H])C([H])([H])C([H])([H])C([H])([H])C([H])([H])C([H])([H])C([H])([H])C([H])([H])[H])C([H])([H])[H]	8.08158e-06	5.0925	A	5.20634	B	0.291572
	Mol2889	[H]OC1=C(C(=O)C([H])([H])[H])C(=O)N(C([H])([H])C2=C([H])C([H])([H])[C@@]3([H])C([H])([H])[C@]2([H])C3(C([H])([H])[H])C([H])([H])[H])[C@@]1([H])C([H])([H])C([H])(C([H])([H])[H])C([H])([H])[H]	1.20765e-06	5.91806	B	5.43518	B	0.338305
	Mol2892	[H]OC(=O)C([H])([H])[C@]([H])(N([H])C(=O)C([H])=C([H])C(C([H])([H])[H])(C([H])([H])[H])C([H])([H])C(\[H])=C(/C([H])([H])[H])C([H])([H])C([H])([H])C(\[H])=C(\Br)C([H])([H])[H])C(=O)OC([H])([H])[H]	0.000225664	3.64654	B	3.71728	B	0.305133
	Mol2893	[H]Oc1c([H])c([H])c([H])c2c1C(=O)OC([H])(C2([H])[H])C([H])(N([H])C(=O)C([H])(OP(=O)(O[H])O[H])C([H])(O[H])C([H])(N([H])[H])C([H])([H])C(=O)N([H])[H])C([H])([H])C([H])(C([H])([H])[H])C([H])([H])[H]	0.000496853	3.30377	B	3.97475	B	0.45994
	Mol2897	[H]C([H])=C(C([H])([H])[H])[C@]1([H])C([H])([H])C(=O)[C@]2(C([H])([H])[H])C([H])([H])\C([H])=C(C([H])([H])[H])/C([H])([H])C([H])([H])\C([H])=C(C([H])([H])[H])/C([H])([H])C([H])([H])[C@@]12[H]	0.000447182	3.34952	B	4.22832	B	0.40751
	Mol2898	[H]C([H])=C(C([H])([H])[H])[C@@]1([H])C([H])([H])C(=O)[C@]2(C([H])([H])[H])C([H])([H])\C([H])=C(C([H])([H])[H])/C([H])([H])C([H])([H])\C([H])=C(C([H])([H])[H])/C([H])([H])C([H])([H])[C@@]12[H]	5.58977e-05	4.25261	B	3.71965	B	0.40751
	Mol2902	[H]OC(=O)[C@]1(C([H])([H])[H])C([H])([H])C([H])([H])C([H])([H])[C@]2(C3=C([H])C([H])([H])[C@](C([H])=C([H])[H])(C([H])([H])[H])C([H])([H])[C@]3([H])C([H])([H])C([H])([H])[C@]12[H])C([H])([H])[H]	0.000105879	3.97519	B	4.11261	B	0.365701
	Mol2903	[H]OC(=O)[C@]1(C([H])([H])[H])C([H])([H])C([H])([H])C([H])([H])[C@]2(C3=C([H])C([H])([H])[C@](C([H])=C([H])[H])(C([H])([H])[H])C([H])([H])C3([H])C([H])([H])C([H])([H])[C@]12[H])C([H])([H])[H]	0.000105882	3.97518	B	4.11492	B	0.365701
	Mol2904	[H]O[C@@]1([H])OC(=O)C([H])=C1C([H])([H])C([H])([H])[C@@]1(C([H])([H])[H])[C@]([H])(C([H])([H])[H])C([H])([H])C([H])([H])[C@]2(C(=C([H])C([H])([H])C([H])([H])[C@]12[H])C([H])([H])[H])C([H])([H])[H]	7.01448e-05	4.154	B	4.10167	B	0.374383
	Mol2910	[H]O[C@@]1([H])C([H])([H])C([H])([H])[C@@]([H])(C([H])(C([H])([H])[H])C([H])([H])[H])[C@@]2(C([H])([H])Br)C([H])([H])C([H])([H])[C@@]3(C([H])=C([H])C(=O)[C@@](O[H])(C([H])([H])[H])[C@@]3([H])[C@]12[H])C([H])([H])[H]	6.27901e-07	6.20211	B	4.4279	B	0.381851
	Mol2911	[H]ON(C([H])=O)C([H])([H])[C@]([H])(C(=O)N1C([H])([H])C(=C([H])[H])C([H])([H])[C@@]1([H])C(=O)N1C([H])([H])C([H])([H])OC([H])([H])C1([H])[H])C([H])([H])C1([H])C([H])([H])C([H])([H])C([H])([H])C1([H])[H]	5.08613e-06	5.29361	B	4.97225	B	0.297961
	Mol2913	[H]C([H])=C(C([H])([H])[H])[C@@]1([H])C([H])([H])C([H])([H])[C@]2(C([H])([H])[H])C([H])([H])\C([H])=C(C([H])([H])[H])/C([H])([H])C([H])([H])\C([H])=C(C([H])([H])[H])/C([H])([H])C([H])([H])[C@@]12[H]	5.87677e-05	4.23086	B	4.28072	B	0.421002
	Mol2914	[H]O[C@]1([H])C([H])=C2[C@]3([H])[C@@](O[H])(C([H])([H])[H])C([H])([H])C([H])([H])[C@]([H])(Br)[C@@]3(C([H])([H])[H])C([H])([H])C([H])([H])[C@]2(C([H])([H])Br)[C@@]([H])(C1([H])[H])C([H])(C([H])([H])[H])C([H])([H])[H]	3.46257e-05	4.4606	B	4.82	B	0.365313
	Mol2916	[H]OO[C@]1([H])C([H])=C2[C@]3([H])[C@@](O[H])(C([H])([H])[H])[C@@]([H])(O[H])C([H])([H])[C@]([H])(Br)[C@@]3(C([H])([H])[H])C([H])([H])C([H])([H])[C@]2(C([H])([H])Br)[C@@]([H])(C1([H])[H])C([H])(C([H])([H])[H])C([H])([H])[H]	3.23839e-05	4.48967	B	4.60749	B	0.365873
	Mol2917	[H]OO[C@]1([H])C([H])=C2[C@]3([H])[C@@](O[H])(C([H])([H])[H])[C@]([H])(O[H])C([H])([H])[C@]([H])(Br)[C@@]3(C([H])([H])[H])C([H])([H])C([H])([H])[C@]2(C([H])([H])Br)[C@@]([H])(C1([H])[H])C([H])(C([H])([H])[H])C([H])([H])[H]	3.23839e-05	4.48967	B	4.60867	B	0.365873
	Mol2920	[H]OC(=O)[C@@]([H])(N([H])C(=O)C([H])=C([H])C(C([H])([H])[H])(C([H])([H])[H])C([H])([H])C(\[H])=C(/C([H])([H])[H])C([H])([H])C([H])([H])C(\[H])=C(\Br)C([H])([H])[H])C([H])([H])C([H])([H])SC([H])([H])[H]	0.00022465	3.64849	B	3.96049	B	0.316097
	Mol2923	[H]N(C1=NC(N=C(N([H])C([H])([H])C([H])([H])C([H])([H])C([H])([H])C([H])([H])C([H])([H])C([H])([H])C([H])([H])[H])N1[H])(C([H])([H])[H])C([H])([H])[H])C([H])([H])c1c([H])c([H])c([H])c([H])c1Cl	2.12064e-06	5.67353	B	5.48977	B	0.32482
	Mol2925	[H]N(C1=NC(N=C(N([H])C([H])([H])C([H])([H])C([H])([H])C([H])([H])C([H])([H])C([H])([H])C([H])([H])C([H])([H])[H])N1[H])(C([H])([H])[H])C([H])([H])[H])C([H])([H])c1c([H])c([H])c(Cl)c([H])c1[H]	2.12064e-06	5.67353	B	5.50553	B	0.316828
	Mol2927	[H]C([H])=C(C([H])([H])[H])[C@@]1([H])C([H])([H])C([H])([H])[C@]2(C([H])([H])[H])C([H])([H])\C([H])=C(C([H])([H])[H])/C([H])([H])C([H])([H])[C@]3([H])O[C@@]3(C([H])([H])[H])C([H])([H])C([H])([H])[C@@]12[H]	1.38767e-05	4.85771	B	4.16036	B	0.376518
	Mol2928	[H]O[C@]1([H])C([H])([H])[C@]([H])(C(=C([H])[H])C([H])([H])[H])[C@]2([H])C([H])([H])C([H])([H])\C(=C([H])/C([H])([H])C([H])([H])\C(=C([H])/C([H])([H])[C@@]12C([H])([H])[H])C([H])([H])[H])C([H])([H])[H]	6.93835e-06	5.15874	B	4.4041	B	0.379392
	Mol2930	[H]OC([H])([H])[C@]1(C([H])([H])[H])C([H])([H])C([H])([H])C([H])([H])[C@]2(C3=C(C([H])([H])C([H])([H])[C@]12[H])C([H])([H])[C@@](C([H])=C([H])[H])(C([H])([H])[H])C([H])([H])C3([H])[H])C([H])([H])[H]	0.000222027	3.65359	B	4.91167	B	0.392624
	Mol2931	[H]OC([H])([H])[C@]1(C([H])([H])[H])C([H])([H])C([H])([H])C([H])([H])[C@]2(C3=C([H])C([H])([H])[C@](C([H])=C([H])[H])(C([H])([H])[H])C([H])([H])[C@@]3([H])C([H])([H])C([H])([H])[C@]12[H])C([H])([H])[H]	6.93835e-06	5.15874	B	4.54148	B	0.391648
	Mol2932	[H]OC([H])([H])[C@]1(C([H])([H])[H])C([H])([H])C([H])([H])C([H])([H])[C@]2(C3=C([H])C([H])([H])[C@](C([H])=C([H])[H])(C([H])([H])[H])C([H])([H])C3([H])C([H])([H])C([H])([H])[C@]12[H])C([H])([H])[H]	6.93853e-06	5.15873	B	4.54036	B	0.391648
	Mol2934	[H]OC(=O)[C@@]([H])(N([H])C(=O)C([H])=C([H])C([H])([H])C([H])([H])C([H])([H])C([H])([H])C([H])([H])C([H])([H])C([H])([H])C([H])([H])C([H])([H])C([H])=C(Br)Br)C([H])([H])C([H])(C([H])([H])[H])C([H])([H])[H]	5.88128e-06	5.23053	B	4.61359	B	0.333207
	Mol2936	[H]N(C1=NC(N=C(N([H])C([H])([H])C([H])([H])C([H])([H])C([H])([H])C([H])([H])C([H])([H])C([H])([H])C([H])([H])[H])N1[H])(C([H])([H])[H])C([H])([H])[H])C([H])([H])c1c([H])c([H])c([H])c([H])c1[H]	4.66087e-06	5.33153	B	5.4797	B	0.303015
	Mol2940	[H]N(C1=NC(N=C(N([H])C([H])([H])C([H])([H])C([H])([H])C([H])([H])C([H])([H])C([H])([H])C([H])([H])[H])N1[H])(C([H])([H])[H])C([H])([H])[H])C([H])([H])c1c([H])c([H])c(c([H])c1[H])C([H])([H])[H]	4.66087e-06	5.33153	B	5.52034	B	0.30409
	Mol2941	[H]OC1=C(C(=O)C([H])([H])[H])C(=O)N(C([H])([H])C([H])([H])[C@]([H])(C([H])([H])[H])C([H])([H])C(\[H])=C(/[H])C([H])(C([H])([H])[H])C([H])([H])[H])[C@@]1([H])C([H])([H])C([H])(C([H])([H])[H])C([H])([H])[H]	2.98282e-07	6.52537	B	5.2354	B	0.33848
	Mol2943	[H]N1C(O[C@]([H])(C1=O)C([H])([H])C([H])([H])C([H])([H])C([H])([H])C([H])([H])[H])=C([H])C(=O)C([H])([H])C(=C([H])C([H])([H])C([H])([H])C([H])([H])C([H])([H])C([H])([H])C([H])([H])[H])C([H])([H])[H]	4.47423e-06	5.34928	B	5.13737	B	0.424388
	Mol2944	[H]O[C@@]1([H])C([H])([H])C([H])([H])[C@@]([H])(C([H])(C([H])([H])[H])C([H])([H])[H])[C@@]2(C([H])([H])Br)C([H])([H])C([H])([H])[C@]3(C([H])([H])[H])[C@@]([H])(Br)C([H])([H])C([H])([H])[C@@](O[H])(C([H])([H])[H])[C@@]3([H])[C@]12[H]	2.15471e-06	5.66661	B	4.49176	B	0.421114
	Mol2945	[H]O[C@]1(C([H])([H])C([H])([H])[C@]2(C([H])([H])[H])C([H])([H])\C([H])=C(C([H])([H])[H])/C([H])([H])C([H])([H])\C([H])=C(C([H])([H])[H])/C([H])([H])C([H])([H])[C@@]12[H])C([H])(C([H])([H])[H])C([H])([H])[H]	2.75607e-05	4.55971	B	4.57022	B	0.384502
	Mol2947	[H]OC(C([H])([H])[H])(C([H])([H])[H])[C@@]1([H])C([H])([H])C([H])([H])[C@]2(C([H])([H])[H])C([H])([H])\C([H])=C(C([H])([H])[H])/C([H])([H])C([H])([H])\C([H])=C(C([H])([H])[H])/C([H])([H])C([H])([H])[C@@]12[H]	2.75607e-05	4.55971	B	4.51017	B	0.384502
	Mol2950	[H]OC1=C(C(=O)C([H])([H])[H])C(=O)N(C([H])([H])C([H])([H])C([H])([H])C([H])([H])C([H])([H])C([H])([H])C([H])([H])C([H])([H])C([H])([H])C([H])([H])[H])[C@]1([H])C([H])([H])C([H])(C([H])([H])[H])C([H])([H])[H]	2.37199e-06	5.62489	B	5.87798	B	0.337811
	Mol2952	[H]O[C@]([H])(C([H])([H])[H])[C@]1([H])C(=O)[C@]([H])(N(C(=O)C(\[H])=C(/[H])C([H])([H])C([H])([H])C([H])([H])C([H])([H])C([H])([H])C([H])([H])C([H])([H])[H])[C@@]1([H])O[H])C([H])([H])C([H])(C([H])([H])[H])C([H])([H])[H]	2.2646e-06	5.64501	B	4.93887	B	0.350792
	Mol2953	[H]N([H])c1nc([H])c(n1[H])C([H])([H])C([H])([H])C([H])([H])C([H])([H])C([H])([H])C([H])([H])N([H])C(=O)O[C@]1([H])C([H])([H])[C@]([H])(C([H])([H])[H])C([H])([H])C([H])([H])[C@@]1([H])C([H])(C([H])([H])[H])C([H])([H])[H]	2.19604e-05	4.65836	D	4.60408	D	0.445432
	Mol2955	[H]C([H])([H])C([H])(C([H])([H])[H])[C@]1([H])C([H])([H])C([H])([H])[C@@]([H])(C([H])([H])[H])C([H])([H])[C@@]1([H])OSSO[C@]1([H])C([H])([H])[C@]([H])(C([H])([H])[H])C([H])([H])C([H])([H])[C@@]1([H])C([H])(C([H])([H])[H])C([H])([H])[H]	4.27532e-05	4.36903	B	4.3521	B	0.425522
	Mol2957	[H]O[C@@]1([H])[C@@]([H])(O[C@]2([H])[C@@]([H])(O[H])[C@]([H])(O[C@]3([H])OC(=C([H])C([H])([H])[C@]3([H])N([H])[H])[C@]([H])(N([H])[H])C([H])([H])[H])[C@@]([H])(N([H])[H])C([H])([H])[C@@]2([H])N([H])[H])OC([H])([H])[C@@](O[H])(C([H])([H])[H])[C@]1([H])N([H])C([H])([H])[H]	5.41956e-07	6.26604	B	5.87309	B	0.327142
	Mol2958	[H]OC([H])([H])[C@@]1([H])O[C@]([H])(O[C@]2([H])[C@@]([H])(O[H])[C@]([H])(O[C@@]3([H])O[C@]([H])(C([H])([H])N([H])[H])[C@@]([H])(N([H])C(=O)C([H])([H])[H])[C@]([H])(O[H])[C@@]3([H])N([H])[H])[C@@]([H])(N([H])[H])C([H])([H])[C@@]2([H])N([H])[H])[C@]([H])(O[H])[C@@]([H])(N([H])[H])[C@]1([H])O[H]	3.05176e-05	4.51545	B	4.74503	B	0.300117
	Mol2961	[H]N(C(=O)C([H])([H])C([H])([H])C([H])([H])C([H])([H])C([H])([H])OP([O-])(=O)OC([H])([H])C([H])([H])[N+](C([H])([H])[H])(C([H])([H])[H])C([H])([H])[H])C([H])([H])C([H])([H])C([H])([H])C([H])([H])C([H])([H])C([H])([H])C([H])([H])C([H])([H])C([H])([H])[H]	0.000350206	3.45568	B	4.79195	B	0.421502
	Mol2963	[H]OC([H])([H])C([H])([H])OP(=O)(O[H])OC([H])([H])[C@]([H])(N([H])S(=O)(=O)C([H])([H])C([H])([H])C([H])([H])C([H])([H])C([H])([H])C([H])([H])C([H])([H])C([H])([H])C([H])([H])C([H])([H])[H])C([H])([H])C([H])([H])C([H])([H])C([H])([H])C([H])([H])C([H])([H])[H]	3.2963e-06	5.48197	D	4.52746	B	0.461469
	Mol2965	[H]OC(=O)C([H])([H])N1C(=S)S\C(=C(\[H])c2c([H])n(nc2-c2c([H])c([H])c(Cl)c([H])c2Cl)-c2c([H])c([H])c([H])c([H])c2[H])C1=O	8.18033e-06	5.08723	A	4.76162	A	0.23361
	Mol2967	[H]c1c([H])c([H])c2c(C(=O)c3c([H])c([H])c(Cl)c([H])c3[H])c(n([H])c2c1[H])-c1c([H])c([H])c(Cl)c([H])c1[H]	0.000100329	3.99857	B	4.68344	A	0.414954
	Mol2971	[H]OC1=C(C(=O)OC1=C([H])c1c([H])c([H])c([H])c2c([H])c([H])c([H])c([H])c12)c1c([H])c([H])c(Cl)c([H])c1[H]	2.29849e-05	4.63856	B	4.64673	B	0.278335
	Mol2972	[H]Oc1nsc2n(c3c([H])c(c(F)c([H])c3c(=O)c12)-c1c([H])c([H])c2c([H])nc([H])nc2c1[H])C1([H])C([H])([H])C1([H])[H]	0.000158384	3.80029	E	4.9289	E	0.229206
	Mol2975	[H]OC(=O)C([H])([H])N1C(=S)S\C(=C(\[H])c2c([H])n(nc2-c2c([H])c([H])c([H])c(Br)c2[H])-c2c([H])c([H])c([H])c([H])c2[H])C1=O	1.60329e-05	4.79499	A	4.44888	A	0.229056
	Mol2978	[H]OC(=O)C([H])([H])N1C(=S)S\C(=C(/[H])c2c([H])c([H])c(\C([H])=C(/[H])C(=O)c3c([H])c([H])c([H])c(Br)c3[H])c([H])c2[H])C1=O	1.64286e-05	4.7844	A	5.00828	A	0.287842
	Mol2982	[H]OC(=O)C([H])([H])N1C(=S)S\C(=C(\[H])c2c([H])n(nc2-c2c([H])c([H])c([H])c(Cl)c2[H])-c2c([H])c([H])c([H])c([H])c2[H])C1=O	3.51629e-05	4.45392	A	4.50644	A	0.231305
	Mol2987	[H]OC(=O)C([H])([H])N1C(=S)S\C(=C(/[H])c2c([H])c([H])c(\C([H])=C(/[H])C(=O)c3c([H])c([H])c(Cl)c([H])c3[H])c([H])c2[H])C1=O	9.02924e-06	5.04435	A	5.03583	A	0.290279
	Mol2988	[H]Oc1nsc2n(c3c([H])c(-c4c([H])c5c([H])c([H])c([H])c([H])c5n4[H])c(F)c([H])c3c(=O)c12)C1([H])C([H])([H])C1([H])[H]	1.02279e-05	4.99021	E	4.73349	E	0.247149
	Mol2990	[H]Oc1nsc2n(c3c([H])c(c(F)c([H])c3c(=O)c12)-c1c([H])c([H])c(c([H])c1[H])C([H])([H])C#N)C1([H])C([H])([H])C1([H])[H]	1.27849e-06	5.8933	E	4.6787	E	0.227197
	Mol2993	[H]OC(=O)C([H])([H])N1C(=S)S\C(=C(/[H])c2c([H])c([H])c(\C([H])=C(/[H])C(=O)c3c([H])c([H])c(F)c([H])c3[H])c([H])c2[H])C1=O	9.36692e-06	5.0284	A	4.90016	A	0.295402
	Mol2994	[H]OC(=O)C([H])([H])N1C(=S)S\C(=C(/[H])c2c([H])c([H])c(\C([H])=C(/[H])C(=O)c3c([H])c([H])c(c([H])c3[H])N(=O)=O)c([H])c2[H])C1=O	8.81e-06	5.05502	A	4.68296	A	0.304489
	Mol2996	[H]OC(=O)C([H])([H])c1c(c2c([H])c3c(c([H])oc3c(c2oc1=O)C([H])([H])[H])-c1c([H])c([H])c(Br)c([H])c1[H])C([H])([H])[H]	4.69467e-06	5.3284	B	5.17682	A	0.312212
	Mol2998	[H]c1c([H])c([H])c2n([H])c(nc2c1[H])C([H])([H])N(c1c([H])c([H])c(Cl)c([H])c1Cl)C([H])([H])c1c([H])c([H])c(F)c([H])c1F	0.000153455	3.81402	D	4.02193	D	0.456914
	Mol3003	[H]OC(=O)C([H])([H])N1C(=S)S\C(=C(\[H])c2c([H])n(nc2-c2c([H])c([H])c([H])c([H])c2[H])-c2c([H])c([H])c([H])c([H])c2[H])C1=O	7.59995e-05	4.11919	A	4.36611	A	0.240844
	Mol3005	[H]OC(=O)c1c([H])c([H])c(\C([H])=C2/SC(=S)N(C2=O)C([H])([H])c2nnc(o2)-c2c([H])c([H])c([H])c(c2[H])C([H])([H])[H])c([H])c1[H]	7.32181e-05	4.13538	A	4.58694	B	0.293101
	Mol3008	[H]OC(=O)c1c([H])n(-c2c([H])c([H])c(F)c([H])c2F)c2nc(N3C([H])([H])\C(=N/OC([H])(F)F)[C@]([H])(C([H])([H])N([H])[H])C3([H])[H])c(F)c([H])c2c1=O	8.04639e-06	5.0944	D	4.97302	D	0.260049
	Mol3009	[H]Oc1nsc2n(c3c([H])c(c(F)c([H])c3c(=O)c12)-c1c([H])c([H])c2c(c1[H])C([H])([H])N([H])C2([H])[H])C1([H])C([H])([H])C1([H])[H]	5.08783e-06	5.29347	E	5.23134	E	0.211309
	Mol3011	[H]OC(=Nc1c([H])c([H])c([H])c(c1[H])-c1c([H])c2n(c3snc(O[H])c3c(=O)c2c([H])c1F)C1([H])C([H])([H])C1([H])[H])C([H])([H])[H]	0.000156442	3.80565	E	5.046	E	0.245699
	Mol3013	[H]c1onc(OC([H])([H])[C@]2([H])OC(=O)N(c3c([H])c([H])c(c(F)c3[H])-c3c([H])nc(c([H])c3[H])-c3nnc(o3)C([H])([H])[H])C2([H])[H])c1[H]	2.2877e-06	5.6406	C	5.47619	C	0.34051
	Mol3015	[H]N1C(=O)[C@]2(N(C([H])([H])[H])C([H])([H])C3=C2C(=O)c2c([H])c([H])c([H])c([H])c2C3=O)c2c([H])c(c([H])c([H])c12)C([H])([H])[H]	0.000363242	3.4398	B	3.38832	B	0.273439
	Mol3020	[H]Oc1c([H])c([H])c2c([H])c(C([H])=O)c3C(=O)c4c([H])c(OC([H])([H])[H])c(OC([H])([H])[H])c([H])c4-c3c2c1OC([H])([H])[H]	4.3944e-05	4.3571	B	4.11861	B	0.428069
	Mol3022	[H]c1nc2C(=O)c3c(c(C(=O)N4C([H])([H])C([H])([H])N(C([H])([H])[H])C([H])([H])C4([H])[H])c4c([H])c([H])c(Br)c([H])n34)C(=O)c2c([H])c1[H]	7.07877e-05	4.15004	A	4.55029	A	0.225147
	Mol3024	[H]OC(=O)c1c([H])n(-c2c([H])c([H])c(F)c([H])c2F)c2nc(N3C([H])([H])\C(=N/OC([H])([H])F)[C@]([H])(C([H])([H])N([H])[H])C3([H])[H])c(F)c([H])c2c1=O	3.33941e-05	4.47633	D	5.24556	D	0.261103
	Mol3025	[H]Oc1nsc2n(c3c([H])c(c(F)c([H])c3c(=O)c12)-c1c([H])c(c(O[H])c(c1[H])C([H])([H])[H])C([H])([H])[H])C1([H])C([H])([H])C1([H])[H]	5.04921e-06	5.29678	E	5.40239	E	0.214495
	Mol3027	[H]N(C(=O)C([H])([H])[H])C([H])([H])[C@]1([H])OC(=O)N(c2c([H])c([H])c(C([H])=C(C#N)n3nc4c([H])c([H])c([H])c([H])c4n3)c(F)c2[H])C1([H])[H]	3.80824e-05	4.41928	C	5.14026	B	0.375791
	Mol3029	[H]N=C(N([H])[H])c1c([H])c([H])c2c([H])c(n([H])c2c1[H])-c1c([H])c([H])c(Oc2c([H])c([H])c([H])c([H])c2[H])c([H])c1[H]	1.22273e-05	4.91267	D	5.2127	D	0.414801
	Mol3030	[H]OC(=O)c1c([H])n(c2c(OC([H])([H])[H])c(N3C([H])([H])c4c([H])c(Br)sc4C([H])([H])C3([H])[H])c(F)c([H])c2c1=O)C1([H])C([H])([H])C1([H])[H]	3.25188e-05	4.48786	C	5.27208	C	0.237614
	Mol3036	[H]Oc1nsc2n(c3c([H])c(c(F)c([H])c3c(=O)c12)-c1c([H])c([H])c([H])c(c1[H])N(C([H])([H])[H])C([H])([H])[H])C1([H])C([H])([H])C1([H])[H]	8.09884e-05	4.09158	E	4.95109	E	0.245994
	Mol3037	[H]Oc1nsc2n(c3c([H])c(c(F)c([H])c3c(=O)c12)-c1c([H])c([H])c(c([H])c1[H])C([H])([H])C([H])([H])N([H])[H])C1([H])C([H])([H])C1([H])[H]	0.000161977	3.79055	E	5.1326	E	0.218913
	Mol3040	[H]c1nc([H])c(OC([H])([H])[C@]2([H])OC(=O)N(c3c([H])c([H])c(N4C([H])([H])c5nc([H])c([H])c([H])c5C4([H])[H])c(F)c3[H])C2([H])[H])nc1[H]	7.85958e-05	4.1046	D	4.62981	C	0.353788
	Mol3041	[H]OC(=O)C1=C(Sc2c([H])c([H])c(C#N)c3c([H])c([H])c([H])c([H])c23)[C@]([H])(C([H])([H])[H])[C@@]2([H])N1C(=O)[C@]2([H])[C@]([H])(O[H])C([H])([H])[H]	1.26869e-06	5.89664	E	5.20937	E	0.229977
	Mol3042	[H]N=C(N([H])[H])c1c([H])c([H])c2n(c(nc2c1[H])-c1c([H])c([H])c(Oc2c([H])c([H])c([H])c([H])c2[H])c([H])c1[H])C([H])([H])[H]	9.35268e-05	4.02906	D	4.72597	D	0.363282
	Mol3046	[H]OC(=O)C1=C(c2sc3c(nc([H])n3c2[H])C(=O)c2c([H])nc([H])c([H])c2[H])[C@]([H])(C([H])([H])[H])[C@@]2([H])N1C(=O)[C@]2([H])[C@]([H])(O[H])C([H])([H])[H]	9.13034e-06	5.03951	E	5.32788	E	0.254358
	Mol3047	[H]N(C(=S)C([H])([H])[H])C([H])([H])[C@]1([H])OC(=O)N(c2c([H])c([H])c(C([H])=C(C#N)n3nc4c([H])c([H])c([H])c([H])c4n3)c([H])c2[H])C1([H])[H]	4.78319e-06	5.32028	C	4.61125	B	0.396083
	Mol3050	[H]N(C(=O)C([H])([H])[H])C([H])([H])[C@]1([H])OC(=O)N(c2c([H])c([H])c(C([H])=C(C#N)n3nc4c([H])c([H])c([H])c([H])c4n3)c([H])c2[H])C1([H])[H]	1.9893e-05	4.7013	C	4.54296	B	0.395276
	Mol3053	[H]OC(=O)c1c(OC([H])([H])[H])c([H])c(c([H])c1C([H])=C([H])c1c([H])c([H])c2c([H])c([H])c([H])c([H])c2c1[H])C([H])([H])[H]	0.000402349	3.3954	B	3.77382	B	0.412657
	Mol3056	[H]Oc1c([H])c([H])c2c([H])c(C([H])=O)c3c(-c4c([H])c(OC([H])([H])[H])c(OC([H])([H])[H])c([H])c4[C@]3([H])O[H])c2c1OC([H])([H])[H]	0.000174808	3.75744	B	4.05662	B	0.429368
	Mol3057	[H]N(C(=O)c1c2c(C(=O)c3nc([H])c([H])c([H])c3C2=O)n2c([H])c(Br)c([H])c([H])c12)C([H])([H])C([H])([H])C([H])([H])N(C([H])([H])[H])C([H])([H])[H]	8.80933e-06	5.05506	A	4.96618	A	0.224166
	Mol3060	[H]C(=C(C(=O)c1c([H])c([H])c(F)c([H])c1N1C([H])([H])C([H])([H])C([H])([H])C1([H])[H])n1nc([H])nc1[H])c1c([H])c([H])c([H])c([H])c1[H]	4.41801e-05	4.35477	B	4.33926	B	0.34167
	Mol3062	[H]N(C(=O)C1([H])C([H])([H])C1([H])[H])C([H])([H])[C@]1([H])OC(=O)N(c2c([H])c([H])c(c(F)c2[H])-n2c([H])c3nc([H])c([H])c([H])c3c2[H])C1([H])[H]	2.02968e-05	4.69257	D	5.04856	D	0.415396
	Mol3064	[H]Oc1nsc2n(c3c(OC([H])([H])[H])c(c([H])c([H])c3c(=O)c12)-c1c([H])c(nc(c1[H])C([H])([H])[H])C([H])([H])[H])C1([H])C([H])([H])C1([H])[H]	2.54373e-06	5.59453	E	5.67102	E	0.232329
	Mol3066	[H]N(C(=O)C([H])([H])[H])C([H])([H])[C@]1([H])OC(=O)N2c3c([H])c([H])c(c([H])c3OC([H])([H])[C@@]12[H])-c1c([H])nc(c([H])c1[H])-n1c([H])nc([H])c1[H]	1.23411e-06	5.90865	C	5.58519	C	0.23693
	Mol3068	[H]N(C(=O)N([H])C1([H])C([H])([H])C1([H])[H])c1nc2c([H])c(c([H])c(-c3nc([H])c(c([H])n3)C([H])([H])[H])n2c1[H])-c1c([H])nc([H])c([H])c1[H]	0.000166163	3.77947	A	5.49562	A	0.298464
	Mol3070	[H]OC(=O)C1=C(C([H])=C2C(=O)N(c3noc(c3[H])C([H])([H])[H])C([H])([H])C2([H])[H])C([H])([H])S[C@@]2([H])N1C(=O)[C@@]2([H])N([H])C(=O)C([H])(N=O)c1nc(sc1[H])N([H])[H]	1.46768e-05	4.83337	E	4.93355	E	0.192473
	Mol3071	[H]c1nc([H])n(c1[H])C([H])([H])C([H])([H])C([H])([H])C([H])([H])C([H])([H])C([H])([H])N1C(=O)c2c([H])c([H])c([H])c3c(Br)c([H])c([H])c(C1=O)c23	0.000150559	3.82229	B	3.94043	D	0.505915
	Mol3072	[H]Oc1c([H])c(O[H])c(c2c1C(=O)OC2([H])c1c(O[H])c(Cl)c(c(Cl)c1OC([H])([H])[H])C([H])([H])[H])C([H])([H])C([H])=C(C([H])([H])[H])C([H])([H])[H]	5.70693e-05	4.2436	B	4.5462	B	0.414388
	Mol3074	[H]N=C(N([H])[H])N([H])C([H])([H])C([H])([H])c1c([H])c([H])c([H])c2c(c([H])c([H])c([H])c12)-c1c([H])c([H])c(c([H])c1OC([H])([H])[H])C(F)(F)F	2.06631e-05	4.6848	B	4.7209	B	0.451655
	Mol3075	[H]N(C(=O)C([H])([H])[H])C([H])([H])[C@]1([H])OC(=O)N(c2c([H])c([H])c(N3C([H])([H])C([H])=C(c4onc([H])c4C(F)(F)F)C([H])([H])C3([H])[H])c(F)c2[H])C1([H])[H]	0.000136709	3.8642	C	5.22898	C	0.389253
	Mol3077	[H]OC(=O)c1c([H])n(-c2c([H])c([H])c(O[H])c([H])c2[H])c2c([H])c(N3C([H])([H])C([H])([H])N(C([H])([H])[H])C([H])([H])C3([H])[H])c(F)c([H])c2c1=O	2.51798e-07	6.59895	A	5.47535	C	0.367848
	Mol3079	[H]N(C(=O)C([H])([H])[H])C([H])([H])[C@]1([H])OC(=O)N(c2c([H])c([H])c(N3C([H])([H])C([H])=C(c4c([H])onc4C#N)C([H])([H])C3([H])[H])c(F)c2[H])C1([H])[H]	2.35207e-06	5.62855	C	5.1522	C	0.38127
	Mol3085	[H]N(C(=O)C([H])([H])[H])C([H])([H])[C@]1([H])OC(=O)N2c3c([H])c([H])c(c([H])c3OC([H])([H])[C@@]12[H])-c1nc([H])c(c([H])c1[H])N1C(=O)OC([H])([H])C1([H])[H]	2.35769e-06	5.62751	C	5.66086	C	0.250521
	Mol3086	[H]N(C(=O)C([H])([H])[H])C([H])([H])[C@]1([H])OC(=O)N2c3c([H])c([H])c(c([H])c3OC([H])([H])[C@@]12[H])-c1c([H])nc([H])c(c1[H])N1C(=O)OC([H])([H])C1([H])[H]	1.17884e-06	5.92854	C	5.63592	C	0.230912
	Mol3087	[H]OC([H])([H])[C@]1([H])OC(=O)N2c3c([H])c([H])c(c([H])c3OC([H])([H])[C@@]12[H])-c1c([H])nc(c([H])c1[H])N1C(=O)N(C(=O)C([H])([H])[H])C([H])([H])C1([H])[H]	9.43075e-06	5.02545	C	5.40625	C	0.225968
	Mol3090	[H]OC1=C(C(=O)OC1=C([H])C1([H])C([H])([H])C([H])([H])C([H])([H])C([H])([H])C1([H])[H])c1c([H])c([H])c2c([H])c([H])c([H])c([H])c2c1[H]	0.000399824	3.39813	B	4.51344	B	0.277848
	Mol3091	[H]Oc1c([H])c(O[H])c(c2c1C(=O)N([H])C2([H])c1c(O[H])c(Cl)c(c(Cl)c1OC([H])([H])[H])C([H])([H])[H])C([H])([H])C([H])=C(C([H])([H])[H])C([H])([H])[H]	2.28791e-05	4.64056	B	4.76175	B	0.470724
	Mol3094	[H]OC(=O)c1c([H])n(-c2c([H])c([H])c(OP(=O)(O[H])O[H])c([H])c2[H])c2c([H])c(N3C([H])([H])C([H])([H])N(C([H])([H])[H])C([H])([H])C3([H])[H])c(F)c([H])c2c1=O	1.63484e-06	5.78652	A	5.66721	C	0.375547
	Mol3096	[H]N(C(=O)C1([H])C([H])([H])C1([H])[H])C([H])([H])[C@]1([H])OC(=O)N(c2c([H])c([H])c(N3C([H])([H])c4nc([H])c([H])c([H])c4C3([H])[H])c(F)c2[H])C1([H])[H]	5.04838e-06	5.29685	C	5.22623	C	0.34754
	Mol3099	[H]c1nnn(c1[H])C([H])([H])[C@]1([H])OC(=O)N(c2c([H])c([H])c(N3C([H])([H])C([H])([H])N(C(=O)c4oc([H])c([H])c4[H])C([H])([H])C3([H])[H])c(F)c2[H])C1([H])[H]	1.13593e-06	5.94465	D	5.81179	D	0.299914
	Mol3100	[H]N(C(=O)C([H])([H])[H])C([H])([H])[C@]1([H])OC(=O)N(c2c([H])c([H])c(N3C([H])([H])C([H])([H])N(C(=O)c4onc(C#N)c4[H])C([H])([H])C3([H])[H])c(F)c2[H])C1([H])[H]	2.1922e-06	5.65912	C	5.52989	C	0.316101
	Mol3101	[H]N(c1c(nc2c([H])c([H])c([H])c([H])n12)-c1c([H])c([H])c([H])c2c([H])c([H])c([H])c([H])c12)C(C([H])([H])[H])(C([H])([H])[H])C([H])([H])[H]	9.91517e-05	4.0037	A	4.72463	A	0.396092
	Mol3106	[H]N(C(=O)N([H])C([H])([H])C([H])([H])[H])c1nc2c([H])c(c([H])c(-c3nc(c([H])c(n3)C([H])([H])[H])C([H])([H])[H])n2c1[H])-c1c([H])nc([H])c([H])c1[H]	1.03311e-05	4.98585	A	5.54521	A	0.287192
	Mol3107	[H]N(C(=O)N([H])C([H])([H])C([H])([H])[H])c1nc2c([H])c(c([H])c(-c3nc([H])c(c([H])n3)C([H])([H])[H])n2c1[H])-c1c([H])nc(OC([H])([H])[H])c([H])c1[H]	4.96062e-06	5.30446	A	5.0021	A	0.305093
	Mol3112	[H]N(C(=O)C([H])(Cl)Cl)C([H])([H])[C@]1([H])OC(=O)N(c2c([H])c([H])c(N3C([H])([H])C([H])([H])N(C([H])([H])c4oc(c([H])c4[H])[N+]([O-])=O)C([H])([H])C3([H])[H])c(F)c2[H])C1([H])[H]	3.02401e-05	4.51942	D	4.98382	C	0.296943
	Mol3115	[H]c1c([H])c(c([H])c([H])c1Cl)S(=O)(=O)c1nnn2c1nc(N(C([H])([H])C([H])([H])[H])C([H])([H])C([H])([H])[H])c1c([H])c(OC([H])([H])[H])c(OC([H])([H])[H])c([H])c21	6.01061e-07	6.22108	A	5.2742	A	0.173311
	Mol3117	[H]N(C(=O)C([H])(F)F)C([H])([H])[C@]1([H])OC(=O)N(c2c([H])c([H])c(N3C([H])([H])C([H])([H])N(C([H])([H])c4oc(c([H])c4[H])[N+]([O-])=O)C([H])([H])C3([H])[H])c(F)c2[H])C1([H])[H]	4.02287e-06	5.39546	D	5.05661	C	0.296359
	Mol3118	[H]N(C(=O)C([H])([H])[H])C([H])([H])[C@]1([H])OC(=O)N(c2c([H])c([H])c(c(F)c2[H])-n2c([H])c([H])c(C([H])=C([H])C(=O)OC([H])([H])C([H])([H])[H])c2[H])C1([H])[H]	9.63483e-06	5.01616	C	5.06233	D	0.37783
	Mol3120	[H]OC(=O)c1c([H])n(c2c([H])c(c(F)c([H])c2c1=O)-n1nnc(c1[H])C([H])([H])N([H])C1([H])C([H])([H])C([H])([H])C([H])([H])C1([H])[H])C1([H])C([H])([H])C1([H])[H]	3.89133e-05	4.4099	D	4.53384	D	0.30393
	Mol3123	[H]N([H])C(=O)c1c([H])noc1C1=C([H])C([H])([H])N(c2c([H])c([H])c(c([H])c2F)N2C(=O)O[C@@]([H])(C([H])([H])N([H])C(=O)C([H])([H])[H])C2([H])[H])C([H])([H])C1([H])[H]	1.12824e-06	5.9476	C	4.95499	C	0.403975
	Mol3124	[H]N(C(=O)C([H])([H])[H])C([H])([H])[C@]1([H])OC(=O)N(c2c([H])c([H])c(N3C([H])([H])C([H])([H])N(C(=O)c4sc(c([H])c4[H])N(=O)=O)C([H])([H])C3([H])[H])c(F)c2[H])C1([H])[H]	1.22166e-07	6.91305	B	5.51679	C	0.34429
	Mol3127	[H]N(C(=O)C([H])([H])[H])C([H])([H])[C@]1([H])OC(=O)N(c2c([H])c([H])c(N3C([H])([H])C([H])([H])N(C(=O)c4oc(c([H])c4[H])N(=O)=O)C([H])([H])C3([H])[H])c(F)c2[H])C1([H])[H]	1.05229e-06	5.97787	D	5.31569	C	0.285263
	Mol3129	[H]OC([H])([H])[C@]1([H])OC(=O)N2c3c([H])c([H])c(c([H])c3OC([H])([H])[C@@]12[H])-c1c([H])nc(c([H])c1[H])C1(O[H])C([H])([H])C([H])([H])C([H])([H])C1([H])[H]	2.61671e-06	5.58224	C	5.42942	C	0.232489
	Mol3132	[H]N([H])C1(c2nc([H])c(c([H])c2[H])-c2c([H])c([H])c3N4C(=O)O[C@@]([H])(C([H])([H])N([H])C(=O)C([H])([H])[H])[C@]4([H])C([H])([H])Oc3c2[H])C([H])([H])C1([H])[H]	6.34241e-07	6.19775	C	5.57017	C	0.236607
	Mol3133	[H]N(C(=O)C([H])([H])[H])C([H])([H])[C@]1([H])OC(=O)N2c3c([H])c([H])c(c([H])c3OC([H])([H])[C@@]12[H])-c1c([H])nc(c([H])c1[H])C(=O)N(C([H])([H])[H])C([H])([H])[H]	2.43804e-06	5.61296	C	5.57026	C	0.245582
	Mol3134	[H]OC([H])([H])[C@]1([H])OC(=O)N2c3c([H])c([H])c(c([H])c3OC([H])([H])[C@@]12[H])-c1c([H])nc(c([H])c1[H])N1C(=O)C([H])([H])N(C([H])([H])[H])C([H])([H])C1([H])[H]	4.87608e-06	5.31193	C	5.25791	C	0.218143
	Mol3138	[H]Oc1c([H])c([H])c(O[H])c2C(=O)C([H])([H])C(=C(OC(=O)C([H])=C(C([H])([H])[H])C([H])([H])[H])C([H])([H])C([H])=C(C([H])([H])[H])C([H])([H])[H])C(=O)c12	4.21454e-06	5.37525	B	4.70228	B	0.307967
	Mol3139	[H]Oc1c([H])c(O[H])c(C(=O)O[C@]2([H])C([H])([H])C3=C(C(=O)[C@@]2(O[H])C([H])([H])[H])C([H])([H])OC(\C([H])=C(/[H])C([H])([H])[H])=C3[H])c(c1[H])C([H])([H])[H]	8.28712e-05	4.0816	B	4.0292	B	0.32749
	Mol3141	[H]Oc1c([H])c(=NC([H])([H])[C@]([H])(C([H])([H])OC([H])([H])[H])C([H])([H])N([H])C([H])([H])c2c([H])c([H])c(Cl)c(Cl)c2[H])n([H])c2c([H])c([H])c([H])c([H])c12	0.000596493	3.22439	C	4.05463	A	0.41639
	Mol3142	[H]c1nnn(c1[H])C([H])([H])[C@]1([H])OC(=O)N(c2c([H])c([H])c(N3C([H])([H])C([H])([H])C(=C(Cl)C(=O)OC([H])([H])C([H])([H])[H])C([H])([H])C3([H])[H])c(F)c2[H])C1([H])[H]	5.39783e-05	4.26778	D	4.31458	D	0.283746
	Mol3145	[H]OC(=O)c1c([H])n(c2c(OC([H])([H])[H])c(N3C([H])([H])C4(C([H])([H])C4([H])[H])[C@@](N([H])[H])(C([H])([H])[H])C3([H])[H])c(F)c([H])c2c1=O)[C@]1([H])C([H])([H])[C@]1([H])F	3.72162e-06	5.42927	C	5.99701	C	0.258741
	Mol3146	[H]OC(=O)c1c([H])n(c2c(OC([H])([H])[H])c(N3C([H])([H])\C(=C(\F)C([H])([H])N([H])[H])C([H])([H])C([H])([H])C3([H])[H])c(F)c([H])c2c1=O)C1([H])C([H])([H])C1([H])[H]	4.77138e-09	8.32136	C	5.42823	C	0.258734
	Mol3147	[H]C(C(=O)OC([H])([H])C([H])([H])[H])=C1C([H])([H])C([H])([H])N(c2c([H])c([H])c(c([H])c2F)N2C(=O)O[C@@]([H])(C([H])([H])n3nnc(F)c3[H])C2([H])[H])C([H])([H])C1([H])[H]	0.000223624	3.65048	D	4.07645	D	0.292861
	Mol3153	[H]OC(=O)c1c([H])n(c2c(F)c(N3C([H])([H])[C@@]4([H])C([H])([H])C([H])([H])C([H])([H])[C@@]([H])(N([H])[H])[C@@]4([H])C3([H])[H])c(F)c(N([H])[H])c2c1=O)[C@]1([H])C([H])([H])[C@]1([H])F	1.3756e-08	7.86151	C	7.10545	C	0.317736
	Mol3154	[H]OC(=O)c1c([H])n(c2c(OC([H])(F)F)c(N3C([H])([H])\C(=N/OC([H])([H])[H])C(N([H])[H])(C([H])([H])[H])C([H])([H])C3([H])[H])c(F)c([H])c2c1=O)C1([H])C([H])([H])C1([H])[H]	5.34003e-07	6.27246	C	5.75242	C	0.206954
	Mol3156	[H]OC(=O)c1c([H])n(c2c(OC([H])(F)F)c(N3C([H])([H])\C(=N\OC([H])([H])C([H])([H])[H])C([H])([H])C([H])(N([H])[H])C3([H])[H])c(F)c([H])c2c1=O)C1([H])C([H])([H])C1([H])[H]	8.54405e-06	5.06834	C	4.88981	C	0.193944
	Mol3157	[H]OC(=O)c1c([H])n(c2c(OC([H])(F)F)c(N3C([H])([H])\C(=N\OC([H])([H])C([H])([H])[H])C([H])([H])[C@@]([H])(N([H])[H])C3([H])[H])c(F)c([H])c2c1=O)C1([H])C([H])([H])C1([H])[H]	8.54395e-06	5.06834	C	4.87119	C	0.193944
	Mol3159	[H]N([H])C([H])([H])C([H])([H])N([H])C(=O)C(C([H])([H])N([H])[H])(C([H])([H])c1c([H])c([H])c(c([H])c1[H])C(F)(F)F)C([H])([H])c1c([H])c([H])c(c([H])c1[H])C(F)(F)F	7.43738e-06	5.12858	B	4.77759	B	0.400136
	Mol3161	[H]OC(=O)c1c([H])n(c2c(OC([H])([H])[H])c(N3C([H])([H])C([H])([H])N(C([H])([H])C#N)C([H])(C([H])([H])[H])C3([H])[H])c(F)c([H])c2c1=O)C1([H])C([H])([H])C1([H])[H]	2.41447e-06	5.61718	C	5.27489	C	0.252901
	Mol3162	[H]OC(=O)c1c([H])n(c2c(OC([H])([H])[H])c(N3C([H])([H])C([H])([H])N(C([H])([H])C#N)[C@@]([H])(C([H])([H])[H])C3([H])[H])c(F)c([H])c2c1=O)C1([H])C([H])([H])C1([H])[H]	2.41442e-06	5.61719	C	5.27983	C	0.252901
	Mol3165	[H]N(C(=O)C([H])([H])[H])C([H])([H])[C@]1([H])OC(=O)N(c2c([H])c([H])c(N3C([H])([H])C([H])([H])N(C(=O)c4sc([H])c([H])c4[H])C([H])([H])C3([H])[H])c(F)c2[H])C1([H])[H]	2.2414e-06	5.64948	B	5.68104	B	0.34802
	Mol3166	[H]N(C(=O)C([H])([H])[H])C([H])([H])[C@]1([H])OC(=O)N(c2c([H])c([H])c(N3C([H])([H])C([H])([H])N(c4sc(C([H])=O)c([H])c4[H])C([H])([H])C3([H])[H])c(F)c2[H])C1([H])[H]	1.1207e-06	5.95051	B	5.36081	B	0.343978
	Mol3174	[H]N([H])C(=O)c1noc(c1[H])C(=O)N1C([H])([H])C([H])([H])N(c2c([H])c([H])c(c([H])c2F)N2C(=O)O[C@@]([H])(C([H])([H])N([H])C(=O)C([H])([H])[H])C2([H])[H])C([H])([H])C1([H])[H]	2.10894e-06	5.67594	C	5.5608	C	0.310612
	Mol3175	[H]N([H])C([H])([H])c1c([H])c([H])c(-c2c([H])c([H])c(c([H])c2[H])C(C([H])([H])[H])(C([H])([H])[H])C([H])([H])[H])c2c([H])c([H])c([H])c([H])c12	2.76634e-05	4.55809	B	4.63635	B	0.448699
	Mol3179	[H]N(C(=O)C(=O)C([H])(C([H])([H])[H])C([H])([H])C([H])([H])[H])C([H])([H])C([H])([H])n1c(nc2c([H])c([H])c([H])c([H])c12)-c1c([H])c([H])c([H])c([H])c1[H]	4.58218e-05	4.33893	D	4.3526	D	0.475517
	Mol3180	[H]OC([H])([H])[C@]1([H])OC(=O)N2c3c([H])c([H])c(c([H])c3OC([H])([H])[C@@]12[H])-c1c([H])nc(c([H])c1[H])N1C([H])([H])C([H])([H])C([H])(O[H])C([H])([H])C1([H])[H]	5.03562e-06	5.29795	C	5.37878	C	0.213683
	Mol3183	[H]OC(=O)C1=C(Sc2sc(nc2C([H])([H])SC([H])([H])C([H])([H])N([H])[H])C([H])([H])[H])C([H])([H])S[C@@]2([H])N1C(=O)[C@@]2([H])N([H])C(=O)C([H])(N=O)c1nc(N([H])[H])c([H])c([H])c1[H]	3.44189e-06	5.4632	E	5.56016	E	0.218536
	Mol3186	[H]N(C(=O)N([H])C([H])([H])C([H])([H])[H])c1nc2c([H])c(c([H])c(-c3nc([H])c(c([H])n3)C([H])([H])[H])n2c1[H])-c1c([H])nc(nc1[H])N(C([H])([H])[H])C([H])([H])[H]	9.58767e-06	5.01829	A	4.93292	A	0.30202
	Mol3187	[H]OC(=O)C1=C(C([H])([H])Oc2c([H])c([H])c([H])c3C(=O)C([H])([H])C([H])([H])C([H])([H])c23)[C@]([H])(C([H])([H])[H])[C@@]2([H])N1C(=O)[C@]2([H])[C@]([H])(O[H])C([H])([H])[H]	6.49083e-07	6.1877	E	5.65058	E	0.349498
	Mol3192	[H]OC(=O)c1c([H])n(c2c(F)c(N3C([H])([H])C([H])([H])\C(=N\OC([H])([H])[H])C(C([H])([H])[H])(C([H])([H])N([H])[H])C3([H])[H])c(F)c([H])c2c1=O)C1([H])C([H])([H])C1([H])[H]	3.68514e-05	4.43355	C	4.60995	C	0.287123
	Mol3194	[H]OC(=O)c1c([H])n(c2c(F)c(N3C([H])([H])C([H])([H])\C(=N/OC([H])([H])C([H])([H])[H])[C@@]([H])(C([H])([H])N([H])[H])C3([H])[H])c(F)c([H])c2c1=O)C1([H])C([H])([H])C1([H])[H]	2.30318e-06	5.63767	C	5.14907	C	0.285688
	Mol3197	[H]OC(=O)c1c([H])n(c2c(F)c(N3C([H])([H])\C(=N/OC([H])([H])C([H])([H])[H])C(N([H])[H])(C([H])([H])[H])C([H])([H])C3([H])[H])c(F)c([H])c2c1=O)C1([H])C([H])([H])C1([H])[H]	1.15161e-06	5.9387	C	5.7203	C	0.288662
	Mol3198	[H]OC(=O)c1c([H])n(c2c(F)c(N3C([H])([H])\C(=N/OC([H])([H])C([H])([H])[H])[C@@](N([H])[H])(C([H])([H])[H])C([H])([H])C3([H])[H])c(F)c([H])c2c1=O)C1([H])C([H])([H])C1([H])[H]	1.15159e-06	5.9387	C	5.70642	C	0.288662
	Mol3199	[H]OC(=O)c1c([H])n(c2c(F)c(N3C([H])([H])C([H])([H])\C(=N\OC([H])([H])C([H])([H])[H])[C@](N([H])[H])(C([H])([H])[H])C3([H])[H])c(F)c([H])c2c1=O)C1([H])C([H])([H])C1([H])[H]	3.68508e-05	4.43355	C	4.63765	C	0.278891
	Mol3201	[H]OC(=O)c1c([H])n(c2c(F)c(N3C([H])([H])\C(=N/OC([H])([H])C([H])([H])[H])[C@@]([H])(N([H])C([H])([H])[H])C([H])([H])C3([H])[H])c(F)c([H])c2c1=O)C1([H])C([H])([H])C1([H])[H]	1.15159e-06	5.9387	C	5.75204	C	0.28813
	Mol3202	[H]OC(=O)c1c([H])n(c2c(F)c(N3C([H])([H])\C(=N/OC([H])([H])C([H])([H])[H])[C@]([H])(C(=N[H])N([H])OC([H])([H])C([H])([H])[H])C3([H])[H])c(F)c([H])c2c1=O)C([H])([H])C([H])([H])F	8.27851e-06	5.08205	D	5.0372	C	0.288085
	Mol3205	[H]OC(=O)c1c([H])n(c2c(OC([H])([H])[H])c(c([H])c([H])c2c1=O)N1C([H])([H])C([H])([H])[C@]([H])(C1([H])[H])C1(N([H])[H])C([H])([H])C1([H])[H])[C@]1([H])C([H])([H])[C@]1([H])F	1.99414e-08	7.70024	C	5.86901	C	0.323492
	Mol3209	[H]c1nnn(c1[H])C([H])([H])[C@]1([H])OC(=O)N(c2c([H])c([H])c(N3C([H])([H])C([H])=C(C([H])([H])C(=O)OC([H])([H])C([H])([H])[H])C([H])([H])C3([H])[H])c(F)c2[H])C1([H])[H]	1.45624e-05	4.83677	B	4.51568	D	0.28557
	Mol3215	[H]N(C(=S)SC([H])([H])[H])C([H])([H])[C@]1([H])OC(=O)N(c2c([H])c([H])c(N3C([H])([H])C([H])([H])N(C([H])([H])c4oc(c([H])c4[H])N(=O)=O)C([H])([H])C3([H])[H])c(F)c2[H])C1([H])[H]	3.14262e-05	4.50271	D	5.30262	C	0.304766
	Mol3216	[H]N(C(=O)C([H])([H])[H])C([H])([H])[C@]1([H])OC(=O)N(c2c([H])c([H])c(N3C([H])([H])C([H])([H])N(C(=O)c4onc(OC([H])([H])[H])c4[H])C([H])([H])C3([H])[H])c(F)c2[H])C1([H])[H]	3.38265e-06	5.47074	C	5.45306	C	0.298534
	Mol3217	[H]N(C(=O)C([H])([H])[H])C([H])([H])[C@]1([H])OC(=O)N(c2c([H])c([H])c(N3C([H])([H])C([H])([H])C([H])(N([H])c4oc(c([H])c4[H])N(=O)=O)C([H])([H])C3([H])[H])c(F)c2[H])C1([H])[H]	2.16836e-06	5.66387	D	5.29827	C	0.328471
	Mol3219	[H]N(C(=O)C([H])([H])[H])C([H])([H])[C@]1([H])OC(=O)N(c2c([H])c([H])c(N3C([H])([H])C([H])([H])N(C([H])([H])c4c([H])c([H])oc4[N+]([O-])=O)C([H])([H])C3([H])[H])c(F)c2[H])C1([H])[H]	8.67345e-06	5.06181	C	5.20208	C	0.317052
	Mol3220	[H]OC(=O)c1c([H])n(c2c(OC([H])([H])[H])c(N3C([H])([H])\C(=N/OC([H])([H])[H])[C@]([H])(C(=N[H])N([H])OC([H])([H])[H])C3([H])[H])c(F)c([H])c2c1=O)C1([H])C([H])([H])C1([H])[H]	5.42092e-07	6.26593	D	6.21647	C	0.203686
	Mol3222	[H]OC(=O)c1c([H])n2c3c(OC([H])([H])[C@]2([H])C([H])([H])[H])c(N2C([H])([H])\C(=N/OC([H])([H])C([H])([H])[H])[C@@]([H])(C(=N[H])N([H])OC([H])([H])[H])C2([H])[H])c(F)c([H])c3c1=O	5.42092e-07	6.26593	D	5.71677	C	0.199555
	Mol3223	[H]OC(=O)c1c([H])n2c3c(OC([H])([H])[C@]2([H])C([H])([H])[H])c(N2C([H])([H])\C(=N/OC([H])([H])[H])[C@@]([H])(C(=N[H])N([H])OC([H])([H])C([H])([H])[H])C2([H])[H])c(F)c([H])c3c1=O	1.30101e-07	6.88572	D	5.5707	C	0.204776
	Mol3225	[H]N(C(=O)OC([H])([H])[H])C([H])([H])[C@]1([H])OC(=O)N(c2c([H])c([H])c(N3C([H])([H])C([H])([H])N(C([H])([H])c4oc(c([H])c4[H])[N+]([O-])=O)C([H])([H])C3([H])[H])c(F)c2[H])C1([H])[H]	4.19136e-06	5.37765	D	5.00448	C	0.303387
	Mol3226	[H]N(C(=O)C([H])([H])[H])C([H])([H])[C@]1([H])OC(=O)N(c2c([H])c([H])c(N3C([H])([H])C([H])([H])N(C(=O)C([H])([H])n4c([H])nc(c4[H])N(=O)=O)C([H])([H])C3([H])[H])c(F)c2[H])C1([H])[H]	2.55527e-05	4.59256	D	5.41802	B	0.411741
	Mol3227	[H]N(Sc1c([H])c([H])c(c([H])c1[H])C([H])([H])[H])[C@]([H])(C(=O)OC([H])(C([H])([H])[H])C([H])([H])[H])C([H])([H])c1c([H])n([H])c2c([H])c([H])c([H])c([H])c12	0.000271624	3.56603	B	4.004	A	0.385581
	Mol3230	[H]N(C(=O)c1c([H])c([H])c(c([H])c1[H])S(=O)(=O)N(C([H])([H])[H])C([H])([H])C([H])([H])C([H])([H])C([H])([H])[H])c1nnc(o1)-c1c([H])c([H])c([H])c(OC([H])([H])[H])c1[H]	9.00587e-06	5.04547	A	4.94437	B	0.348201
	Mol3231	[H]OC(=O)C1=C(c2sc3c(nc([H])n3c2[H])C(=O)C2([H])C([H])([H])C([H])([H])N([H])C([H])([H])C2([H])[H])[C@]([H])(C([H])([H])[H])[C@@]2([H])N1C(=O)[C@]2([H])[C@]([H])(O[H])C([H])([H])[H]	2.25147e-06	5.64753	E	5.52036	E	0.234433
	Mol3236	[H]Oc1c([H])c([H])c(O[H])c2C(=O)C([H])([H])C(=C(OC(=O)C([H])([H])C([H])(C([H])([H])[H])C([H])([H])[H])C([H])([H])C([H])=C(C([H])([H])[H])C([H])([H])[H])C(=O)c12	8.4103e-06	5.07519	B	5.22683	B	0.30705
	Mol3237	[H]Oc1c([H])c([H])c(O[H])c2C(=O)C([H])([H])C(=C(OC(=O)[C@@]([H])(C([H])([H])[H])C([H])([H])C([H])([H])[H])C([H])([H])C([H])=C(C([H])([H])[H])C([H])([H])[H])C(=O)c12	4.19172e-06	5.37761	B	5.08842	B	0.300713
	Mol3239	[H]Oc1c2C(=O)C([H])([H])[C@](O[H])(C([H])([H])[H])C([H])([H])c2c([H])c2c([H])c(O[C@@]3([H])O[C@]([H])(C([H])([H])O[H])[C@@]([H])(O[H])[C@@]3([H])O[H])c([H])c(OC([H])([H])[H])c12	0.000119007	3.92443	B	4.48007	B	0.344422
	Mol3240	[H]N(c1c([H])c2n(c([H])nc2c(=O)n1[H])C([H])([H])C([H])([H])C([H])([H])C([H])([H])N1C([H])([H])C([H])([H])OC([H])([H])C1([H])[H])C([H])([H])c1c([H])c([H])c(Cl)c(Cl)c1[H]	8.90577e-05	4.05033	C	4.44806	D	0.345189
	Mol3241	[H]N(c1c([H])c2nc([H])n(c2c(=O)n1[H])C([H])([H])C([H])([H])C([H])([H])C([H])([H])N1C([H])([H])C([H])([H])OC([H])([H])C1([H])[H])C([H])([H])c1c([H])c([H])c(Cl)c(Cl)c1[H]	4.45288e-05	4.35136	C	4.34116	D	0.346996
	Mol3244	[H]OC(=O)c1c([H])n(c2c(F)c(N3C([H])([H])C([H])([H])\C(=N\OC([H])([H])C([H])([H])[H])C(C([H])([H])[H])(C([H])([H])N([H])[H])C3([H])[H])c(F)c([H])c2c1=O)C([H])([H])C([H])([H])F	0.000140912	3.85105	C	4.22962	C	0.294564
	Mol3245	[H]OC(=O)c1c([H])n(c2c(F)c(N3C([H])([H])C([H])([H])\C(=N\OC([H])([H])C([H])([H])[H])[C@@](C([H])([H])[H])(C([H])([H])N([H])[H])C3([H])[H])c(F)c([H])c2c1=O)C([H])([H])C([H])([H])F	0.000140911	3.85106	C	4.21994	C	0.294564
	Mol3249	[H]Oc1nsc2n(c3c(OC([H])([H])[H])c(N4C([H])([H])C([H])([H])[C@]([H])(C4([H])[H])C(N([H])[H])(C([H])([H])[H])C([H])([H])[H])c(F)c([H])c3c(=O)c12)C1([H])C([H])([H])C1([H])[H]	3.70231e-08	7.43153	E	6.47347	E	0.288021
	Mol3254	[H]OC(=O)c1c([H])n(c2c(OC([H])([H])[H])c(N3C([H])([H])\C(=N/OC([H])([H])[H])C(N([H])[H])(C([H])([H])[H])C([H])([H])C3([H])[H])c(F)c([H])c2c1=O)C1([H])C([H])([H])C1([H])[H]	5.78461e-07	6.23773	C	6.03358	C	0.214172
	Mol3258	[H]OC(=O)c1c([H])n(c2c(OC([H])([H])[H])c(N3C([H])([H])\C(=N/OC([H])([H])[H])C([H])(N([H])C([H])([H])[H])C([H])([H])C3([H])[H])c(F)c([H])c2c1=O)C1([H])C([H])([H])C1([H])[H]	5.78461e-07	6.23773	C	5.98639	C	0.213581
	Mol3259	[H]OC(=O)c1c([H])n(c2c(OC([H])([H])[H])c(N3C([H])([H])\C(=N/OC([H])([H])[H])[C@@]([H])(N([H])C([H])([H])[H])C([H])([H])C3([H])[H])c(F)c([H])c2c1=O)C1([H])C([H])([H])C1([H])[H]	5.78452e-07	6.23773	C	5.98648	C	0.213581
	Mol3262	[H]OC(=O)c1c([H])n(c2c(OC([H])([H])[H])c(N3C([H])([H])\C(=N\OC([H])([H])C([H])([H])[H])C([H])([H])[C@@]([H])(N([H])[H])C3([H])[H])c(F)c([H])c2c1=O)C1([H])C([H])([H])C1([H])[H]	4.62762e-06	5.33464	C	5.21712	C	0.202619
	Mol3266	[H]OC(=O)c1c([H])n2c3c(OC([H])([H])[C@]2([H])C([H])([H])[H])c(N2C([H])([H])\C(=N/OC([H])([H])C([H])([H])[H])C([H])(N([H])C([H])([H])[H])C([H])([H])C2([H])[H])c(F)c([H])c3c1=O	2.31385e-06	5.63567	C	5.62933	C	0.181538
	Mol3267	[H]c1c(nnn1C([H])([H])[C@@]1([H])OC(=O)N(c2c([H])c([H])c(N3C([H])([H])C([H])([H])N(C(=O)C4([H])C([H])([H])C4([H])[H])C([H])([H])C3([H])[H])c(F)c2[H])C1([H])[H])C([H])([H])[H]	4.67066e-06	5.33062	D	5.44848	D	0.276716
	Mol3269	[H]OC(=O)c1c([H])n(c2nc(N3C([H])([H])\C(=N/OC([H])([H])C([H])([H])[H])[C@@]([H])(C(=N[H])N([H])OC([H])([H])C([H])([H])[H])C3([H])[H])c(F)c([H])c2c1=O)C1([H])C([H])([H])C1([H])[H]	0.000278143	3.55573	D	5.78231	D	0.222224
	Mol3270	[H]OC(=O)c1c([H])n(c2c(F)c(N3C([H])([H])C([H])([H])\C(=N\OC([H])([H])C([H])([H])[H])C(C([H])([H])[H])(C([H])([H])N([H])[H])C3([H])[H])c(F)c([H])c2c1=O)C([H])([H])C([H])([H])[H]	3.66811e-05	4.43556	C	4.23813	C	0.300308
	Mol3275	[H]N(C(=O)C([H])([H])[H])C([H])([H])[C@]1([H])OC(=O)N(c2c([H])c([H])c(N3C([H])([H])C([H])([H])N(C([H])([H])c4onc(c4[H])C([H])([H])[H])C([H])([H])C3([H])[H])c(F)c2[H])C1([H])[H]	3.71054e-05	4.43056	C	4.7662	C	0.302026
	Mol3277	[H]OC(=O)c1c([H])n(c2nc(N3C([H])([H])C([H])([H])\C(=N\OC([H])([H])C([H])([H])[H])C(C([H])([H])[H])(C([H])([H])N([H])[H])C3([H])[H])c(F)c([H])c2c1=O)C1([H])C([H])([H])C1([H])[H]	1.8553e-05	4.73159	D	4.57054	D	0.240284
	Mol3279	[H]OC(=O)c1c([H])n(c2nc(N3C([H])([H])C([H])([H])\C(=N/OC([H])([H])C([H])([H])C([H])([H])[H])[C@]([H])(N([H])C([H])([H])[H])C3([H])[H])c(F)c([H])c2c1=O)C1([H])C([H])([H])C1([H])[H]	3.71054e-05	4.43056	D	4.81786	D	0.235379
	Mol3281	[H]OC(=O)c1c([H])n(c2nc(N3C([H])([H])C([H])([H])\C(=N/OC([H])([H])C([H])([H])[H])[C@@]([H])(N(C([H])([H])[H])C([H])([H])[H])C3([H])[H])c(F)c([H])c2c1=O)C1([H])C([H])([H])C1([H])[H]	2.31909e-06	5.63468	D	5.23476	D	0.237082
	Mol3283	[H]N(C(=O)C([H])([H])[H])C([H])([H])[C@]1([H])OC(=O)N(c2c([H])c([H])c(N3C([H])([H])C([H])([H])N(C([H])([H])c4onc(OC([H])([H])[H])c4[H])C([H])([H])C3([H])[H])c(F)c2[H])C1([H])[H]	6.97687e-06	5.15634	C	5.15155	C	0.296311
	Mol3286	[H]OC(=O)C1=C(S[C@]2([H])C([H])([H])N([H])[C@]([H])(C([H])([H])c3c([H])c([H])c([H])c([H])c3[H])C2([H])[H])[C@]([H])(C([H])([H])[H])[C@@]2([H])N1C(=O)[C@]2([H])[C@]([H])(O[H])C([H])([H])[H]	1.55407e-05	4.80853	E	4.88611	E	0.231564
	Mol3287	[H]OC(=O)C1=C(S[C@]2([H])C([H])([H])N([H])[C@]([H])(C([H])([H])Sc3c([H])c([H])c([H])c([H])c3[H])C2([H])[H])[C@]([H])(C([H])([H])[H])[C@@]2([H])N1C(=O)[C@]2([H])[C@]([H])(O[H])C([H])([H])[H]	1.43962e-05	4.84175	E	5.17351	E	0.193009
	Mol3289	[H]N([H])c1nc2c([H])c([H])c(N([H])C(=O)c3c([H])c([H])c(c([H])c3[H])C([H])([H])C([H])([H])C([H])([H])C([H])([H])C([H])([H])C([H])([H])C([H])([H])[H])c([H])c2n1[H]	2.50176e-05	4.60175	D	4.74463	D	0.472847
	Mol3295	[H]C(=C([H])C1=C(C([H])([H])[H])C([H])([H])C([H])([H])C([H])([H])C1(C([H])([H])[H])C([H])([H])[H])C(=O)C(\[H])=C(/[H])c1c([H])c([H])c([H])c([H])c1C([H])([H])[H]	0.000849767	3.0707	B	3.65	B	0.463414
	Mol3298	[H]ON(C([H])=O)C([H])([H])[C@]([H])(C(=O)N1C([H])([H])C(=C([H])[H])C([H])([H])[C@@]1([H])C(=O)N([H])c1nc([H])c(F)c([H])c1[H])C([H])([H])C1([H])C([H])([H])C([H])([H])C([H])([H])C1([H])[H]	5.97798e-07	6.22345	B	5.64368	B	0.336204
	Mol3301	[H]OC(=O)c1c([H])n(c2c([H])c(N3C([H])([H])C([H])([H])\C(=N/OC([H])([H])[H])[C@](N([H])[H])(C([H])([H])[H])C3([H])[H])c(F)c([H])c2c1=O)[C@@]([H])(C([H])([H])[H])C([H])([H])OC([H])([H])[H]	3.68491e-05	4.43357	C	4.72387	C	0.288901
	Mol3303	[H]c1c(nnn1C([H])([H])[C@@]1([H])OC(=O)N(c2c([H])c([H])c(N3C([H])([H])C([H])([H])N(C(=O)C([H])(C([H])([H])[H])C([H])([H])[H])C([H])([H])C3([H])[H])c(F)c2[H])C1([H])[H])C([H])([H])[H]	1.16219e-06	5.93472	D	5.44854	D	0.27146
	Mol3306	[H]OC(=O)C1=C(S[C@]2([H])C([H])([H])N([H])[C@]([H])(c3c([H])c([H])c(c([H])c3[H])C([H])([H])N([H])[H])C2([H])[H])[C@]([H])(C([H])([H])[H])[C@@]2([H])N1C(=O)[C@]2([H])[C@]([H])(O[H])C([H])([H])[H]	3.73939e-06	5.4272	E	5.56231	E	0.234929
	Mol3307	[H]OC(=O)C1=C(S[C@]2([H])C([H])([H])N([H])[C@@]([H])(c3c([H])c([H])c(c([H])c3[H])C([H])([H])N([H])[H])C2([H])[H])[C@]([H])(C([H])([H])[H])[C@@]2([H])N1C(=O)[C@]2([H])[C@]([H])(O[H])C([H])([H])[H]	1.86973e-06	5.72822	E	5.49195	E	0.234929
	Mol3311	[H]N([H])[C@]([H])(C(=O)N([H])[C@]([H])(C(=O)OC([H])([H])[H])C([H])([H])c1c([H])nc(n1[H])C([H])(C([H])([H])[H])C([H])([H])[H])C([H])([H])c1c([H])n([H])c2c([H])c([H])c([H])c([H])c12	0.0005035	3.298	A	4.1478	A	0.310812
	Mol3315	[H]N(C(=O)C([H])([H])C([H])([H])C([H])([H])C([H])([H])C([H])([H])[H])C([H])([H])[C@]1([H])OC(=O)N(c2c([H])c(F)c3N4C([H])([H])C([H])([H])C([H])([H])[C@@]4([H])C([H])([H])Oc3c2[H])C1([H])[H]	3.94861e-05	4.40356	B	4.63407	B	0.236268
	Mol3317	[H]ON(C([H])=O)C([H])([H])[C@]([H])(C(=O)N1C([H])([H])C([H])=C([H])[C@@]1([H])C(=O)N([H])[C@]([H])(c1c([H])c([H])c([H])c([H])c1[H])C([H])([H])[H])C([H])([H])C([H])([H])C([H])([H])C([H])([H])[H]	2.06599e-05	4.68487	B	5.2815	B	0.344671
	Mol3324	[H]OC(=O)[C@]([H])(N([H])C(=O)C([H])=C([H])C(C([H])([H])[H])(C([H])([H])[H])C([H])([H])C(\[H])=C(/C([H])([H])[H])C([H])([H])C([H])([H])C(\[H])=C(\Br)C([H])([H])[H])C([H])([H])c1c([H])nc([H])n1[H]	0.000221653	3.65433	A	3.91874	A	0.403897
	Mol3326	[H]OC(=O)C1=C(S[C@]2([H])C([H])([H])C([H])([H])O[C@]2([H])C([H])([H])N([H])C(=O)OC([H])([H])OC(=O)C([H])([H])C([H])([H])C([H])([H])[H])[C@]([H])(C([H])([H])[H])C2([H])N1C(=O)[C@]2([H])[C@]([H])(O[H])C([H])([H])[H]	1.64552e-05	4.7837	E	4.21918	E	0.259118
	Mol3329	[H]N(c1c([H])c([H])c(c(c1[H])C([H])([H])C([H])([H])[H])C([H])([H])[H])c1c([H])c(=O)n(c(=O)n1[H])C([H])([H])C([H])([H])C([H])([H])C([H])([H])N1C([H])([H])C([H])([H])OC([H])([H])C1([H])[H]	2.58912e-05	4.58685	A	4.44855	A	0.274529
	Mol3337	[H]Oc1c([H])c(c([H])c2OC(C([H])=C([H])c12)(C([H])([H])[H])C([H])([H])C([H])([H])C([H])=C(C([H])([H])[H])C([H])([H])[H])C([H])([H])C([H])([H])C([H])([H])C([H])([H])C([H])([H])[H]	6.36487e-06	5.19621	B	4.28535	B	0.405396
	Mol3339	[H]Oc1c([H])c(c([H])c2OC(C([H])([H])[H])(C([H])([H])[H])[C@]3([H])C([H])([H])C([H])([H])C(=C([H])[C@@]3([H])c12)C([H])([H])[H])C([H])([H])C([H])([H])C([H])([H])C([H])([H])C([H])([H])[H]	1.59118e-06	5.79828	B	4.68566	B	0.397278
	Mol3340	[H]Oc1c([H])c(O[H])c(c(c1[H])C([H])([H])C([H])([H])C([H])([H])C([H])([H])C([H])([H])[H])[C@]1([H])C([H])=C(C([H])([H])[H])C([H])([H])C([H])([H])[C@@]1([H])C(=C([H])[H])C([H])([H])[H]	3.18236e-06	5.49725	B	4.93323	B	0.419575
	Mol3341	[H]Oc1c([H])c(c([H])c(O[H])c1[C@]1([H])C([H])=C(C([H])([H])[H])C([H])([H])C([H])([H])[C@@]1([H])C(=C([H])[H])C([H])([H])[H])C([H])([H])C([H])([H])C([H])([H])C([H])([H])C([H])([H])[H]	1.59118e-06	5.79828	B	4.74997	B	0.41878
	Mol3344	[H]OC([H])([H])C([H])([H])C([H])([H])C([H])([H])C([H])([H])C([H])([H])C([H])([H])C([H])([H])n1c(=O)c([H])c(N([H])c2c([H])c([H])c(c(c2[H])C([H])([H])C([H])([H])[H])C([H])([H])[H])n([H])c1=O	6.69803e-06	5.17405	A	4.59173	A	0.264837
	Mol3345	[H]N(c1c([H])c([H])c(c(c1[H])C([H])([H])C([H])([H])[H])C([H])([H])[H])c1c([H])c(=O)n(c(=O)n1[H])C([H])([H])C([H])([H])C([H])([H])C([H])([H])N1C([H])([H])C([H])([H])N([H])C([H])([H])C1([H])[H]	5.19146e-05	4.28471	A	4.4461	A	0.29971
	Mol3349	[H]N(C1=NC(N=C(N([H])C([H])([H])C([H])([H])C([H])([H])C([H])([H])C([H])([H])C([H])([H])C([H])([H])C([H])([H])[H])N1[H])(C([H])([H])[H])C([H])([H])[H])C([H])([H])c1c([H])c([H])c(c([H])c1[H])C(F)(F)F	1.9452e-06	5.71104	B	5.55744	B	0.319139
	Mol3350	[H]OC([H])([H])C([H])([H])N(C([H])([H])C([H])([H])O[H])C([H])([H])C([H])([H])C([H])([H])C([H])([H])n1c(=O)c([H])c(N([H])c2c([H])c([H])c(c(c2[H])C([H])([H])C([H])([H])[H])C([H])([H])[H])n([H])c1=O	4.94743e-05	4.30562	A	4.43889	A	0.27619
	Mol3353	[H]OC(=O)C([H])([H])[C@@]1([H])C(=C([H])[H])C([H])([H])C([H])([H])[C@@]2([H])[C@@](C([H])=C([H])C([H])=C(C([H])([H])[H])C([H])([H])[H])(C([H])([H])[H])C([H])([H])C([H])([H])C([H])([H])[C@]12C([H])([H])[H]	0.000202373	3.69385	B	4.05551	B	0.383595
	Mol3354	[H]Oc1c([H])c(O[H])c(c(c1[H])C([H])([H])C([H])([H])C([H])([H])C([H])([H])C([H])([H])[H])C([H])([H])C(\[H])=C(/C([H])([H])[H])C([H])([H])C([H])([H])C([H])=C(C([H])([H])[H])C([H])([H])[H]	3.16208e-06	5.50003	B	4.85105	B	0.408034
	Mol3355	[H]Oc1c([H])c(c([H])c(O[H])c1C([H])([H])C(\[H])=C(/C([H])([H])[H])C([H])([H])C([H])([H])C([H])=C(C([H])([H])[H])C([H])([H])[H])C([H])([H])C([H])([H])C([H])([H])C([H])([H])C([H])([H])[H]	3.16208e-06	5.50003	B	4.73395	B	0.402503
	Mol3357	[H]OC(=O)C([H])([H])[C@]([H])(C([H])([H])[H])C([H])([H])C([H])([H])C(\[H])=C(\C([H])([H])[H])C([H])([H])C([H])([H])C(\[H])=C(\C([H])([H])[H])C([H])([H])C([H])([H])C([H])([H])c1c([H])oc([H])c1[H]	3.76232e-05	4.42454	B	4.03857	B	0.433175
	Mol3360	[H]OC(=O)[C@@]([H])(N([H])C(=O)C([H])=C([H])C(C([H])([H])[H])(C([H])([H])[H])C([H])([H])C(\[H])=C(/C([H])([H])[H])C([H])([H])C([H])([H])C(\[H])=C(\Br)C([H])([H])[H])C([H])([H])C([H])(C([H])([H])[H])C([H])([H])[H]	0.000234094	3.63061	B	3.69708	B	0.303892
	Mol3362	[H]OC(=O)[C@@]([H])(N([H])C(=O)C([H])=C([H])C(C([H])([H])[H])(C([H])([H])[H])C([H])([H])C(\[H])=C(/C([H])([H])[H])C([H])([H])C([H])([H])C(\[H])=C(\Br)C([H])([H])[H])[C@@]([H])(C([H])([H])[H])C([H])([H])C([H])([H])[H]	0.000234094	3.63061	B	3.73009	B	0.304388
	Mol3364	[H]OC(=O)c1c(O[H])c([H])c([H])c([H])c1OC([H])([H])C([H])([H])C([H])([H])C([H])([H])C([H])([H])C([H])([H])C([H])([H])C([H])([H])C([H])([H])C([H])([H])C([H])([H])C([H])([H])C([H])([H])C([H])([H])[H]	9.13644e-05	4.03922	B	3.90509	B	0.404781
	Mol3368	[H]N(C1=NC(N=C(N([H])C([H])([H])C([H])([H])C([H])([H])C([H])([H])C([H])([H])C([H])([H])C([H])([H])C([H])([H])[H])N1[H])(C([H])([H])[H])C([H])([H])[H])C([H])([H])C([H])([H])c1c([H])c([H])c([H])c([H])c1[H]	4.47804e-06	5.34891	B	5.51417	B	0.322464
	Mol3370	[H]N(C1=NC(N=C(N([H])C([H])([H])C([H])([H])C([H])([H])C([H])([H])C([H])([H])C([H])([H])C([H])([H])C([H])([H])C([H])([H])C([H])([H])[H])N1[H])(C([H])([H])[H])C([H])([H])[H])c1c([H])c([H])c([H])c([H])c1[H]	1.11951e-06	5.95097	B	5.31611	B	0.331522
	Mol3372	[H]N(C1=NC(N=C(N([H])C([H])([H])C([H])([H])C([H])([H])C([H])([H])C([H])([H])C([H])([H])C([H])([H])C([H])([H])C([H])([H])[H])N1[H])(C([H])([H])[H])C([H])([H])[H])C([H])([H])c1c([H])c([H])c([H])c([H])c1[H]	4.47804e-06	5.34891	B	5.5163	B	0.303015
	Mol3375	[H]N([H])c1c([H])c([H])c(c([H])c1[H])S(=O)(=O)N([H])C([H])([H])c1nnn(c1[H])C([H])([H])C([H])([H])C([H])([H])C([H])([H])C([H])([H])C([H])([H])C([H])([H])C([H])([H])C([H])([H])C([H])([H])C([H])([H])C([H])([H])[H]	0.000303849	3.51734	A	3.5874	A	0.328614
	Mol3376	[H]OC([H])([H])[C@@]1([H])O[C@]([H])(OC([H])([H])[C@@]2([H])O[C@]([H])(OC([H])([H])[C@@]3([H])O[C@@]([H])(OC([H])([H])C([H])=C([H])[H])[C@]([H])(O[H])[C@@]([H])(O[H])[C@]3([H])O[H])[C@]([H])(O[H])[C@@]([H])(O[H])[C@@]2([H])O[H])[C@]([H])(O[H])[C@@]([H])(O[H])[C@@]1([H])O[H]	0.000183755	3.73576	B	4.51672	B	0.416646
	Mol3378	[H]OC([H])([H])C(N([H])C([H])([H])c1c([H])c([H])c(OC([H])([H])C([H])([H])C([H])([H])C([H])([H])C([H])([H])C([H])([H])C([H])([H])C([H])([H])C([H])([H])C([H])([H])[H])c([H])c1[H])(C([H])([H])O[H])C([H])([H])O[H]	1.89298e-05	4.72285	B	4.45012	B	0.460317
	Mol3381	[H]c1c([H])c(c([H])c([H])c1C([H])([H])C([H])([H])[H])C([H])([H])[P+](C([H])([H])[H])(C([H])([H])[H])C([H])([H])C([H])([H])C([H])([H])C([H])([H])C([H])([H])C([H])([H])C([H])([H])C([H])([H])C([H])([H])C([H])([H])[H]	4.85571e-06	5.31375	B	4.74517	B	0.44612
	Mol3384	[H]OC([H])([H])[C@]1([H])O[C@@]([H])(O[C@@]2([H])[C@]([H])(O[C@]3([H])[C@@]([H])(O[H])[C@]([H])(O[H])[C@@]([H])(N([H])C(=N[H])N([H])[H])[C@]([H])(O[H])[C@@]3([H])N([H])C(=N[H])N([H])[H])O[C@@]([H])(C([H])([H])[H])[C@]2(O[H])C([H])=O)[C@@]([H])(N([H])C([H])([H])[H])[C@]([H])(O[H])[C@@]1([H])O[H]	8.60192e-07	6.0654	B	4.64884	B	0.326875
	Mol3385	[H]N([H])c1nc([H])c(n1C([H])([H])C([H])([H])C([H])([H])C([H])([H])C([H])([H])C([H])([H])C([H])([H])C([H])([H])C([H])([H])C([H])([H])C([H])([H])C([H])([H])[H])C([H])([H])C([H])([H])C([H])([H])C([H])([H])C([H])([H])C([H])([H])[H]	5.9641e-06	5.22446	D	4.96527	D	0.45994
	Mol3386	[H]OC([H])([H])[C@@]1([H])O[C@]([H])(O[C@@]2([H])O[C@]3([H])C([H])([H])[C@@]([H])(N([H])[H])[C@@]([H])(O[C@@]4([H])[C@]([H])(O[H])[C@@]([H])(O[H])[C@]([H])(N([H])[H])C([H])([H])[C@]4([H])N([H])[H])O[C@@]3([H])[C@]([H])(O[H])[C@]2([H])N([H])C([H])([H])[H])[C@]([H])(O[H])[C@@]([H])(O[H])[C@]1([H])N([H])[H]	0.000237351	3.62461	B	4.27373	B	0.308363
	Mol3388	[H]OC([H])([H])[C@@]1([H])O[C@]([H])(O[C@@]2([H])O[C@@]3([H])C([H])([H])[C@@]([H])(N([H])[H])[C@@]([H])(O[C@@]4([H])[C@]([H])(O[H])[C@@]([H])(O[H])[C@]([H])(N([H])[H])C([H])([H])[C@]4([H])N([H])[H])O[C@]3([H])[C@]([H])(O[H])[C@]2([H])N([H])C([H])([H])[H])[C@]([H])(O[H])[C@@]([H])(O[H])[C@]1([H])N([H])[H]	6.95371e-05	4.15778	B	4.0017	B	0.308363
	Mol3390	[H]O[C@@]1([H])[C@]([H])(O[C@@]2([H])OC(=C([H])C([H])([H])[C@@]2([H])N([H])[H])C([H])([H])N([H])[H])[C@@]([H])(N([H])[H])C([H])([H])[C@@]([H])(N([H])C([H])([H])C([H])([H])[H])[C@]1([H])O[C@@]1([H])OC([H])([H])[C@@](O[H])(C([H])([H])[H])[C@]([H])(N([H])C([H])([H])[H])[C@@]1([H])O[H]	5.25975e-07	6.27904	B	5.96841	B	0.327957
	Mol3393	[H]OC1([H])C([H])([H])C([H])(N([H])[H])C([H])(OC2([H])C([H])(O[H])C([H])(OC3([H])OC([H])(C([H])([H])[H])C([H])([H])C([H])(N(C([H])([H])[H])C([H])([H])[H])C3([H])O[H])C([H])(N([H])[H])C([H])([H])C2([H])N([H])[H])C([H])([H])C1([H])C([H])([H])N([H])[H]	0.000138732	3.85782	B	4.53633	B	0.320073
	Mol3394	[H]O[C@@]1([H])[C@@]([H])(O[C@]2([H])[C@@]([H])(O[H])[C@]([H])(O[C@@]3([H])O[C@@]([H])(C([H])([H])C([H])([H])[C@@]3([H])N([H])[H])[C@]([H])(N([H])C([H])([H])[H])C([H])([H])[H])[C@@]([H])(N([H])[H])C([H])([H])[C@@]2([H])N([H])[H])OC([H])([H])[C@@](O[H])(C([H])([H])[H])[C@]1([H])N([H])C([H])([H])[H]	1.25701e-07	6.90066	B	5.21579	B	0.312666
	Mol3398	[H]Oc1c([H])c([H])c([H])c([H])c1C(=O)c1n([H])c(Cl)c(Cl)c1-n1c(Cl)c(Cl)c([H])c1C(=O)c1c([H])c(Br)c([H])c([H])c1O[H]	1.56e-06	5.80688	A	5.93445	A	0.225669
	Mol3399	[H]Oc1c([H])c([H])c([H])c([H])c1C(=O)c1c([H])c(Cl)c2Oc3c([H])c([H])c([H])c([H])c3C(=O)c3n([H])c(Cl)c(Cl)c3-n12	6.5681e-06	5.18256	A	5.34061	A	0.223987
	Mol3400	[H]Oc1c([H])c([H])c([H])c([H])c1C(=O)c1n([H])c(Cl)c(Cl)c1-n1c(Cl)c(Cl)c([H])c1C(=O)c1c(F)c([H])c([H])c([H])c1O[H]	3.13e-06	5.50446	A	5.97288	A	0.226843
	Mol3405	[H]Oc1c([H])c([H])c([H])c([H])c1C(=O)c1c([H])c(Cl)c(Cl)n1-c1c(Cl)c(Cl)n([H])c1C(=O)c1c([H])c(Cl)c([H])c([H])c1O[H]	2.95249e-07	6.52981	A	5.61526	A	0.225293
	Mol3407	[H]c1c([H])c([H])c2c(c([H])c([H])c([H])c2c1[H])N1C(=O)c2c([H])c(c([H])c3c([H])c(c([H])c(C1=O)c23)N(=O)=O)N(=O)=O	3.02611e-07	6.51912	B	5.42108	B	0.49391
	Mol3412	[H]N(C(=O)c1oc2c([H])c([H])c([H])c([H])c2c1[H])c1c([H])c([H])c2oc(nc2c1[H])-c1c([H])c([H])c([H])c([H])c1Br	7.2335e-05	4.14065	A	4.16117	D	0.398905
	Mol3413	[H]c1c([H])c([H])c(C(=O)C2([H])C(=O)N(N(C2=O)c2c([H])c([H])c(Cl)c([H])c2[H])c2c([H])c([H])c(Cl)c([H])c2[H])c(Cl)c1[H]	2.18341e-06	5.66086	B	5.39921	B	0.274642
	Mol3415	[H]c1c([H])c(Cl)c([H])c(c1[H])C(=O)C1([H])C(=O)N(N(C1=O)c1c([H])c([H])c(Cl)c([H])c1[H])c1c([H])c([H])c(Cl)c([H])c1[H]	1.09171e-06	5.96189	B	5.30822	B	0.262572
	Mol3417	[H]OC1=C(C(=O)OC1=C([H])c1c([H])c([H])c([H])c2c([H])c([H])c([H])c([H])c12)c1c([H])c([H])c([H])c(c1[H])C(F)(F)F	2.09379e-05	4.67907	B	4.58411	B	0.261655
	Mol3419	[H]OC1=C(C(=O)OC1=C([H])c1c([H])c([H])c2c([H])c([H])c([H])c([H])c2c1[H])c1c([H])c([H])c([H])c(c1[H])C(F)(F)F	2.09379e-05	4.67907	B	4.62205	B	0.260689
	Mol3422	[H]c1c(n([H])c2c([H])c([H])c([H])c([H])c12)-c1c([H])c([H])c(-c2c([H])c3c([H])c([H])c(Br)c([H])c3n2[H])c(c1[H])N(=O)=O	4.64008e-06	5.33347	A	4.33318	A	0.425636
	Mol3427	[H]c1n([H])c(C(=O)OC([H])([H])[H])c(c1-c1c([H])n([H])c2c([H])c(Cl)c(Cl)c([H])c12)-c1c([H])n([H])c2c([H])c([H])c(Cl)c([H])c12	2.18811e-06	5.65993	C	5.03517	A	0.426335
	Mol3429	[H]Oc1c(Cl)c([H])c(Cl)c([H])c1C(=O)N([H])c1c([H])c(Cl)c(c([H])c1C([H])([H])[H])C([H])(C#N)c1c([H])c([H])c(Cl)c([H])c1[H]	2.09213e-06	5.67941	B	5.32943	B	0.36344
	Mol3432	[H]Oc1nsc2n(c3c([H])c(c(F)c([H])c3c(=O)c12)-c1c([H])c([H])c2nc([H])c([H])c([H])c2c1[H])C1([H])C([H])([H])C1([H])[H]	2.48085e-06	5.6054	E	4.74871	E	0.22269
	Mol3434	[H]Oc1nsc2n(c3c([H])c(c(F)c([H])c3c(=O)c12)-c1c([H])nc([H])c2c([H])c([H])c([H])c([H])c12)C1([H])C([H])([H])C1([H])[H]	1.98468e-05	4.70231	E	4.83464	E	0.224892
	Mol3436	[H]Oc1nsc2n(c3c([H])c(c(F)c([H])c3c(=O)c12)-c1c([H])c([H])c([H])c2c([H])nc([H])c([H])c12)C1([H])C([H])([H])C1([H])[H]	0.000158775	3.79922	E	5.29646	E	0.221691
	Mol3437	[H]N(C(=O)c1oc2c([H])c([H])c([H])c([H])c2c1[H])c1c([H])c([H])c2oc(nc2c1[H])-c1c([H])c([H])c([H])c([H])c1[H]	0.0001765	3.75325	A	4.21722	D	0.407931
	Mol3441	[H]c1n([H])c(C(=O)OC([H])([H])[H])c(c1-c1c([H])n([H])c2c([H])c([H])c(Cl)c([H])c12)-c1c([H])n([H])c2c([H])c([H])c(Cl)c([H])c12	4.72753e-06	5.32537	A	5.09	A	0.429995
	Mol3442	[H]OC(=O)C([H])([H])C([H])([H])N1C(=S)S\C(=C(\[H])c2c([H])n(nc2-c2c([H])c([H])c(Cl)c([H])c2Cl)-c2c([H])c([H])c([H])c([H])c2[H])C1=O	7.95239e-06	5.0995	A	5.02959	A	0.256882
	Mol3446	[H]OC(=O)C([H])([H])N1C(=S)S\C(=C(/[H])c2c(Oc3c([H])c([H])c(Cl)c([H])c3Cl)n(nc2C([H])([H])[H])-c2c([H])c([H])c([H])c([H])c2[H])C1=O	1.1561e-05	4.93701	A	4.6488	A	0.160886
	Mol3449	[H]N([H])S(=O)(=O)N([H])c1c([H])c([H])c(c([H])c1[H])-n1nc(c([H])c1-c1c([H])c([H])c(c([H])c1[H])-c1c([H])c([H])c(Br)c([H])c1[H])C(F)(F)F	1.8656e-06	5.72918	A	5.45117	A	0.383346
	Mol3451	[H]OC(=O)C([H])([H])N1C(=S)S\C(=C(\[H])c2c(Oc3c([H])c([H])c(Br)c([H])c3[H])n(nc2C([H])([H])[H])-c2c([H])c([H])c([H])c([H])c2[H])C1=O	1.51235e-05	4.82035	A	4.57577	A	0.15358
	Mol3453	[H]c1c([H])c(c([H])c(c1[H])C(F)(F)F)N(C([H])([H])c1nc2c([H])c([H])c([H])c([H])c2n1[H])C([H])([H])c1c([H])c([H])c(Cl)c([H])c1Cl	7.12588e-05	4.14716	D	4.04781	D	0.445565
	Mol3456	[H]Oc1c(C(=O)N([H])c2c([H])c([H])c(Cl)c([H])c2[H])c(=O)n(-c2c([H])c([H])c([H])c([H])c2[H])n1-c1c([H])c([H])c([H])c([H])c1[H]	7.89952e-05	4.1024	D	4.52161	A	0.340554
	Mol3459	[H]OC(=O)C([H])([H])N1C(=S)S\C(=C(/[H])c2c(Oc3c([H])c([H])c([H])c([H])c3Cl)n(nc2C([H])([H])[H])-c2c([H])c([H])c([H])c([H])c2[H])C1=O	3.29878e-05	4.48165	A	4.53298	A	0.157348
	Mol3462	[H]OC(=O)C([H])([H])N1C(=S)S\C(=C(\[H])c2c(Oc3c([H])c([H])c([H])c(Cl)c3[H])n(nc2C([H])([H])[H])-c2c([H])c([H])c([H])c([H])c2[H])C1=O	3.29873e-05	4.48165	A	4.49215	A	0.152091
	Mol3467	[H]OC(=O)C([H])([H])N1C(=S)S\C(=C(\[H])c2c(Oc3c([H])c([H])c(F)c([H])c3[H])n(nc2C([H])([H])[H])-c2c([H])c([H])c([H])c([H])c2[H])C1=O	0.000136442	3.86505	A	4.60397	A	0.171838
	Mol3469	[H]c1c([H])c([H])c2c(c1[H])N(C(=O)C([H])([H])[H])C(=O)C21N(C([H])([H])[H])C([H])([H])C2=C1C(=O)c1c([H])c([H])c([H])c([H])c1C2=O	0.000167961	3.77479	B	3.77157	B	0.268017
	Mol3471	[H]OC1=C(C(=O)OC1=C([H])c1c([H])c([H])c([H])c2c([H])c([H])c([H])c([H])c12)c1c([H])c([H])c(OC([H])([H])[H])c([H])c1[H]	9.29949e-05	4.03154	B	4.55189	B	0.285136
	Mol3472	[H]c1nc2C(=O)c3c(c(C(=O)N4C([H])([H])C([H])([H])N(C(=O)C([H])([H])[H])C([H])([H])C4([H])[H])c4c([H])c([H])c(Br)c([H])n34)C(=O)c2c([H])c1[H]	0.000133319	3.87511	A	4.61759	A	0.225147
	Mol3473	[H]OC(=O)C([H])([H])C([H])([H])c1c(c2c([H])c3c(c([H])oc3c(c2oc1=O)C([H])([H])[H])-c1c([H])c([H])c(Br)c([H])c1[H])C([H])([H])[H]	1.13628e-06	5.94451	A	5.03352	A	0.314981
	Mol3477	[H]Oc1c([H])c(Cl)c([H])c([H])c1C(=O)N([H])[C@]([H])(C(=O)N([H])c1c([H])c([H])c(Cl)c(Cl)c1[H])C([H])([H])c1c([H])c([H])c([H])c([H])c1[H]	1.80363e-06	5.74385	A	4.55457	B	0.359718
	Mol3478	[H]OC(=O)c1c([H])n(c2c([H])c(c(F)c([H])c2c1=O)-n1nnc(c1[H])C([H])([H])N([H])c1c([H])c([H])c(Cl)c([H])c1[H])C1([H])C([H])([H])C1([H])[H]	5.51754e-07	6.25825	D	5.68021	D	0.316535
	Mol3480	[H]OC(=O)c1c([H])n(c2c([H])c(c(F)c([H])c2c1=O)-n1nnc(c1[H])C([H])([H])N([H])c1c([H])c([H])c(F)c([H])c1[H])C1([H])C([H])([H])C1([H])[H]	2.28765e-06	5.64061	D	5.73837	D	0.31245
	Mol3481	[H]N([H])S(=O)(=O)N([H])c1c([H])c([H])c(c([H])c1[H])-n1nc(c([H])c1-c1c([H])c([H])c(c([H])c1[H])-c1c([H])c([H])c([H])c([H])c1[H])C(F)(F)F	2.18288e-06	5.66097	A	5.49751	A	0.383073
	Mol3487	[H]OC(=O)C([H])([H])N1C(=S)S\C(=C(\[H])c2c([H])n(nc2-c2c([H])c([H])c(c([H])c2[H])C([H])([H])[H])-c2c([H])c([H])c([H])c([H])c2[H])C1=O	3.67748e-05	4.43445	A	4.33468	A	0.240844
	Mol3489	[H]OC(=O)C([H])([H])N1C(=S)S\C(=C(\[H])c2c(Oc3c([H])c([H])c([H])c([H])c3[H])n(nc2C([H])([H])[H])-c2c([H])c([H])c([H])c([H])c2[H])C1=O	0.000141883	3.84807	A	4.42964	A	0.157292
	Mol3491	[H]OC(=O)C([H])([H])N1C(=S)S\C(=C(\[H])c2c([H])n(nc2-c2c([H])c([H])c([H])c(OC([H])([H])[H])c2[H])-c2c([H])c([H])c([H])c([H])c2[H])C1=O	7.09417e-05	4.1491	A	4.33552	A	0.232453
	Mol3495	[H]c1nc2C(=O)c3c(c(C(=O)OC([H])([H])C([H])([H])N4C([H])([H])C([H])([H])OC([H])([H])C4([H])[H])c4c([H])c([H])c(Br)c([H])n34)C(=O)c2c([H])c1[H]	5.17552e-07	6.28605	A	6.00405	A	0.251689
	Mol3497	[H]c1c([H])c([H])c2c([H])c(c([H])c([H])c2c1[H])-c1nc2c([H])c(Cl)c(Cl)c([H])c2n1C1([H])C([H])([H])C([H])([H])C([H])([H])C1([H])[H]	6.57734e-05	4.18195	D	4.12633	D	0.415895
	Mol3500	[H]c1nc2c([H])c([H])c([H])c([H])c2n1C([H])([H])C([H])(OC([H])([H])c1c([H])c([H])c(Cl)c([H])c1Cl)c1c([H])c([H])c([H])c([H])c1[H]	3.15593e-05	4.50087	A	4.50898	D	0.408017
	Mol3501	[H]c1nc2c([H])c([H])c([H])c([H])c2n1C([H])([H])[C@@]([H])(OC([H])([H])c1c([H])c([H])c(Cl)c([H])c1Cl)c1c([H])c([H])c([H])c([H])c1[H]	3.15587e-05	4.50088	A	4.51025	D	0.408017
	Mol3505	[H]OC(=O)c1c([H])n(c2c(F)c(N3C([H])([H])C([H])(N([H])c4c([H])c([H])c(Cl)c([H])c4[H])C3([H])[H])c(F)c([H])c2c1=O)C1([H])C([H])([H])C1([H])[H]	1.41539e-07	6.84912	C	6.08568	C	0.320254
	Mol3507	[H]Oc1nsc2n(c3c([H])c(c(F)c([H])c3c(=O)c12)-c1c([H])c([H])c2c(c1[H])C([H])([H])N([H])[C@]2([H])C([H])([H])[H])C1([H])C([H])([H])C1([H])[H]	2.45634e-06	5.60971	E	5.16513	E	0.205615
	Mol3509	[H]Oc1nsc2n(c3c([H])c(c(F)c([H])c3c(=O)c12)-c1c([H])c([H])c2c(c1[H])C([H])([H])C([H])([H])N([H])C2([H])[H])C1([H])C([H])([H])C1([H])[H]	4.91257e-06	5.30869	E	4.98307	E	0.207354
	Mol3514	[H]N(C(=O)c1sc([H])c([H])c1[H])C([H])([H])[C@]1([H])OC(=O)N(c2c([H])c([H])c(c(F)c2[H])-c2c([H])nc(c([H])c2[H])-c2nnn(n2)C([H])([H])[H])C1([H])[H]	1.04356e-06	5.98148	A	5.6801	C	0.325682
	Mol3515	[H]N(C(=O)c1oc([H])c([H])c1[H])C([H])([H])[C@]1([H])OC(=O)N(c2c([H])c([H])c(c(F)c2[H])-c2c([H])nc(c([H])c2[H])-c2nnn(n2)C([H])([H])[H])C1([H])[H]	2.15914e-06	5.66572	C	5.56357	C	0.328756
	Mol3517	[H]c1c([H])c([H])c2C(=O)C3=C(C(=O)c2c1[H])C([H])([H])N(C([H])([H])[H])C31C(=O)N(c2c([H])c([H])c(c([H])c12)C([H])([H])[H])C([H])([H])[H]	0.000349034	3.45713	B	3.41625	B	0.262224
	Mol3518	[H]c1c([H])c([H])c2C(=O)C3=C(C(=O)c2c1[H])C([H])([H])N(C([H])([H])[H])[C@@]31C(=O)N(c2c([H])c([H])c(c([H])c12)C([H])([H])[H])C([H])([H])[H]	0.000349027	3.45714	B	3.41952	B	0.262224
	Mol3521	[H]OC(=O)C([H])(N1C(=S)S\C(=C(\[H])c2c([H])c([H])c([H])c(c2[H])C2=NC([H])([H])C([H])([H])S2)C1=O)C([H])([H])c1c([H])c([H])c([H])c([H])c1[H]	4.44336e-05	4.35229	D	4.7547	A	0.24869
	Mol3522	[H]N(C(=O)C([H])([H])[H])C([H])([H])[C@]1([H])OC(=O)N(c2c([H])c([H])c(C([H])=C(C#N)c3nc4c([H])c([H])c([H])c([H])c4s3)c([H])c2[H])C1([H])[H]	7.65333e-05	4.11615	C	4.77097	C	0.416375
	Mol3523	[H]O[C@]1([H])[C@]23SS[C@]([H])(N(C2=O)C([H])([H])[H])C(=O)N3[C@@]2([H])N([H])c3c([H])c([H])c([H])c([H])c3[C@@]12c1c([H])n([H])c2c([H])c([H])c([H])c([H])c12	6.66545e-05	4.17617	A	4.83337	B	0.195729
	Mol3525	[H]N(C(=O)c1c([H])c([H])c([H])c([H])c1[H])C([H])([H])[C@]1([H])OC(=O)N(c2c([H])c([H])c(c([H])c2[H])-c2nnc3nc([H])c([H])c([H])n23)C1([H])[H]	3.86331e-05	4.41304	C	4.76816	D	0.372595
	Mol3526	[H]N(C(=O)Oc1c([H])c([H])c([H])c([H])c1[H])C([H])([H])[C@]1([H])OC(=O)N(c2c([H])c([H])c(c([H])c2[H])-c2nnc3nc([H])c([H])c([H])n23)C1([H])[H]	3.71966e-05	4.4295	C	4.70096	D	0.379086
	Mol3529	[H]Oc1c([H])c(O[H])c2c(O[C@]([H])(c3c([H])c([H])c(O[H])c(O[H])c3[H])[C@]([H])(OC(=O)c3c([H])c(O[H])c(O[H])c(O[H])c3[H])C2([H])[H])c1[H]	1.13099e-06	5.94654	B	4.37356	B	0.360288
	Mol3530	[H]c1c(n([H])c2c([H])c(Br)c([H])c([H])c12)-c1c([H])c2c([H])c(Br)c([H])c([H])c2n1C([H])([H])C(=O)N1C([H])([H])C([H])([H])OC([H])([H])C1([H])[H]	0.000124276	3.90561	C	4.63148	A	0.43853
	Mol3532	[H]c1nc2c([H])c([H])c([H])c([H])c2n1C([H])([H])[C@@]([H])(OC([H])([H])c1c([H])c([H])c(Br)c([H])c1[H])c1c([H])c([H])c([H])c([H])c1[H]	3.07824e-05	4.5117	A	4.41108	D	0.417427
	Mol3533	[H]OC([H])([H])C#Cc1c([H])c([H])c2N([H])[C@]([H])(c3c([H])n([H])c4c([H])c([H])c(Br)c([H])c34)[C@]3([H])C([H])([H])C([H])([H])O[C@]3([H])c2c1[H]	7.41582e-06	5.12984	D	5.12392	C	0.230474
	Mol3535	[H]N(C(=O)c1c2c(C(=O)c3nc([H])c([H])c([H])c3C2=O)n2c([H])c(Br)c([H])c([H])c12)C([H])([H])C([H])([H])N1C([H])([H])C([H])([H])C([H])([H])C1([H])[H]	8.58237e-06	5.06639	A	5.14529	A	0.216827
	Mol3538	[H]c1c([H])c([H])c2n([H])c(nc2c1[H])C([H])([H])N(c1c([H])c([H])c(c([H])c1[H])C([H])([H])[H])C([H])([H])c1c([H])c([H])c(Cl)c([H])c1Cl	0.000161986	3.79052	D	3.76967	D	0.441919
	Mol3540	[H]c1c([H])c([H])c2c([H])c(c([H])c([H])c2c1[H])-c1nc2c([H])c(Cl)c([H])c([H])c2n1C1([H])C([H])([H])C([H])([H])C([H])([H])C1([H])[H]	7.22268e-05	4.1413	D	4.1631	D	0.414148
	Mol3542	[H]c1nc2c([H])c([H])c([H])c([H])c2n1C([H])([H])[C@@]([H])(OC([H])([H])c1c([H])c([H])c(Cl)c([H])c1[H])c1c([H])c([H])c([H])c([H])c1[H]	3.45183e-05	4.46195	A	4.43634	D	0.403923
	Mol3543	[H]c1c([H])c([H])c2n([H])c(nc2c1[H])C([H])([H])N(c1c([H])c([H])c(c([H])c1[H])C([H])([H])[H])C([H])([H])c1c([H])c([H])c(F)c([H])c1F	4.40584e-05	4.35597	D	3.79787	D	0.463792
	Mol3549	[H]OC(=O)c1c([H])n(c2c(OC([H])([H])[H])c(N3C([H])([H])c4c([H])c(sc4C([H])([H])C3([H])[H])C([H])=O)c(F)c([H])c2c1=O)C1([H])C([H])([H])C1([H])[H]	1.13095e-06	5.94656	C	4.91736	C	0.256472
	Mol3550	[H]OC(=O)c1sc2c(c1[H])C([H])([H])N(c1c(F)c([H])c3c(c1OC([H])([H])[H])n(c([H])c(C(=O)O[H])c3=O)C1([H])C([H])([H])C1([H])[H])C([H])([H])C2([H])[H]	3.49268e-05	4.45684	C	5.47986	C	0.257972
	Mol3552	[H]c1nc2c(c([H])c1[H])C([H])([H])N(c1c([H])c([H])c(c([H])c1F)N1C(=O)O[C@@]([H])(C([H])([H])n3c([H])c([H])c([H])c([H])c3=O)C1([H])[H])C2([H])[H]	3.93942e-05	4.40457	C	5.25368	C	0.354074
	Mol3554	[H]OC(=O)C1=C(Sc2nc3c([H])c([H])c([H])c([H])c3s2)C([H])([H])C([H])([H])[C@@]2([H])N1C(=O)[C@@]2([H])N([H])C(=O)C(=NOC([H])([H])C([H])([H])F)c1nc(sc1[H])N([H])[H]	8.89575e-07	6.05082	E	5.01431	E	0.303854
	Mol3555	[H]c1c([H])c([H])c2c(N=Nc3c([H])c([H])c(OC([H])([H])[H])c([H])c3[H])c(n([H])c2c1[H])-c1c([H])c([H])c(OC([H])([H])[H])c([H])c1[H]	5.0036e-05	4.30072	A	4.59426	A	0.462274
	Mol3558	[H]N=C(N([H])[H])c1c([H])c([H])c(Oc2c([H])c([H])c(c([H])c2[H])-c2c([H])c3c([H])c([H])c(c([H])c3n2[H])C(=N[H])N([H])[H])c([H])c1[H]	1.35443e-06	5.86824	D	4.91391	D	0.414801
	Mol3559	[H]N(C(=O)C([H])([H])[H])C([H])([H])[C@]1([H])OC(=O)N(c2c([H])c([H])c(C([H])=C(C#N)c3nc4c([H])c([H])c([H])c([H])c4n3[H])c([H])c2[H])C1([H])[H]	7.97693e-05	4.09816	D	4.41827	C	0.425404
	Mol3563	[H]Oc1c([H])c(O[H])c2c(O[C@]([H])(c3c([H])c([H])c(O[H])c(O[H])c3[H])[C@]([H])(N([H])C(=O)c3c([H])c(O[H])c(O[H])c(O[H])c3[H])C2([H])[H])c1[H]	1.81362e-05	4.74145	C	4.10598	B	0.410301
	Mol3564	[H]Oc1c([H])c(O[H])c2c(O[C@]([H])(c3c([H])c([H])c(O[H])c(O[H])c3[H])[C@@]([H])(N([H])C(=O)c3c([H])c(O[H])c(O[H])c(O[H])c3[H])C2([H])[H])c1[H]	0.000566757	3.2466	C	4.90979	B	0.410301
	Mol3565	[H]Oc1c(C(=O)C2([H])C([H])([H])C([H])([H])C([H])([H])C([H])([H])C2([H])[H])c(=O)n(-c2c([H])c([H])c(Cl)c([H])c2[H])n1-c1c([H])c([H])c(Cl)c([H])c1[H]	3.02266e-06	5.51961	D	4.73163	A	0.338392
	Mol3568	[H]c1c([H])c([H])c(c(Cl)c1[H])C([H])([H])N(c1c([H])c([H])c(c([H])c1[H])C([H])([H])[H])C([H])([H])c1nc2c([H])c([H])c([H])c([H])c2n1[H]	0.000354439	3.45046	D	3.97816	D	0.440662
	Mol3569	[H]c1c([H])c([H])c2n([H])c(nc2c1[H])C([H])([H])N(c1c([H])c([H])c(c([H])c1[H])C([H])([H])[H])C([H])([H])c1c([H])c([H])c(Cl)c([H])c1[H]	0.000177219	3.75149	D	3.79731	D	0.432064
	Mol3571	[H]OC(=O)c1c([H])n(-c2c([H])c([H])c(F)c([H])c2F)c2nc(N3C([H])([H])C([H])([H])\C(=N\OC([H])([H])[H])[C@@](N([H])[H])(C([H])([H])[H])C3([H])[H])c(F)c([H])c2c1=O	0.000269387	3.56962	D	4.5914	D	0.26924
	Mol3572	[H]OC(=O)c1c([H])n(-c2c([H])c([H])c(F)c([H])c2F)c2nc(N3C([H])([H])\C(=N/OC([H])([H])[H])C(N([H])[H])(C([H])([H])[H])C([H])([H])C3([H])[H])c(F)c([H])c2c1=O	5.26153e-07	6.27889	D	5.4358	D	0.274251
	Mol3576	[H]OC(=O)c1c([H])n(-c2c([H])c([H])c(F)c([H])c2F)c2nc(N3C([H])([H])C([H])([H])\C(=N/OC([H])([H])[H])[C@@]([H])(C([H])([H])N([H])[H])C3([H])[H])c(F)c([H])c2c1=O	4.20917e-06	5.3758	D	4.94718	D	0.28586
	Mol3577	[H]C#CC([H])([H])N([H])c1c([H])c([H])c(c([H])c([H])c1=O)-c1c([H])c([H])c(c([H])c1F)N1C(=O)O[C@@]([H])(C([H])([H])N([H])C(=O)C([H])([H])[H])C1([H])[H]	1.22204e-06	5.91291	B	5.37118	B	0.385046
	Mol3578	[H]c1nc2c([H])c([H])c([H])c([H])c2n1C([H])([H])C([H])(OC([H])([H])c1c([H])c([H])c([H])c([H])c1[H])c1c([H])c([H])c([H])c([H])c1[H]	7.61829e-05	4.11814	A	4.44148	D	0.414988
	Mol3580	[H]OC(=O)C1=C(C([H])([H])N2C(=O)c3c([H])c([H])c([H])c4c([H])c([H])c([H])c2c34)[C@]([H])(C([H])([H])[H])[C@@]2([H])N1C(=O)[C@]2([H])[C@]([H])(O[H])C([H])([H])[H]	8.16041e-05	4.08829	E	4.6502	E	0.263482
	Mol3581	[H]OC(=O)C1=C(C([H])([H])N2C(=O)c3c([H])c([H])c([H])c4c([H])c([H])c([H])c(c34)S2(=O)=O)[C@]([H])(C([H])([H])[H])[C@@]2([H])N1C(=O)[C@]2([H])[C@]([H])(O[H])C([H])([H])[H]	1.754e-05	4.75597	E	4.69579	E	0.220223
	Mol3583	[H]c1c([H])c([H])c2n([H])c(nc2c1[H])C([H])([H])N(c1c([H])c([H])c(c([H])c1[H])C([H])([H])[H])C([H])([H])c1c([H])c([H])c(c([H])c1[H])N(=O)=O	0.000671757	3.17279	D	4.09276	D	0.466874
	Mol3586	[H]N(C(=O)OC([H])([H])[H])c1c([H])oc(c1[H])C(=O)N([H])c1c([H])oc(c1[H])C(=O)N([H])C([H])([H])C([H])([H])c1c([H])n([H])c2c([H])c([H])c([H])c([H])c12	0.00029348	3.53242	C	4.68921	D	0.506074
	Mol3589	[H]N(C(=O)c1c2c(C(=O)c3nc([H])c([H])c([H])c3C2=O)n2c([H])c(Br)c([H])c([H])c12)C([H])([H])C([H])([H])N(C([H])([H])C([H])([H])[H])C([H])([H])C([H])([H])[H]	8.54555e-06	5.06826	A	4.98836	A	0.215927
	Mol3592	[H]c1nnn(c1[H])C([H])([H])[C@]1([H])OC(=O)N(c2c([H])c([H])c(N3C([H])([H])C([H])([H])N(C([H])([H])C3([H])[H])S(=O)(=O)c3c([H])c([H])c(F)c([H])c3F)c(F)c2[H])C1([H])[H]	3.83041e-06	5.41675	D	6.01076	D	0.289454
	Mol3593	[H]OC(=O)C1=C(C([H])=C2C(=O)N(C([H])([H])C(F)(F)F)C([H])([H])C2([H])[H])C([H])([H])S[C@@]2([H])N1C(=O)[C@@]2([H])N([H])C(=O)C(=NOC([H])([H])C([H])=C([H])[H])c1nc(sc1[H])N([H])[H]	6.82487e-06	5.16591	E	4.93911	E	0.196211
	Mol3596	[H]N1c2nc([H])c(C([H])=C([H])C(=O)N(C([H])([H])[H])C([H])([H])c3sc4c([H])c([H])c(F)c([H])c4c3C([H])([H])[H])c([H])c2N([H])C([H])([H])C([H])([H])C1=O	3.77237e-08	7.42339	E	6.33742	C	0.417774
	Mol3599	[H]N1C(=O)C([H])([H])C([H])([H])c2c([H])c(C([H])=C([H])C(=O)N(C([H])([H])[H])C([H])([H])c3sc4c([H])c([H])c([H])c([H])c4c3C([H])([H])[H])c([H])nc12	1.61067e-07	6.79299	E	6.34713	C	0.271919
	Mol3602	[H]N(C(=O)N([H])C([H])([H])C([H])([H])[H])c1nc2c([H])c(c([H])c(-c3nc([H])c([H])c(n3)C3([H])C([H])([H])C3([H])[H])n2c1[H])-c1c([H])nc([H])c([H])c1[H]	1.25257e-06	5.9022	A	5.01111	A	0.295073
	Mol3607	[H]c1nnn(c1[H])C([H])([H])[C@]1([H])OC(=O)N(c2c([H])c([H])c(N3C([H])([H])C([H])([H])N(C([H])([H])C3([H])[H])S(=O)(=O)c3c([H])c([H])c(Cl)c([H])c3[H])c(F)c2[H])C1([H])[H]	9.6132e-07	6.01713	D	5.90929	D	0.287937
	Mol3611	[H]N(C(=O)N([H])C([H])([H])C([H])([H])[H])c1nc2c([H])c(c([H])c(-c3nc([H])c(c([H])n3)C([H])([H])[H])n2c1[H])-c1c([H])c([H])n(c(=O)c1[H])C([H])([H])C([H])([H])F	2.29789e-06	5.63867	A	5.30289	A	0.311849
	Mol3612	[H]N([H])C1(c2nc([H])c(c([H])c2[H])-c2c([H])c([H])c(c([H])c2F)N2C(=O)O[C@@]([H])(C([H])([H])n3nnc([H])c3[H])C2([H])[H])[C@@]2([H])C([H])([H])N([H])C([H])([H])[C@@]12[H]	4.59569e-06	5.33765	C	5.62449	C	0.296585
	Mol3614	[H]c1nnn(c1[H])C([H])([H])[C@]1([H])OC(=O)N(c2c([H])c([H])c(N3C([H])([H])C([H])([H])N(C(=O)c4c([H])c([H])nc([H])c4[H])C([H])([H])C3([H])[H])c(F)c2[H])C1([H])[H]	1.10819e-06	5.95538	D	5.80729	D	0.303157
	Mol3618	[H]N(C(=O)C([H])([H])[H])C([H])([H])[C@]1([H])OC(=O)N(c2c([H])c([H])c(N3C([H])([H])C([H])([H])N(c4nnc(s4)-c4oc(c([H])c4[H])N(=O)=O)C([H])([H])C3([H])[H])c(F)c2[H])C1([H])[H]	2.25932e-08	7.64602	D	5.55812	C	0.282794
	Mol3619	[H]c1nnn(c1[H])C([H])([H])[C@]1([H])OC(=O)N(c2c([H])c([H])c(N3C([H])([H])C([H])([H])N(C([H])([H])C3([H])[H])S(=O)(=O)c3c([H])c([H])c([H])c([H])c3N(=O)=O)c(F)c2[H])C1([H])[H]	1.88274e-06	5.72521	D	6.00556	D	0.288345
	Mol3622	[H]OC(=O)C1=C(C([H])([H])N([H])C(=O)c2c([H])c([H])c3c([H])c([H])c([H])c([H])c3c2[H])[C@]([H])(C([H])([H])[H])[C@@]2([H])N1C(=O)[C@]2([H])[C@]([H])(O[H])C([H])([H])[H]	2.02964e-05	4.69258	E	4.73166	E	0.293458
	Mol3623	[H]C([H])=C([H])C([H])([H])Oc1c([H])c([H])c(c([H])c([H])c1=O)-c1c([H])c([H])c(c([H])c1[H])N1C(=O)O[C@@]([H])(C([H])([H])N([H])C(=O)C([H])([H])[H])C1([H])[H]	2.53704e-06	5.59567	B	5.16044	B	0.409207
	Mol3630	[H]N1c2nc([H])c(C([H])=C([H])C(=O)N(C([H])([H])[H])C([H])([H])c3oc4c([H])c([H])c([H])c([H])c4c3C([H])([H])[H])c([H])c2C([H])([H])N([H])C(=O)C1([H])[H]	1.61466e-07	6.79192	C	6.5903	C	0.306569
	Mol3633	[H]OC(=O)C1=C(OC([H])([H])[C@@]2([H])N1C(=O)[C@@]2([H])N([H])C(=O)C(=NOC([H])([H])[H])c1nc(sc1[H])N([H])[H])C([H])([H])Sc1c([H])c([H])[n+](c([H])c1[H])C([H])([H])C(=O)C([H])([H])[H]	0.000182444	3.73887	E	4.61806	E	0.140814
	Mol3639	[H]Oc1c([H])c(=NC([H])([H])[C@@]([H])(OC([H])([H])C([H])=C([H])[H])C([H])([H])N([H])C([H])([H])c2c([H])c([H])c(Cl)c(Cl)c2[H])n([H])c2c([H])c([H])c([H])c([H])c12	0.000579889	3.23665	C	3.88997	A	0.406436
	Mol3641	[H]c1c([H])c(c([H])c([H])c1OC(=O)C([H])([H])[H])-c1nc2c([H])c(Cl)c(OC([H])([H])C([H])([H])[H])c([H])c2n1C1([H])C([H])([H])C([H])([H])C([H])([H])C1([H])[H]	0.000125582	3.90107	C	4.27538	D	0.425409
	Mol3642	[H]OC(=O)c1c([H])n(c2c(F)c(N3C([H])([H])[C@@]4([H])C([H])([H])C([H])([H])[C@@]5([H])C([H])([H])[C@@]5(N([H])[H])[C@@]4([H])C3([H])[H])c(F)c(N([H])[H])c2c1=O)[C@]1([H])C([H])([H])[C@]1([H])F	1.33877e-08	7.87329	C	7.28368	C	0.315229
	Mol3645	[H]OC(=O)c1c([H])n(c2c(C(=O)C([H])(F)F)c(N3C([H])([H])C([H])([H])\C(=N/OC([H])([H])[H])[C@@](N([H])[H])(C([H])([H])[H])C3([H])[H])c(F)c([H])c2c1=O)C1([H])C([H])([H])C1([H])[H]	0.000133287	3.87521	D	4.45123	C	0.312056
	Mol3647	[H]N(C(=O)C([H])([H])[H])c1c([H])c([H])c(Sc2c([H])c([H])c(c([H])c2F)N2C(=O)O[C@@]([H])(C([H])([H])N([H])C(=S)N([H])C3([H])C([H])([H])C3([H])[H])C2([H])[H])c([H])c1[H]	3.37468e-05	4.47177	B	4.86619	B	0.389853
	Mol3651	[H]c1nnn(c1[H])C([H])([H])[C@]1([H])OC(=O)N(c2c([H])c([H])c(N3C([H])([H])C([H])([H])N(C([H])([H])C3([H])[H])S(=O)(=O)c3c([H])c([H])c([H])c([H])c3[H])c(F)c2[H])C1([H])[H]	1.02847e-06	5.98781	D	5.88115	D	0.282507
	Mol3653	[H]C([H])=C([H])C([H])([H])N([H])c1c([H])c([H])c([H])c(c([H])c1=O)-c1c([H])c([H])c(c([H])c1[H])N1C(=O)O[C@@]([H])(C([H])([H])N([H])C(=O)C([H])([H])[H])C1([H])[H]	2.54339e-06	5.59459	B	5.48257	B	0.403147
	Mol3654	[H]C([H])=C([H])C([H])([H])N([H])c1c([H])c([H])c(c([H])c([H])c1=O)-c1c([H])c([H])c(c([H])c1[H])N1C(=O)O[C@@]([H])(C([H])([H])N([H])C(=O)C([H])([H])[H])C1([H])[H]	2.54339e-06	5.59459	B	5.46814	B	0.394543
	Mol3660	[H]N(C(=O)N([H])C([H])([H])C([H])([H])[H])c1nc2c([H])c(c([H])c(-c3nc([H])c(c([H])n3)C([H])([H])[H])n2c1[H])-c1c([H])c([H])n(c(=O)c1[H])C([H])([H])C([H])([H])[H]	1.19849e-06	5.92137	A	5.1168	A	0.311309
	Mol3662	[H]OC(=O)C1=C(Sc2c([H])c([H])nc([H])c2C([H])([H])SC([H])([H])C([H])([H])N([H])[H])C([H])([H])S[C@@]2([H])N1C(=O)[C@@]2([H])N([H])C(=O)C([H])(N=O)c1nc(N([H])[H])c([H])c([H])c1[H]	1.7822e-06	5.74904	E	5.17831	E	0.210495
	Mol3665	[H]Oc1c([H])c2c(OC([H])([H])[H])c3c(C(=O)C([H])([H])[C@@]4([H])C([H])([H])[C@](O[H])(C([H])([H])C(=O)[C@]34O[H])[C@]3([H])N([H])C3([H])[H])c(O[H])c2c(O[H])c1OC([H])([H])[H]	0.000224647	3.6485	B	5.04333	B	0.393448
	Mol3666	[H]Oc1c([H])c([H])c(c([H])c1Br)C([H])([H])C([H])(N=O)C(=O)N([H])C([H])([H])C([H])([H])SSSC([H])([H])C([H])([H])N([H])C(=O)C([H])(N=O)C([H])([H])c1c([H])c([H])c(O[H])c(Br)c1[H]	4.46729e-06	5.34996	D	4.53909	B	0.404446
	Mol3668	[H]OC(=O)C1=C(C([H])([H])Sc2c([H])c(Cl)c([H])c([H])c2Cl)C([H])([H])S[C@@]2([H])N1C(=O)[C@@]2([H])N([H])C(=O)C([H])([H])[N+]12C([H])([H])C([H])([H])N(C([H])([H])C1([H])[H])C([H])([H])C2([H])[H]	0.000235697	3.62765	E	5.16345	E	0.220096
	Mol3671	[H]OC(=O)c1c([H])n(c2c(OC([H])(F)F)c(N3C([H])([H])\C(=N/OC([H])([H])C([H])([H])[H])[C@@]([H])(C(=N[H])N([H])OC([H])([H])[H])C3([H])[H])c(F)c([H])c2c1=O)C1([H])C([H])([H])C1([H])[H]	4.8907e-07	6.31063	D	5.77963	C	0.211227
	Mol3673	[H]N(C(=O)C([H])([H])[H])C([H])([H])[C@]1([H])OC(=O)N(c2c([H])c([H])c(N3C([H])([H])C([H])([H])N(C([H])([H])c4oc(C#N)c([H])c4[H])C([H])([H])C3([H])[H])c(F)c2[H])C1([H])[H]	3.62657e-05	4.4405	C	4.85689	C	0.325758
	Mol3675	[H]c1nnn(c1[H])C([H])([H])[C@]1([H])OC(=O)N(c2c([H])c([H])c(N3C([H])([H])C([H])([H])N(C([H])([H])c4c([H])c([H])nc([H])c4[H])C([H])([H])C3([H])[H])c(F)c2[H])C1([H])[H]	2.28725e-06	5.64069	D	5.73625	D	0.295627
	Mol3676	[H]c1nnn(c1[H])C([H])([H])[C@]1([H])OC(=O)N(c2c([H])c([H])c(N3C([H])([H])C([H])([H])N(C([H])([H])c4nc([H])c([H])c([H])c4[H])C([H])([H])C3([H])[H])c(F)c2[H])C1([H])[H]	1.14362e-06	5.94172	D	5.5682	D	0.300199
	Mol3678	[H]N(C(=O)C([H])([H])[H])C([H])([H])[C@]1([H])OC(=O)N(c2c([H])c([H])c(N3C([H])([H])C([H])([H])N(c4nnc(s4)-c4nc([H])c(n4C([H])([H])[H])N(=O)=O)C([H])([H])C3([H])[H])c(F)c2[H])C1([H])[H]	4.40237e-08	7.35631	D	5.79755	B	0.388356
	Mol3679	[H]N=C(N([H])[H])C([H])([H])c1c([H])c([H])c([H])c2c(c([H])c([H])c([H])c12)-c1c([H])c([H])c(c([H])c1[H])C(C([H])([H])[H])(C([H])([H])[H])C([H])([H])[H]	1.26501e-05	4.89791	B	4.80527	B	0.458842
	Mol3682	[H]OC(=O)C1=C(C([H])([H])N(c2c([H])c([H])c3c([H])c([H])c([H])c([H])c3c2[H])S(=O)(=O)C([H])([H])[H])[C@]([H])(C([H])([H])[H])[C@@]2([H])N1C(=O)[C@]2([H])[C@]([H])(O[H])C([H])([H])[H]	0.0001441	3.84134	E	4.11284	E	0.214461
	Mol3685	[H]OC1=C(C(=O)N([H])[H])C(=O)[C@@]([H])(N(C([H])([H])[H])C([H])([H])[H])[C@]2([H])C([H])([H])[C@@]3([H])C(C(=O)c4c(O[H])c([H])c([H])c([H])c4[C@]3(O[H])C([H])([H])[H])=C(O[H])[C@]12O[H]	3.60236e-05	4.44341	B	6.33167	B	0.325305
	Mol3687	[H]OC1=C(C(=O)N([H])[H])C(=O)[C@@]([H])(N(C([H])([H])[H])C([H])([H])[H])[C@]2([H])[C@@]([H])(O[H])[C@@]3([H])C(C(=O)c4c(O[H])c([H])c([H])c([H])c4[C@]3([H])C([H])([H])[H])=C(O[H])[C@]12O[H]	1.40717e-05	4.85165	B	5.40516	B	0.328174
	Mol3690	[H]N1c2nc([H])c(\C([H])=C(/[H])C(=O)N(C([H])([H])[H])C([H])([H])c3oc4c([H])c([H])c([H])c([H])c4c3C([H])([H])[H])c([H])c2N([H])C([H])([H])C([H])([H])C1([H])[H]	8.24025e-08	7.08406	C	6.26187	C	0.374326
	Mol3691	[H]N1c2nc([H])c(\C([H])=C(/[H])C(=O)N(C([H])([H])[H])C([H])([H])c3oc4c([H])c([H])c([H])c([H])c4c3C([H])([H])[H])c([H])c2C([H])([H])N([H])C([H])([H])C1([H])[H]	1.67466e-07	6.77607	C	6.63683	C	0.306569
	Mol3694	[H]N1c2nc([H])c(\C([H])=C(/[H])C(=O)N(C([H])([H])[H])C([H])([H])c3sc4c([H])c([H])c([H])c([H])c4c3C([H])([H])[H])c([H])c2C([H])([H])N([H])C([H])([H])C1([H])[H]	7.90454e-08	7.10212	E	6.43072	C	0.333329
	Mol3695	[H]Oc1c([H])c(c(C(=O)O[C@]2([H])C([H])([H])C3=C(C(=O)[C@@]2(O[H])C([H])([H])[H])C([H])([H])OC(\C([H])=C(/[H])C([H])([H])[H])=C3[H])c(OC([H])([H])[H])c1O[H])C([H])([H])[H]	0.000600749	3.22131	B	3.90998	B	0.332432
	Mol3697	[H]N(C(=O)C1=NO[C@]2(OC([H])=C(Br)C(OC([H])([H])[H])=C(Br)C2([H])[H])C1([H])[H])C([H])([H])C([H])([H])C([H])([H])Oc1c(Br)c([H])c(c([H])c1Br)C([H])([H])C([H])([H])N([H])C([H])([H])[H]	4e-05	4.39794	B	4.45919	B	0.506172
	Mol3698	[H]Oc1c([H])c(=NC([H])([H])[C@@]([H])(OC([H])(C([H])([H])[H])C([H])([H])[H])C([H])([H])N([H])C([H])([H])c2c([H])c([H])c(Cl)c(Cl)c2[H])n([H])c2c([H])c([H])c([H])c([H])c12	0.000577191	3.23868	C	3.7006	A	0.414442
	Mol3700	[H]c1c([H])c(c([H])c([H])c1-c1nc2c([H])c(Cl)c([H])c([H])c2n1C1([H])C([H])([H])C([H])([H])C([H])([H])C1([H])[H])C(C([H])([H])[H])(C([H])([H])[H])C([H])([H])[H]	1.77466e-05	4.75088	D	4.23169	D	0.406128
	Mol3703	[H]c1c(F)nnn1C([H])([H])[C@]1([H])OC(=O)N(c2c([H])c([H])c(N3C([H])([H])C([H])([H])C(=C(C(=O)OC([H])([H])C([H])([H])[H])C([H])([H])[H])C([H])([H])C3([H])[H])c(F)c2[H])C1([H])[H]	0.000216828	3.66388	D	4.17414	D	0.290462
	Mol3705	[H]OC(=O)c1c([H])n(c2c(OC([H])(F)F)c(N3C([H])([H])C([H])([H])\C(=N/OC([H])([H])C([H])([H])[H])[C@]([H])(C([H])([H])N([H])[H])C3([H])[H])c(F)c([H])c2c1=O)C1([H])C([H])([H])C1([H])[H]	4.1478e-06	5.38218	C	5.40508	C	0.21306
	Mol3709	[H]OC(=O)c1c([H])n(c2c(OC([H])([H])[H])c(N3C([H])([H])C([H])([H])N(C([H])([H])C([H])([H])C#N)[C@]([H])(C([H])([H])[H])C3([H])[H])c(F)c([H])c2c1=O)C1([H])C([H])([H])C1([H])[H]	9.34158e-06	5.02958	C	5.23177	C	0.252226
	Mol3711	[H]OC(=O)c1c([H])n(c2c(C(=O)C([H])([H])[H])c(N3C([H])([H])C([H])([H])\C(=N/OC([H])([H])[H])[C@@](N([H])[H])(C([H])([H])[H])C3([H])[H])c(F)c([H])c2c1=O)C1([H])C([H])([H])C1([H])[H]	3.60208e-05	4.44345	D	4.43102	C	0.312392
	Mol3713	[H]N(C(=O)C([H])([H])[H])C([H])([H])[C@]1([H])OC(=O)N(c2c([H])c([H])c(N3C([H])([H])C([H])([H])C(=C(C#N)C(=O)OC([H])([H])C([H])([H])[H])C([H])([H])C3([H])[H])c(F)c2[H])C1([H])[H]	9.0052e-06	5.04551	B	4.78682	B	0.31825
	Mol3714	[H]OC(=O)c1oc(c([H])c1[H])C([H])([H])N1C([H])([H])C([H])([H])N(c2c([H])c([H])c(c([H])c2F)N2C(=O)O[C@@]([H])(C([H])([H])N([H])C(=O)C([H])([H])[H])C2([H])[H])C([H])([H])C1([H])[H]	3.47688e-05	4.45881	C	4.89004	C	0.313615
	Mol3720	[H]N([H])C([H])([H])C([H])([H])c1c([H])c([H])c(-c2c([H])c([H])c(c([H])c2[H])C(C([H])([H])[H])(C([H])([H])[H])C([H])([H])[H])c2c([H])c([H])c([H])c([H])c12	1.31923e-05	4.87968	B	4.58169	B	0.445963
	Mol3722	[H]N=C(N([H])[H])N([H])C([H])([H])c1c([H])c([H])c(-c2c([H])c([H])c(c([H])c2[H])C(C([H])([H])[H])(C([H])([H])[H])C([H])([H])[H])c2c([H])c([H])c([H])c([H])c12	6.0384e-06	5.21908	B	5.07392	B	0.470364
	Mol3724	[H]N1C([H])([H])C([H])([H])C([H])(c2nn(c(c2[H])-c2c([H])c([H])c(OC([H])([H])c3c([H])c([H])c([H])c([H])c3[H])c([H])c2[H])C([H])([H])[H])C([H])([H])C1([H])[H]	9.2166e-05	4.03543	C	4.72893	A	0.44737
	Mol3729	[H]N(C(=O)C([H])([H])[H])[C@]([H])(C(=O)O[C@]([H])(C([H])([H])[H])[C@@]1([H])C(=O)N2C(=C([H])S[C@@]12[H])C(=O)OC([H])([H])c1c([H])c([H])c(c([H])c1[H])N(=O)=O)C([H])(C([H])([H])[H])C([H])([H])[H]	0.000407213	3.39018	E	3.4773	E	0.284175
	Mol3730	[H]N(C(=O)C([H])([H])[H])C([H])([H])[C@]1([H])OC(=O)N2c3c([H])c([H])c(c([H])c3OC([H])([H])[C@@]12[H])-c1c([H])nc(c([H])c1[H])N1C([H])([H])C([H])([H])N([H])C([H])([H])C1([H])[H]	2.36296e-06	5.62654	C	5.39487	C	0.223876
	Mol3733	[H]ON(C([H])([H])c1c([H])c([H])c([H])c([H])c1[H])[C@@]([H])(c1c([H])n([H])c2c([H])c([H])c(Br)c([H])c12)C([H])([H])N([H])C(=O)OC(C([H])([H])[H])(C([H])([H])[H])C([H])([H])[H]	3.4849e-05	4.45781	A	4.1839	A	0.398735
	Mol3736	[H]ON(C([H])([H])c1c([H])c([H])c([H])c([H])c1[H])[C@@]([H])(c1c([H])n([H])c2c([H])c(Cl)c([H])c([H])c12)C([H])([H])N([H])C(=O)OC(C([H])([H])[H])(C([H])([H])[H])C([H])([H])[H]	3.85381e-05	4.41411	D	4.18977	A	0.405109
	Mol3737	[H]OC(=O)c1c([H])n(c2c(c(N3C([H])([H])[C@@]4([H])C([H])([H])C([H])([H])C([H])([H])[C@@]([H])(N([H])[H])[C@@]4([H])C3([H])[H])c(F)c(N([H])[H])c2c1=O)C([H])([H])[H])[C@]1([H])C([H])([H])[C@]1([H])F	2.31376e-08	7.63568	D	7.00961	C	0.336784
	Mol3740	[H]OC(=O)c1c([H])n(c2c(F)c(N3C([H])([H])C([H])([H])\C(=N\OC([H])([H])C([H])([H])[H])C(C([H])([H])[H])(C([H])([H])N([H])[H])C3([H])[H])c(F)c([H])c2c1=O)C1([H])C([H])([H])C1([H])[H]	1.78495e-05	4.74837	C	4.61142	C	0.285688
	Mol3741	[H]OC(=O)c1c([H])n(c2c(F)c(N3C([H])([H])C([H])([H])\C(=N\OC([H])([H])C([H])([H])[H])[C@@](C([H])([H])[H])(C([H])([H])N([H])[H])C3([H])[H])c(F)c([H])c2c1=O)C1([H])C([H])([H])C1([H])[H]	1.78492e-05	4.74838	C	4.62207	C	0.285688
	Mol3746	[H]OC(=O)c1c([H])n(c2c([H])c(N3C([H])([H])C([H])([H])N(C(=O)C([H])([H])C([H])(C([H])([H])[H])C([H])([H])[H])C([H])([H])C3([H])[H])c(F)c([H])c2c1=O)C1([H])C([H])([H])C1([H])[H]	0.000240849	3.61825	C	5.63851	C	0.328076
	Mol3748	[H]OC(=O)c1c([H])n(c2c([H])c(N3C([H])([H])C([H])([H])N(C(=O)C(C([H])([H])[H])(C([H])([H])[H])C([H])([H])[H])C([H])([H])C3([H])[H])c(F)c([H])c2c1=O)C1([H])C([H])([H])C1([H])[H]	2.39572e-07	6.62056	C	5.5286	C	0.328959
	Mol3751	[H]OC(=O)c1c([H])n(c2c(OC([H])([H])[H])c(N3C([H])([H])C([H])([H])N(C([H])([H])C(=O)C([H])([H])[H])C([H])(C([H])([H])[H])C3([H])[H])c(F)c([H])c2c1=O)C1([H])C([H])([H])C1([H])[H]	3.7107e-05	4.43054	C	4.39017	C	0.242022
	Mol3752	[H]OC(=O)c1c([H])n(c2c(OC([H])([H])[H])c(N3C([H])([H])C([H])([H])N(C([H])([H])C(=O)C([H])([H])[H])[C@@]([H])(C([H])([H])[H])C3([H])[H])c(F)c([H])c2c1=O)C1([H])C([H])([H])C1([H])[H]	3.71064e-05	4.43055	C	4.40442	C	0.242022
	Mol3753	[H]OC(=O)c1c([H])n(c2c([H])c(N3C([H])([H])C([H])([H])N(C(=O)OC(C([H])([H])[H])(C([H])([H])[H])C([H])([H])[H])C([H])([H])C3([H])[H])c(F)c([H])c2c1=O)C1([H])C([H])([H])C1([H])[H]	5.98976e-08	7.22259	C	5.37982	C	0.329527
	Mol3755	[H]OC(=O)c1c([H])n(c2c(OC([H])([H])[H])c(N3C([H])([H])C([H])([H])N(C([H])([H])C(=O)OC([H])([H])[H])C([H])(C([H])([H])[H])C3([H])[H])c(F)c([H])c2c1=O)C1([H])C([H])([H])C1([H])[H]	0.000286238	3.54327	C	4.24188	C	0.239325
	Mol3756	[H]OC(=O)c1c([H])n(c2c(OC([H])([H])[H])c(N3C([H])([H])C([H])([H])N(C([H])([H])C(=O)OC([H])([H])[H])[C@@]([H])(C([H])([H])[H])C3([H])[H])c(F)c([H])c2c1=O)C1([H])C([H])([H])C1([H])[H]	0.000286234	3.54328	C	4.2404	C	0.239325
	Mol3758	[H]c1nnn(c1[H])C([H])([H])[C@]1([H])OC(=O)N(c2c([H])c([H])c(N3C([H])([H])C([H])([H])C(=C(C(=O)OC([H])([H])C([H])([H])[H])C([H])([H])[H])C([H])([H])C3([H])[H])c(F)c2[H])C1([H])[H]	2.82037e-05	4.54969	D	4.30876	D	0.286005
	Mol3759	[H]OC(=O)c1c([H])n(c2c([H])c(N3C([H])([H])C([H])([H])N(C(=O)N4C([H])([H])C([H])([H])N([H])C([H])([H])C4([H])[H])C([H])([H])C3([H])[H])c(F)c([H])c2c1=O)C1([H])C([H])([H])C1([H])[H]	0.000144405	3.84042	C	5.29579	C	0.339578
	Mol3762	[H]N(C(=O)C([H])([H])[H])C([H])([H])[C@]1([H])OC(=O)N(c2c([H])c([H])c(N3C([H])([H])C([H])([H])N(C([H])([H])C3([H])[H])[C@]([H])(c3oc(c([H])c3[H])[N+]([O-])=O)C([H])([H])[H])c(F)c2[H])C1([H])[H]	2.10441e-06	5.67687	D	5.10461	C	0.297481
	Mol3763	[H]N(C(=O)C([H])([H])[H])C([H])([H])[C@]1([H])OC(=O)N(c2c([H])c([H])c(N3C([H])([H])C([H])([H])C([H])(N(c4oc(c([H])c4[H])N(=O)=O)C([H])([H])[H])C([H])([H])C3([H])[H])c(F)c2[H])C1([H])[H]	1.0522e-06	5.9779	D	5.05712	C	0.325879
	Mol3764	[H]N(C(=O)C([H])([H])[H])C([H])([H])[C@]1([H])OC(=O)N(c2c([H])c([H])c(N3C([H])([H])C([H])([H])N(C([H])([H])c4oc(c([H])c4[H])[N+]([O-])=O)C([H])([H])[C@]3([H])C([H])([H])[H])c(F)c2[H])C1([H])[H]	4.20881e-06	5.37584	D	5.16006	C	0.284139
	Mol3766	[H]OC(=O)c1c([H])n2c3c(OC([H])([H])[C@]2([H])C([H])([H])[H])c(N2C([H])([H])\C(=N/OC([H])([H])C([H])([H])[H])[C@@]([H])(C(=N[H])N([H])OC([H])([H])C([H])([H])[H])C2([H])[H])c(F)c([H])c3c1=O	0.000134682	3.87069	D	5.91073	C	0.206402
	Mol3767	[H]OC(=O)c1c([H])n(c2c(OC([H])([H])[H])c(N3C([H])([H])\C(=N/OC([H])([H])C([H])([H])[H])[C@@]([H])(C(=N[H])N([H])OC([H])([H])[H])C3([H])[H])c(F)c([H])c2c1=O)C1([H])C([H])([H])C1([H])[H]	5.26101e-07	6.27893	D	5.87695	C	0.201273
	Mol3772	[H]ON(C([H])([H])c1c([H])c([H])c([H])c([H])c1[H])[C@@]([H])(c1c([H])n([H])c2c([H])c([H])c(I)c([H])c12)C([H])([H])N([H])C(=O)OC(C([H])([H])[H])(C([H])([H])[H])C([H])([H])[H]	1.57757e-05	4.80201	A	3.99645	A	0.409156
	Mol3776	[H]N(C(=O)C([H])([H])[H])C([H])([H])[C@]1([H])OC(=O)N2c3c([H])c([H])c(c([H])c3OC([H])([H])[C@@]12[H])N1C([H])([H])C([H])([H])N(C([H])([H])c2oc([H])c([H])c2[H])C([H])([H])C1([H])[H]	3.75413e-05	4.42549	C	4.78807	C	0.241504
	Mol3782	[H]Oc1c([H])c(OC([H])([H])[H])c(C(=O)O[C@]2(C(=O)C3=C(C([H])=C(OC3([H])[H])C([H])([H])C([H])([H])C([H])([H])[H])C([H])([H])[C@@]2([H])O[H])C([H])([H])[H])c(c1[H])C([H])([H])[H]	0.000621631	3.20647	B	3.94767	B	0.3265
	Mol3783	[H]Oc1c(C(=O)C([H])([H])[H])c2OC(C([H])([H])[H])(C([H])([H])[H])C([H])([H])C([H])([H])c2c(O[H])c1C([H])([H])c1c(O[H])c(c(oc1=O)C([H])([H])C([H])([H])[H])C([H])([H])[H]	0.000318271	3.4972	A	4.02464	B	0.393417
	Mol3784	[H]Oc1c(C(=O)C([H])([H])[H])c(O[H])c2c(OC(C([H])([H])[H])(C([H])([H])[H])C([H])([H])C2([H])[H])c1C([H])([H])c1c(O[H])c(c(oc1=O)C([H])([H])C([H])([H])[H])C([H])([H])[H]	0.000318271	3.4972	A	4.04947	B	0.387991
	Mol3786	[H]Oc1c([H])c(c(C(=O)O[C@]2([H])C([H])([H])C3=C(C(=O)[C@@]2(O[H])C([H])([H])[H])C([H])([H])OC(=C3[H])C([H])([H])C([H])([H])C([H])([H])[H])c(OC([H])([H])[H])c1O[H])C([H])([H])[H]	0.000306097	3.51414	B	3.77897	B	0.332432
	Mol3787	[H]Oc1c([H])c(c(C(=O)O[C@]2(C(=O)C3=C(C([H])=C(OC3([H])[H])C([H])([H])C([H])([H])C([H])([H])[H])C([H])([H])[C@@]2([H])O[H])C([H])([H])[H])c(OC([H])([H])[H])c1O[H])C([H])([H])[H]	0.000306097	3.51414	B	3.67975	B	0.329827
	Mol3790	[H]N(C(=O)C([H])([H])[H])C([H])([H])[C@]1([H])OC(=O)N(c2c([H])c([H])c(N3C([H])([H])C([H])([H])N(C([H])([H])c4oc(c([H])c4[H])C([H])([H])[H])C([H])([H])C3([H])[H])c(F)c2[H])C1([H])[H]	3.71912e-05	4.42956	C	4.7829	C	0.316736
	Mol3791	[H]OC(=O)c1c([H])n(c2c(OC([H])([H])[H])c(N3C([H])([H])C([H])([H])N(C([H])([H])C([H])(N=O)C([H])([H])[H])C([H])(C([H])([H])[H])C3([H])[H])c(F)c([H])c2c1=O)C1([H])C([H])([H])C1([H])[H]	0.000286869	3.54232	C	4.62139	C	0.261098
	Mol3793	[H]OC([H])([H])c1oc(c([H])c1[H])C([H])([H])N1C([H])([H])C([H])([H])N(c2c([H])c([H])c(c([H])c2F)N2C(=O)O[C@@]([H])(C([H])([H])N([H])C(=O)C([H])([H])[H])C2([H])[H])C([H])([H])C1([H])[H]	3.58581e-05	4.44541	C	4.77424	C	0.315806
	Mol3794	[H]OC(=O)c1c([H])n(c2c(OC([H])([H])[H])c(N3C([H])([H])C([H])([H])\C(=N/OC([H])([H])C([H])([H])[H])[C@]([H])(C([H])([H])N([H])[H])C3([H])[H])c(F)c([H])c2c1=O)C1([H])C([H])([H])C1([H])[H]	4.48226e-06	5.3485	C	5.40285	C	0.221657
	Mol3797	[H]OC(=O)c1c([H])n(c2c(OC([H])([H])[H])c(N3C([H])([H])\C(=N/OC([H])([H])C([H])([H])[H])C(N([H])[H])(C([H])([H])[H])C([H])([H])C3([H])[H])c(F)c([H])c2c1=O)C1([H])C([H])([H])C1([H])[H]	5.60291e-07	6.25159	C	5.96848	C	0.212987
	Mol3801	[H]c1c(nnn1C([H])([H])[C@@]1([H])OC(=O)N(c2c([H])c([H])c(N3C([H])([H])C([H])([H])N(C(=O)C4([H])C([H])([H])C([H])([H])C4([H])[H])C([H])([H])C3([H])[H])c(F)c2[H])C1([H])[H])C([H])([H])[H]	4.52262e-06	5.34461	D	5.43768	D	0.278118
	Mol3803	[H]N([H])N=C([H])c1oc(c([H])c1[H])C([H])([H])N1C([H])([H])C([H])([H])N(c2c([H])c([H])c(c([H])c2F)N2C(=O)O[C@@]([H])(C([H])([H])N([H])C(=O)C([H])([H])[H])C2([H])[H])C([H])([H])C1([H])[H]	2.18238e-06	5.66107	D	5.02362	C	0.324124
	Mol3805	[H]N(C(=S)N(C([H])([H])[H])C([H])([H])[H])C([H])([H])[C@]1([H])OC(=O)N(c2c([H])c([H])c(N3C([H])([H])C([H])([H])N(C([H])([H])c4oc(c([H])c4[H])N(=O)=O)C([H])([H])C3([H])[H])c(F)c2[H])C1([H])[H]	3.16091e-05	4.50019	D	5.25016	C	0.299552
	Mol3807	[H]Oc1c(c([H])c(c([H])c1C(C([H])([H])[H])(C([H])([H])[H])C([H])([H])[H])C(C([H])([H])[H])(C([H])([H])[H])C([H])([H])[H])-c1nc2c([H])c([H])c(c([H])c2o1)C(=N[H])N([H])[H]	5.4763e-06	5.26151	D	5.07119	D	0.470831
	Mol3810	[H]ON(C([H])([H])c1c([H])c([H])c([H])c([H])c1[H])[C@@]([H])(c1c([H])n([H])c2c([H])c([H])c([H])c([H])c12)C([H])([H])N([H])C(=O)OC(C([H])([H])[H])(C([H])([H])[H])C([H])([H])[H]	0.00033577	3.47396	A	4.33906	A	0.400378
	Mol3811	[H]N([H])[C@]([H])(C(=O)N([H])[C@]([H])(C(=O)OC([H])([H])[H])C([H])([H])c1c([H])nc(n1[H])C1([H])C([H])([H])C([H])([H])C1([H])[H])C([H])([H])c1c([H])n([H])c2c([H])c([H])c([H])c([H])c12	0.000488735	3.31093	A	3.75746	A	0.307305
	Mol3814	[H]ON(C([H])=O)C([H])([H])[C@]([H])(C(=O)N1C([H])([H])C(=C([H])[H])C([H])([H])[C@@]1([H])C(=O)N([H])c1c([H])c([H])c(F)c([H])c1[H])C([H])([H])C1([H])C([H])([H])C([H])([H])C([H])([H])C1([H])[H]	5.99224e-07	6.22241	B	5.57699	B	0.326933
	Mol3816	[H]N(C(=O)C([H])([H])[H])C([H])([H])[C@]1([H])OC(=O)N(c2c([H])c([H])c(N3C([H])([H])C([H])([H])C(=C([H])C([H])(OC(=O)C([H])([H])[H])C([H])([H])[H])C([H])([H])C3([H])[H])c(F)c2[H])C1([H])[H]	1.84672e-05	4.7336	B	4.80637	B	0.339531
	Mol3819	[H]N(C(=O)C([H])([H])[H])C([H])([H])[C@]1([H])OC(=O)N(c2c([H])c([H])c(C3=NO[C@@]([H])(C([H])([H])N4C([H])([H])C([H])([H])N(C(=O)C([H])([H])[H])C([H])([H])C4([H])[H])C3([H])[H])c(F)c2[H])C1([H])[H]	1.73455e-05	4.76081	B	4.8568	B	0.240357
	Mol3823	[H]N(C(=O)C([H])([H])[H])C([H])([H])[C@]1([H])OC(=O)N(c2c([H])c([H])c(N3C([H])([H])C([H])([H])N(C([H])([H])C([H])([H])n4c(c([H])nc4C([H])([H])[H])N(=O)=O)C([H])([H])C3([H])[H])c(F)c2[H])C1([H])[H]	1.5944e-06	5.7974	D	5.08603	B	0.399742
	Mol3824	[H]N(C(=O)C([H])([H])[H])C([H])([H])[C@]1([H])OC(=O)N(c2c([H])c([H])c(N3C([H])([H])C([H])([H])N(C([H])([H])C([H])([H])C([H])([H])n4c([H])nc(c4[H])[N+]([O-])=O)C([H])([H])C3([H])[H])c(F)c2[H])C1([H])[H]	1.59437e-06	5.79741	D	5.00291	B	0.410795
	Mol3828	[H]O[C@@]([H])(C([H])([H])N1C([H])([H])C([H])([H])N(c2c([H])c([H])c(c([H])c2F)N2C(=O)O[C@@]([H])(C([H])([H])N([H])C(=O)C([H])([H])[H])C2([H])[H])C([H])([H])C1([H])[H])C([H])([H])n1c([H])nc(c1[H])[N+]([O-])=O	1.23709e-05	4.9076	D	5.08303	B	0.415795
	Mol3829	[H]OC([H])(C([H])([H])N1C([H])([H])C([H])([H])N(c2c([H])c([H])c(c([H])c2F)N2C(=O)O[C@@]([H])(C([H])([H])N([H])C(=O)C([H])([H])[H])C2([H])[H])C([H])([H])C1([H])[H])C([H])([H])n1c([H])nc(c1[H])N(=O)=O	1.23711e-05	4.90759	D	5.07057	B	0.415795
	Mol3830	[H]OC(=O)C1=C(S[C@]2([H])C([H])([H])N([H])[C@]([H])(C([H])([H])C([H])([H])c3c([H])c([H])c([H])c([H])c3[H])C2([H])[H])[C@]([H])(C([H])([H])[H])[C@@]2([H])N1C(=O)[C@]2([H])[C@]([H])(O[H])C([H])([H])[H]	1.50174e-05	4.82341	E	5.00812	E	0.22638
	Mol3832	[H]N=C(N([H])[H])c1c([H])c([H])c2nc(n([H])c2c1[H])-c1c([H])c(c([H])c(c1[H])C(C([H])([H])[H])(C([H])([H])[H])C([H])([H])[H])C(C([H])([H])[H])(C([H])([H])[H])C([H])([H])[H]	1.14866e-05	4.93981	D	4.94467	D	0.343033
	Mol3834	[H]Oc1c(c([H])c(c([H])c1C(C([H])([H])[H])(C([H])([H])[H])C([H])([H])[H])C(C([H])([H])[H])(C([H])([H])[H])C([H])([H])[H])-c1nc2c([H])c([H])c(c([H])c2n1[H])C(=N[H])N([H])[H]	5.49109e-06	5.26034	D	5.00121	D	0.34314
	Mol3836	[H]OC(=O)C1=C(S[C@]2([H])C([H])([H])N([H])[C@@]([H])(c3c([H])c([H])c(c([H])c3[H])C([H])(N([H])[H])C(=O)N([H])[H])C2([H])[H])[C@]([H])(C([H])([H])[H])[C@@]2([H])N1C(=O)[C@]2([H])[C@]([H])(O[H])C([H])([H])[H]	6.80172e-06	5.16738	E	5.36326	E	0.241749
	Mol3840	[H]c1c(nnn1C([H])([H])[C@@]1([H])OC(=O)N(c2c([H])c([H])c(N3C([H])([H])C([H])([H])N(C(=O)C([H])([H])C([H])(C([H])([H])[H])C([H])([H])[H])C([H])([H])C3([H])[H])c(F)c2[H])C1([H])[H])C([H])([H])[H]	4.5021e-06	5.34658	D	5.44489	D	0.271886
	Mol3842	[H]c1nnn(c1[H])C([H])([H])[C@]1([H])OC(=O)N(c2c([H])c([H])c(N3C([H])([H])C([H])([H])N(C(=O)C([H])([H])C([H])([H])C([H])([H])C([H])([H])C([H])([H])[H])C([H])([H])C3([H])[H])c(F)c2[H])C1([H])[H]	4.5021e-06	5.34658	D	5.23752	D	0.258871
	Mol3843	[H]c1c(nnn1C([H])([H])[C@@]1([H])OC(=O)N(c2c([H])c([H])c(N3C([H])([H])C([H])([H])N(C(=O)C([H])([H])C([H])([H])C([H])([H])C([H])([H])[H])C([H])([H])C3([H])[H])c(F)c2[H])C1([H])[H])C([H])([H])[H]	2.25105e-06	5.64761	D	5.20587	D	0.266616
	Mol3844	[H]c1c(nnn1C([H])([H])[C@@]1([H])OC(=O)N(c2c([H])c([H])c(N3C([H])([H])C([H])([H])N(C(=O)[C@@]([H])(C([H])([H])[H])C([H])([H])C([H])([H])[H])C([H])([H])C3([H])[H])c(F)c2[H])C1([H])[H])C([H])([H])[H]	4.5021e-06	5.34658	D	5.40627	D	0.274404
	Mol3847	[H]OC(=O)C1=C(S[C@]2([H])C([H])([H])N([H])[C@@]([H])(c3c([H])c([H])c(c([H])c3[H])C([H])(N([H])[H])C([H])([H])[H])C2([H])[H])[C@]([H])(C([H])([H])[H])[C@@]2([H])N1C(=O)[C@]2([H])[C@]([H])(O[H])C([H])([H])[H]	3.61791e-06	5.44154	E	5.48195	E	0.234929
	Mol3848	[H]OC(=O)C1=C(S[C@]2([H])C([H])([H])N([H])[C@@]([H])(c3c([H])c([H])c(c([H])c3[H])C([H])([H])N([H])C([H])([H])[H])C2([H])[H])[C@]([H])(C([H])([H])[H])[C@@]2([H])N1C(=O)[C@]2([H])[C@]([H])(O[H])C([H])([H])[H]	1.80896e-06	5.74257	E	5.36206	E	0.234929
	Mol3852	[H]OC(=O)C1=C(S[C@]2([H])C([H])([H])N([H])[C@]([H])(C([H])([H])c3c([H])c([H])c(c([H])c3[H])C([H])([H])N([H])[H])C2([H])[H])[C@]([H])(C([H])([H])[H])[C@@]2([H])N1C(=O)[C@]2([H])[C@]([H])(O[H])C([H])([H])[H]	7.25902e-06	5.13912	E	4.81718	E	0.233435
	Mol3853	[H]OC(=O)C1=C(S[C@]2([H])C([H])([H])N([H])[C@@]([H])(C([H])([H])c3c([H])c([H])c(c([H])c3[H])C([H])([H])N([H])[H])C2([H])[H])[C@]([H])(C([H])([H])[H])[C@@]2([H])N1C(=O)[C@]2([H])[C@]([H])(O[H])C([H])([H])[H]	2.89897e-05	4.53776	E	5.00768	E	0.233435
	Mol3857	[H]OC(=O)C1=C(S[C@]2([H])C([H])([H])N([H])[C@]([H])(C([H])([H])Sc3c([H])c([H])c(c([H])c3[H])C([H])([H])N([H])[H])C2([H])[H])[C@]([H])(C([H])([H])[H])[C@@]2([H])N1C(=O)[C@]2([H])[C@]([H])(O[H])C([H])([H])[H]	3.36817e-06	5.47261	E	5.05659	E	0.204484
	Mol3858	[H]OC(=O)C1=C(S[C@]2([H])C([H])([H])N([H])[C@]([H])(C([H])([H])Oc3c([H])c([H])c(c([H])c3[H])C([H])([H])N([H])[H])C2([H])[H])[C@]([H])(C([H])([H])[H])[C@@]2([H])N1C(=O)[C@]2([H])[C@]([H])(O[H])C([H])([H])[H]	6.99925e-06	5.15495	E	5.12025	E	0.242421
	Mol3860	[H]N([H])[C@]([H])(C(=O)N([H])[C@]([H])(C(=O)OC([H])([H])[H])C([H])([H])c1c([H])nc(n1[H])C(C([H])([H])[H])(C([H])([H])[H])C([H])([H])[H])C([H])([H])c1c([H])n([H])c2c([H])c([H])c([H])c([H])c12	2.4317e-05	4.61409	A	3.7227	A	0.310812
	Mol3862	[H]N=C(N([H])[H])N([H])C([H])([H])C([H])([H])C([H])([H])[C@]([H])(N([H])C(=O)[C@@]([H])(N([H])[H])C([H])([H])c1c([H])c([H])c([H])c([H])c1[H])C(=O)OC([H])([H])c1c([H])c([H])c([H])c([H])c1[H]	0.000486339	3.31306	B	4.45174	B	0.410366
	Mol3872	[H]OC(=O)C1=C(S[C@]2([H])C([H])([H])N([H])[C@]([H])(C([H])([H])N([H])c3c([H])c([H])c(c([H])c3[H])C([H])([H])N([H])[H])C2([H])[H])[C@]([H])(C([H])([H])[H])[C@@]2([H])N1C(=O)[C@]2([H])[C@]([H])(O[H])C([H])([H])[H]	7.01467e-06	5.15399	E	5.03286	E	0.238227
	Mol3878	[H]OC(=O)C([H])([H])C(=O)O[C@]1(C([H])([H])[H])C([H])([H])C([H])([H])C([H])([H])[C@@]2(c3c([H])c([H])c(c([H])c3C([H])([H])C([H])([H])[C@@]12[H])C([H])(C([H])([H])[H])C([H])([H])[H])C([H])([H])[H]	0.000357328	3.44693	B	3.92613	B	0.479117
	Mol3879	[H]C([H])=C(C([H])([H])OC(=O)C([H])([H])C([H])([H])C([H])([H])C([H])([H])C([H])([H])C([H])([H])C([H])([H])C([H])([H])[H])[C@]1([H])Oc2c([H])c([H])c(c([H])c2C1([H])[H])C(=O)C([H])([H])[H]	0.000357321	3.44694	B	3.78801	B	0.387028
	Mol3884	[H]OC1=C(C(=C([H])[H])C([H])([H])[H])C(=O)C(=O)C2([H])C1([H])[C@]([H])(OC(=O)C([H])([H])[H])[C@@]([H])(O[H])[C@@]1([H])C(C([H])([H])[H])(C([H])([H])[H])C([H])([H])C([H])([H])C([H])([H])[C@]21C([H])([H])[H]	2.00152e-05	4.69864	B	4.48426	B	0.325411
	Mol3885	[H]\C(=C(\[H])C([H])([H])C([H])([H])C([H])([H])C([H])([H])C([H])([H])C([H])([H])c1c([H])c(=O)c2c([H])c([H])c([H])c([H])c2n1C([H])([H])[H])C([H])([H])C([H])([H])C([H])([H])C([H])([H])[H]	2.45972e-05	4.60911	A	4.16234	A	0.509736
	Mol3886	[H]N(C(=O)C([H])=C([H])C(C([H])([H])[H])(C([H])([H])[H])C([H])([H])C(\[H])=C(/C([H])([H])[H])C([H])([H])C([H])([H])C(\[H])=C(\Br)C([H])([H])[H])[C@]([H])(C(=O)OC([H])([H])[H])C([H])([H])c1c([H])nc([H])n1[H]	0.000214975	3.66761	A	3.95336	A	0.367923
	Mol3890	[H]Oc1c([H])c(c([H])c(OC([H])([H])[H])c1[C@]1([H])C([H])=C(C([H])([H])[H])C([H])([H])C([H])([H])[C@@]1([H])C(=C([H])[H])C([H])([H])[H])C([H])([H])C([H])([H])C([H])([H])C([H])([H])C([H])([H])[H]	0.000389949	3.40899	B	4.40961	B	0.41135
	Mol3891	[H]OC(=O)C1=C([H])[C@]([H])(O[H])[C@]2([H])C([H])([H])[C@@]3([H])[C@]([H])(C([H])([H])C([H])([H])C([H])([H])C([H])([H])C([H])([H])C([H])([H])C([H])([H])C([H])([H])[H])[C@@]4([H])C([H])=C([H])[C@]1([H])[C@]2([H])[C@@]34[H]	2.90493e-05	4.53686	B	4.27275	B	0.361795
	Mol3894	[H]OC(=O)C([H])([H])C(=O)O[C@]1(C([H])([H])[H])C([H])([H])C([H])([H])C([H])([H])[C@]2(C3=C(C([H])([H])C([H])([H])[C@]12[H])C([H])([H])[C@@](C([H])=C([H])[H])(C([H])([H])[H])C([H])([H])C3([H])[H])C([H])([H])[H]	4.44161e-05	4.35246	B	3.86458	B	0.339698
	Mol3895	[H]OC(=O)C([H])([H])C(=O)O[C@]1(C([H])([H])[H])C([H])([H])C([H])([H])C([H])([H])[C@]2(C3=C([H])C([H])([H])[C@](C([H])=C([H])[H])(C([H])([H])[H])C([H])([H])[C@@]3([H])C([H])([H])C([H])([H])[C@]12[H])C([H])([H])[H]	8.88304e-05	4.05144	B	3.97567	B	0.338579
	Mol3898	[H]OC(=O)c1c(O[H])c(c(O[H])c([H])c1C([H])([H])C([H])([H])C([H])([H])C([H])([H])C([H])([H])[H])C([H])([H])C(\[H])=C(/C([H])([H])[H])C([H])([H])C([H])([H])C([H])=C(C([H])([H])[H])C([H])([H])[H]	5.5519e-06	5.25556	B	4.49062	B	0.406892
	Mol3900	[H]N=C(N([H])[H])N([H])N=C(c1sc(nc1C([H])([H])[H])-c1c([H])c([H])c(c([H])c1[H])C([H])([H])C([H])([H])C([H])([H])C([H])([H])C([H])([H])C([H])([H])C([H])([H])C([H])([H])C([H])([H])[H])C([H])([H])[H]	5.51039e-06	5.25882	A	5.11204	B	0.291572
	Mol3901	[H]O[C@]1([H])C([H])=C([H])[C@@]2([H])[C@]3([H])O[C@]3([H])[C@@]([H])(C([H])([H])[H])[C@@]3([H])[C@@]([H])(N([H])C(=O)[C@@]23C(=O)C([H])([H])[C@@]([H])(O[H])C([H])([H])C([H])([H])C1([H])[H])C([H])([H])C([H])(C([H])([H])[H])C([H])([H])[H]	0.000511201	3.29141	B	4.92087	B	0.399908
	Mol3904	[H]C([H])=C(C([H])([H])[H])[C@@]1([H])C([H])([H])[C@]([H])(OC(=O)C([H])([H])[H])[C@]2(C([H])([H])[H])C([H])([H])\C([H])=C(C([H])([H])[H])/C([H])([H])C([H])([H])\C([H])=C(C([H])([H])[H])/C([H])([H])C([H])([H])[C@@]12[H]	0.000387569	3.41165	B	3.98377	B	0.3519
	Mol3905	[H]Oc1c([H])c(c([H])c(OC([H])([H])[H])c1C([H])([H])C(\[H])=C(/C([H])([H])[H])C([H])([H])C([H])([H])C([H])=C(C([H])([H])[H])C([H])([H])[H])C([H])([H])C([H])([H])C([H])([H])C([H])([H])C([H])([H])[H]	0.000387569	3.41165	B	4.06578	B	0.395525
	Mol3909	[H]N(C(=O)C([H])=C([H])C(C([H])([H])[H])(C([H])([H])[H])C([H])([H])C(\[H])=C(/C([H])([H])[H])C([H])([H])C([H])([H])C(\[H])=C(\Br)C([H])([H])[H])[C@]([H])(C(=O)OC([H])([H])[H])[C@@]([H])(C([H])([H])[H])C([H])([H])C([H])([H])[H]	0.000226657	3.64463	B	3.74018	B	0.305052
	Mol3910	[H]OC(C([H])([H])[H])(C([H])([H])[H])[C@]1([H])C([H])([H])C([H])([H])[C@@]2(C([H])=C([H])[C@]([H])(C([H])([H])[H])C([H])([H])C([H])([H])\C([H])=C(C([H])([H])[H])/C([H])([H])[C@]([H])(OC(=O)C([H])([H])[H])[C@@]12[H])C([H])([H])[H]	0.000183763	3.73574	B	4.01255	B	0.346196
	Mol3914	[H]N(C1=NC(N=C(N([H])C([H])([H])C([H])([H])C([H])([H])C([H])([H])C([H])([H])C([H])([H])C([H])([H])C([H])([H])C([H])([H])[H])N1[H])(C([H])([H])[H])C([H])([H])[H])C([H])([H])C([H])([H])c1c([H])c([H])c([H])c([H])c1[H]	2.1545e-06	5.66665	B	5.51149	B	0.322464
	Mol3916	[H]N(C1=NC(N=C(N([H])C([H])([H])C([H])([H])C([H])([H])C([H])([H])C([H])([H])C([H])([H])C([H])([H])C([H])([H])C([H])([H])[H])N1[H])(C([H])([H])[H])C([H])([H])[H])C([H])([H])c1c([H])c([H])c(c([H])c1[H])C([H])([H])[H]	2.1545e-06	5.66665	B	5.56575	B	0.30409
	Mol3918	[H]N(C1=NC(N=C(N([H])C([H])([H])C([H])([H])C([H])([H])C([H])([H])C([H])([H])C([H])([H])C([H])([H])C([H])([H])C([H])([H])[H])N1[H])(C([H])([H])[H])C([H])([H])[H])C([H])([H])c1c([H])c([H])c(OC([H])([H])[H])c([H])c1[H]	4.13106e-06	5.38394	B	5.593	B	0.336243
	Mol3921	[H]OC([H])([H])[C@@]1([H])O[C@]([H])(O[C@]2([H])[C@]([H])(Cl)[C@]([H])(O[C@@]3([H])O[C@]([H])(C([H])([H])N([H])[H])C([H])([H])C([H])([H])[C@@]3([H])N([H])[H])[C@@]([H])(N([H])[H])C([H])([H])[C@@]2([H])N([H])C(=O)[C@@]([H])(O[H])C([H])([H])C([H])([H])N([H])[H])[C@]([H])(O[H])[C@@]([H])(N([H])[H])[C@@]1([H])O[H]	3.50701e-06	5.45506	D	5.37458	B	0.326233
	Mol3923	[H]OC([H])([H])[C@@]1([H])O[C@]([H])(O[C@]2([H])[C@]([H])(Cl)[C@]([H])(O[C@@]3([H])O[C@]([H])(C([H])([H])N([H])[H])C([H])([H])C([H])([H])[C@@]3([H])N([H])[H])[C@@]([H])(N([H])[H])C([H])([H])[C@@]2([H])N([H])C(=O)[C@@]([H])(O[H])C([H])([H])C([H])([H])N([H])[H])[C@]([H])(O[H])[C@@]([H])(N([H])[H])[C@@]1([H])O[H]	3.50706e-06	5.45506	D	5.35654	B	0.326233
	Mol3928	[H]OC([H])([H])[C@@]1([H])O[C@]([H])(O[C@]2([H])[C@@]([H])(O[H])[C@]([H])(O[C@@]3([H])O[C@]([H])(C([H])([H])N([H])[H])[C@@]([H])(O[H])[C@]([H])(O[H])[C@@]3([H])O[H])[C@@]([H])(N([H])[H])C([H])([H])[C@@]2([H])N([H])C(=O)[C@@]([H])(O[H])C([H])([H])C([H])([H])N([H])[H])[C@]([H])(O[H])[C@@]([H])(N([H])[H])[C@]1([H])O[H]	3.20356e-05	4.49437	B	4.97863	B	0.299982
	Mol3931	[H]OC([H])([H])[C@@]1([H])O[C@]([H])(O[C@]2([H])[C@]([H])([N-][N+]#N)[C@]([H])(O[C@@]3([H])O[C@]([H])(C([H])([H])N([H])[H])C([H])([H])C([H])([H])[C@@]3([H])N([H])[H])[C@@]([H])(N([H])[H])C([H])([H])[C@@]2([H])N([H])C(=O)[C@@]([H])(O[H])C([H])([H])C([H])([H])N([H])[H])[C@]([H])(O[H])[C@@]([H])(N([H])[H])[C@@]1([H])O[H]	6.92859e-06	5.15936	B	4.92166	B	0.315268
	Mol3938	[H]OC([H])([H])[C@]1([H])O[C@]([H])(O[C@]2([H])[C@@]([H])(O[H])[C@]([H])(O[C@@]3([H])O[C@]([H])(C([H])([H])N([H])[H])C([H])([H])C([H])([H])[C@@]3([H])N([H])[H])[C@@]([H])(N([H])[H])C([H])([H])[C@@]2([H])N([H])C(=O)[C@@]([H])(O[H])C([H])([H])C([H])([H])N([H])[H])[C@]([H])(O[H])[C@@]([H])(N([H])[H])[C@]1([H])O[H]	3.62114e-06	5.44115	B	5.13555	B	0.302798
	Mol3939	[H]OC([H])([H])[C@@]1([H])O[C@]([H])(O[C@]2([H])[C@@]([H])(O[H])[C@]([H])(O[C@@]3([H])O[C@]([H])(C([H])([H])N([H])[H])C([H])([H])C([H])([H])[C@@]3([H])N([H])[H])[C@@]([H])(N([H])[H])C([H])([H])[C@@]2([H])N([H])C(=O)[C@@]([H])(O[H])C([H])([H])C([H])([H])N([H])[H])[C@]([H])(O[H])[C@@]([H])(N([H])[H])[C@@]1([H])O[H]	2.89691e-05	4.53806	B	5.27353	B	0.302798
	Mol3940	[H]OC([H])([H])[C@@]1([H])O[C@]([H])(O[C@]2([H])[C@]([H])(O[H])[C@]([H])(O[C@@]3([H])O[C@]([H])(C([H])([H])N([H])[H])C([H])([H])C([H])([H])[C@@]3([H])N([H])[H])[C@@]([H])(N([H])[H])C([H])([H])[C@@]2([H])N([H])C(=O)[C@@]([H])(O[H])C([H])([H])C([H])([H])N([H])[H])[C@]([H])(O[H])[C@@]([H])(N([H])[H])[C@@]1([H])O[H]	1.81057e-06	5.74218	B	5.09114	B	0.302798
	Mol3942	[H]O[C@]([H])(C(=O)N([H])[C@]1([H])C([H])([H])[C@]([H])(N([H])[H])[C@@]([H])(O[C@@]2([H])O[C@]([H])(C([H])([H])N([H])[H])[C@@]([H])(O[H])[C@]([H])(O[H])[C@@]2([H])N([H])[H])[C@]([H])(O[C@]2([H])O[C@]([H])(C([H])([H])[H])[C@@]([H])(N([H])[H])[C@]([H])(O[H])[C@@]2([H])O[H])[C@@]1([H])O[H])C([H])([H])C([H])([H])N([H])[H]	5.63069e-05	4.24944	B	4.69155	B	0.293968
	Mol3944	[H]OC([H])([H])C1([H])OC([H])(C([H])(O[H])C([H])(N([H])[H])C1([H])O[H])C1([H])C([H])(O[H])C([H])(OC2([H])OC([H])(C([H])([H])N([H])[H])C([H])([H])C([H])([H])C2([H])N([H])[H])C([H])(N([H])[H])C([H])([H])C1([H])N([H])C(=O)[C@]([H])(O[H])C([H])([H])C([H])([H])N([H])[H]	2.33071e-05	4.63251	B	4.11048	B	0.30981
	Mol3947	[H]O[C@@]1([H])[C@@]([H])(O[C@@]2([H])O[C@@]3([H])C([H])([H])[C@@]([H])(N([H])[H])[C@@]([H])(O[C@@]4([H])[C@]([H])(O[H])[C@@]([H])(O[H])[C@]([H])(N([H])[H])C([H])([H])[C@]4([H])N([H])[H])O[C@]3([H])[C@]([H])(O[H])[C@]2([H])N([H])C([H])([H])[H])O[C@]([H])(C([H])([H])N([H])C(=N[H])N([H])[H])[C@@]([H])(N([H])[H])[C@]1([H])O[H]	8.61597e-05	4.0647	B	4.80481	B	0.321341
	Mol3951	[H]OC([H])([H])[C@@]1([H])O[C@]([H])(O[C@]2([H])[C@]([H])(N([H])[H])[C@]([H])(O[C@@]3([H])O[C@]([H])(C([H])([H])N([H])[H])C([H])([H])C([H])([H])[C@@]3([H])N([H])[H])[C@@]([H])(N([H])[H])C([H])([H])[C@@]2([H])N([H])C(=O)[C@@]([H])(O[H])C([H])([H])C([H])([H])N([H])[H])[C@]([H])(O[H])[C@@]([H])(N([H])[H])[C@@]1([H])O[H]	7.25521e-06	5.13935	B	5.16472	B	0.302798
	Mol3954	[H]OC([H])([H])[C@@]1([H])O[C@]([H])(O[C@]2([H])[C@@]([H])(O[H])[C@]([H])(O[C@@]3([H])O[C@]([H])(C([H])([H])N([H])[H])C([H])([H])C([H])([H])[C@@]3([H])N([H])[H])[C@@]([H])(N([H])[H])C([H])([H])[C@@]2([H])N([H])C(=O)[C@@]([H])(O[H])C([H])([H])C([H])([H])N([H])[H])[C@]([H])(O[H])[C@@]([H])(N([H])[H])[C@@]1([H])N([H])[H]	0.000232167	3.6342	B	4.41178	B	0.306091
	Mol3959	[H]Oc1c(Br)c([H])c(Br)c([H])c1C(=O)N([H])c1c([H])c([H])c(Oc2c([H])c([H])c3c([H])c([H])c([H])c([H])c3c2Cl)c(Cl)c1[H]	5.18257e-08	7.28546	D	7.16228	B	0.353021
	Mol3960	[H]Oc1c(Br)c([H])c(Br)c([H])c1C(=O)N([H])c1c([H])c([H])c(Oc2c([H])c3c([H])c([H])c([H])c([H])c3c([H])c2Cl)c(Cl)c1[H]	5.18257e-08	7.28546	D	7.13589	B	0.353268
	Mol3962	[H]Oc1c(Br)c([H])c(Br)c([H])c1C(=O)N([H])c1c([H])c([H])c(Oc2c([H])c([H])c(Br)c3c([H])c([H])c([H])c([H])c23)c(Cl)c1[H]	4.81685e-08	7.31724	D	7.05226	B	0.351535
	Mol3964	[H]Oc1c(Br)c([H])c(Cl)c([H])c1C(=O)N([H])c1c([H])c([H])c(Oc2c([H])c([H])c3c([H])c([H])c([H])c([H])c3c2Cl)c(Cl)c1[H]	5.60837e-08	7.25116	B	6.91188	B	0.35314
	Mol3967	[H]Oc1c(C(=O)c2c([H])c([H])c(c([H])c2[H])C(F)(F)F)c(=O)n(-c2c([H])c([H])c(Cl)c([H])c2[H])n1-c1c([H])c([H])c(Cl)c([H])c1[H]	1.62593e-05	4.7889	D	4.91385	A	0.34462
	Mol3968	[H]c1c([H])c(c([H])c([H])c1Cl)N1N(C(=O)C([H])(C(=O)c2c([H])c([H])c(OC(F)(F)F)c([H])c2[H])C1=O)c1c([H])c([H])c(Cl)c([H])c1[H]	2.4999e-05	4.60208	B	5.13578	B	0.305631
	Mol3973	[H]c1n([H])c2c([H])c([H])c(Br)c([H])c2c1-c1nc(c(n1[H])-c1c([H])c([H])c(Br)c([H])c1[H])-c1c([H])c([H])c(Br)c([H])c1[H]	0.000112501	3.94884	D	5.20534	A	0.362107
	Mol3974	[H]c1n([H])c2c([H])c([H])c(Br)c([H])c2c1-c1nc(c(n1[H])-c1c([H])c([H])c(Cl)c([H])c1[H])-c1c([H])c([H])c(Cl)c([H])c1[H]	4.15815e-06	5.3811	D	5.09444	A	0.355034
	Mol3976	[H]c1n([H])c2c([H])c([H])c(Br)c([H])c2c1-c1nc(c(n1[H])-c1c([H])c([H])c(c([H])c1[H])N(=O)=O)-c1c([H])c([H])c(c([H])c1[H])N(=O)=O	0.000127229	3.89541	D	4.38266	A	0.381319
	Mol3978	[H]OC(=O)c1c([H])c([H])c(c([H])c1[H])C(=O)C1([H])C(=O)N(N(C1=O)c1c([H])c([H])c(Cl)c([H])c1[H])c1c([H])c([H])c(Cl)c([H])c1[H]	0.000136744	3.86409	B	4.96145	B	0.292926
	Mol3979	[H]OC1=C(C(=O)OC1=C([H])c1c([H])c([H])c([H])c(c1[H])-c1c([H])c([H])c([H])c(Cl)c1[H])c1c([H])c([H])c([H])c(Cl)c1[H]	0.000313701	3.50348	B	5.34821	B	0.2664
	Mol3981	[H]c1c([H])c(c([H])c([H])c1Cl)N1N(C(=O)C([H])(C(=O)C([H])([H])c2c([H])c([H])c(Cl)c([H])c2Cl)C1=O)c1c([H])c([H])c(Cl)c([H])c1[H]	1.5811e-05	4.80104	B	4.86213	B	0.291678
	Mol3982	[H]c1n([H])c2c([H])c([H])c(Br)c([H])c2c1-c1nc(c(n1[H])-c1c([H])c([H])c(Br)c([H])c1[H])-c1c([H])c([H])c([H])c([H])c1[H]	4.07355e-06	5.39003	D	4.66096	A	0.362107
	Mol3984	[H]c1n([H])c2c([H])c([H])c(Br)c([H])c2c1-c1nc(c(n1[H])-c1c([H])c([H])c(F)c([H])c1[H])-c1c([H])c([H])c([H])c([H])c1[H]	4.63982e-06	5.3335	D	5.21536	A	0.379534
	Mol3985	[H]N(C(=O)c1oc2c([H])c([H])c([H])c([H])c2c1[H])c1c([H])c([H])c2oc(nc2c1[H])C([H])([H])c1c([H])c([H])c(Br)c([H])c1[H]	0.000140124	3.85349	A	4.22263	D	0.423163
	Mol3986	[H]c1n([H])c2c([H])c([H])c(Br)c([H])c2c1-c1nc(c(n1[H])-c1c([H])c([H])c(c([H])c1[H])N(=O)=O)-c1c([H])c([H])c([H])c([H])c1[H]	0.000139724	3.85473	D	4.61226	A	0.381319
	Mol3989	[H]c1c([H])c([H])c(c(Cl)c1[H])C([H])([H])C(=O)C1([H])C(=O)N(N(C1=O)c1c([H])c([H])c(Cl)c([H])c1[H])c1c([H])c([H])c(Cl)c([H])c1[H]	1.29233e-05	4.88863	B	4.75918	B	0.286458
	Mol3990	[H]Oc1c(C(=O)N([H])c2c([H])c([H])c(c([H])c2[H])C([H])([H])[H])c(=O)n(-c2c([H])c([H])c(Cl)c(Cl)c2[H])n1-c1c([H])c([H])c(Cl)c(Cl)c1[H]	3.0711e-05	4.51271	D	4.51047	A	0.340478
	Mol3995	[H]c1n([H])c2c([H])c([H])c(Br)c([H])c2c1-c1nc(c(n1[H])-c1c([H])c([H])c([H])c([H])c1[H])-c1c([H])c([H])c([H])c([H])c1[H]	9.68379e-06	5.01395	D	5.00636	A	0.362107
	Mol3996	[H]Oc1c(C(=O)c2c([H])c([H])c(OC([H])([H])[H])c([H])c2[H])c(=O)n(-c2c([H])c([H])c(Cl)c([H])c2[H])n1-c1c([H])c([H])c(Cl)c([H])c1[H]	2.48872e-05	4.60402	D	4.81284	A	0.372722
	Mol4000	[H]Oc1nsc2n(c3c(OC([H])([H])[H])c(c(F)c([H])c3c(=O)c12)-c1c([H])c([H])c2c([H])nc([H])c([H])c2c1[H])C1([H])C([H])([H])C1([H])[H]	2.77074e-07	6.5574	E	5.62672	E	0.205507
	Mol4002	[H]C#CC([H])([H])N1C(=O)C2(N(C([H])([H])[H])C([H])([H])C3=C2C(=O)c2c([H])c([H])c([H])c([H])c2C3=O)c2c([H])c([H])c([H])c([H])c12	0.000339567	3.46907	B	3.44723	B	0.263825
	Mol4003	[H]C#CC([H])([H])N1C(=O)[C@]2(N(C([H])([H])[H])C([H])([H])C3=C2C(=O)c2c([H])c([H])c([H])c([H])c2C3=O)c2c([H])c([H])c([H])c([H])c12	0.00033956	3.46908	B	3.44709	B	0.263825
	Mol4005	[H]c1c(n([H])c2c([H])c([H])c([H])c([H])c12)-c1c([H])c([H])c(-c2c([H])c3c([H])c([H])c(Br)c([H])c3n2[H])c(OC([H])([H])[H])c1[H]	0.000153827	3.81297	A	4.44735	A	0.382242
	Mol4006	[H]OC(=O)C([H])([H])C([H])([H])C([H])([H])N1C(=S)S\C(=C(\[H])c2c([H])n(nc2-c2c([H])c([H])c(Cl)c([H])c2Cl)-c2c([H])c([H])c([H])c([H])c2[H])C1=O	7.73681e-06	5.11144	A	5.04154	A	0.260134
	Mol4010	[H]OC(=O)c1c([H])n(c2c(F)c(N3C([H])([H])C([H])(Sc4nc5c([H])c([H])c([H])c([H])c5s4)C3([H])[H])c(F)c([H])c2c1=O)C1([H])C([H])([H])C1([H])[H]	2.06153e-06	5.68581	A	5.2294	C	0.354678
	Mol4011	[H]OC(=O)c1c([H])n(c2c(F)c(N3C([H])([H])C([H])(Sc4nc5c([H])c([H])c([H])c([H])c5o4)C3([H])[H])c(F)c([H])c2c1=O)C1([H])C([H])([H])C1([H])[H]	6.82171e-05	4.16611	D	5.66453	C	0.33458
	Mol4017	[H]OC(=O)C1=C(C([H])([H])OC(=O)c2c([H])c([H])c(O[H])c([H])c2[H])C([H])([H])SC2([H])N1C(=O)[C@@]2([H])N([H])C(=O)C([H])([H])Sc1c([H])c(Cl)c([H])c([H])c1Cl	8.80292e-07	6.05537	E	5.80513	E	0.254487
	Mol4019	[H]N(C(=O)C([H])([H])Sc1c([H])c(Cl)c([H])c([H])c1Cl)[C@]1([H])C(=O)N2C(C([O-])=O)=C(C([H])([H])[n+]3c([H])c([H])n4c([H])c([H])c([H])c([H])c34)C([H])([H])S[C@]12[H]	3.64284e-06	5.43856	E	5.15716	E	0.235654
	Mol4021	[H]OC(=O)C([H])([H])C([H])([H])C([H])([H])N1C(=S)S\C(=C(\[H])c2c([H])n(nc2-c2c([H])c([H])c(Cl)c([H])c2[H])-c2c([H])c([H])c([H])c([H])c2[H])C1=O	8.28059e-06	5.08194	A	4.93927	A	0.260284
	Mol4023	[H]c1nnn(c1[H])C([H])([H])[C@]1([H])OC(=O)N(c2c([H])c(F)c(c(F)c2[H])-c2c([H])nc(c([H])c2[H])C2(C#N)[C@@]3([H])C([H])([H])SC([H])([H])[C@@]23[H])C1([H])[H]	1.24967e-07	6.9032	C	6.56432	C	0.277417
	Mol4025	[H]c1nnn(c1[H])C([H])([H])[C@]1([H])OC(=O)N(c2c([H])c(F)c(c(F)c2[H])-c2c([H])nc(c([H])c2[H])C2(C#N)[C@@]3([H])C([H])([H])OC([H])([H])[C@@]23[H])C1([H])[H]	1.29269e-07	6.88851	C	6.54583	C	0.267451
	Mol4027	[H]c1nnn(c1[H])C([H])([H])[C@]1([H])OC(=O)N(c2c([H])c(F)c(c(F)c2[H])-c2c([H])nc(c([H])c2[H])C2(C#N)[C@@]3([H])C([H])([H])S(=O)(=O)C([H])([H])[C@@]23[H])C1([H])[H]	1.17161e-07	6.93122	C	6.60866	C	0.272636
	Mol4028	[H]c1nc2c(c([H])c1[H])C([H])([H])N(c1c([H])c([H])c(c([H])c1F)N1C(=O)O[C@@]([H])(C([H])([H])Oc3nc([H])c(C#N)c([H])c3[H])C1([H])[H])C2([H])[H]	0.000148441	3.82845	D	4.55985	C	0.369537
	Mol4032	[H]N1C([H])([H])[C@@]2([H])[C@@]([H])(C1([H])[H])C2(C#N)c1nc([H])c(c([H])c1[H])-c1c(F)c([H])c(c([H])c1F)N1C(=O)O[C@@]([H])(C([H])([H])n2nnc([H])c2[H])C1([H])[H]	2.69883e-07	6.56883	C	6.58038	C	0.274833
	Mol4033	[H]c1nc2c([H])c([H])c([H])c([H])c2n1C([H])([H])C([H])(OC([H])([H])c1c([H])c([H])c(c([H])c1[H])C(F)(F)F)c1c([H])c([H])c([H])c([H])c1[H]	3.15541e-05	4.50094	A	4.51716	D	0.422447
	Mol4034	[H]c1nc2c([H])c([H])c([H])c([H])c2n1C([H])([H])[C@]([H])(OC([H])([H])c1c([H])c([H])c(c([H])c1[H])C(F)(F)F)c1c([H])c([H])c([H])c([H])c1[H]	3.15535e-05	4.50095	A	4.53121	D	0.422447
	Mol4036	[H]c1n(c([H])c2c([H])c([H])c([H])nc12)-c1c([H])c([H])c(c([H])c1F)N1C(=O)O[C@@]([H])(C([H])([H])Oc2nc(c([H])c([H])c2[H])C([H])([H])[H])C1([H])[H]	0.000153054	3.81515	D	4.90712	D	0.428688
	Mol4038	[H]N(C(=O)C([H])([H])[H])C([H])([H])[C@]1([H])OC(=O)N(c2c([H])c([H])c(c(F)c2[H])-c2c([H])c([H])c([H])c(c2[H])-c2nnc3nc([H])c([H])c([H])n23)C1([H])[H]	2.24136e-06	5.64949	C	5.68281	D	0.330763
	Mol4041	[H]c1nnn(c1[H])C([H])([H])[C@]1([H])OC(=O)N(c2c([H])c([H])c(c(F)c2[H])-c2c([H])nc(c([H])c2[H])C2(C#N)[C@@]3([H])C([H])([H])S(=O)(=O)C([H])([H])[C@@]23[H])C1([H])[H]	2.52972e-07	6.59693	C	6.73223	C	0.27008
	Mol4043	[H]OC(=O)C([H])([H])N1C(=S)S\C(=C(\[H])c2c([H])n(nc2-c2c([H])c([H])c(c([H])c2C([H])([H])[H])C([H])([H])[H])-c2c([H])c([H])c([H])c([H])c2[H])C1=O	3.56271e-05	4.44822	A	4.42817	A	0.23664
	Mol4049	[H]OC(=O)C([H])([H])N1C(=S)S\C(=C(/[H])c2c(Oc3c([H])c([H])c([H])c([H])c3C([H])([H])[H])n(nc2C([H])([H])[H])-c2c([H])c([H])c([H])c([H])c2[H])C1=O	3.44019e-05	4.46342	A	4.2907	A	0.160206
	Mol4053	[H]OC(=O)C([H])([H])N1C(=S)S\C(=C(\[H])c2c(Oc3c([H])c([H])c(OC([H])([H])[H])c([H])c3[H])n(nc2C([H])([H])[H])-c2c([H])c([H])c([H])c([H])c2[H])C1=O	0.000133032	3.87604	A	4.37777	A	0.157292
	Mol4054	[H]OC(=O)C1=C(C([H])=C2C(=O)N(c3c([H])c([H])c([H])c(c3[H])N(=O)=O)C([H])([H])C2([H])[H])C([H])([H])S[C@@]2([H])N1C(=O)[C@@]2([H])N([H])C(=O)C([H])(N=O)c1nc(sc1[H])N([H])[H]	6.83675e-06	5.16515	E	4.79331	E	0.209688
	Mol4057	[H]Oc1c(Br)c([H])c(Cl)c([H])c1C(=O)N([H])c1c([H])c(Cl)c([H])c([H])c1Oc1c([H])c(c([H])c([H])c1C([H])([H])[H])C([H])([H])C([H])([H])C([H])([H])[H]	1.18341e-07	6.92686	B	5.97117	B	0.351942
	Mol4059	[H]c1nc2C(=O)c3c(c(C(=O)OC([H])([H])C([H])([H])N4C([H])([H])C([H])([H])C([H])([H])C([H])([H])C4([H])[H])c4c([H])c([H])c(Br)c([H])n34)C(=O)c2c([H])c1[H]	1.03935e-06	5.98324	A	5.98433	A	0.245564
	Mol4066	[H]N(C(=O)C([H])(F)F)C([H])([H])[C@]1([H])OC(=O)N(c2c([H])c([H])c(c(F)c2[H])-c2c([H])nc(c([H])c2[H])C2(C#N)[C@@]3([H])C([H])([H])N([H])C([H])([H])[C@@]23[H])C1([H])[H]	2.65303e-07	6.57626	C	6.24915	C	0.315631
	Mol4068	[H]Oc1nsc2n(c3c(OC([H])([H])[H])c(c(F)c([H])c3c(=O)c12)-c1c([H])c([H])c2c(c1[H])C([H])([H])N([H])[C@]2([H])C([H])([H])[H])C1([H])C([H])([H])C1([H])[H]	1.14385e-06	5.94163	E	5.61304	E	0.172917
	Mol4071	[H]OC(=O)c1c([H])n(c2c([H])c(c(F)c([H])c2c1=O)-n1nnc(c1[H])C([H])([H])N([H])c1c([H])c([H])c(c([H])c1[H])C([H])([H])[H])C1([H])C([H])([H])C1([H])[H]	1.15432e-06	5.93767	D	5.63626	D	0.314662
	Mol4072	[H]OC(=O)c1c([H])n(c2c([H])c(c(F)c([H])c2c1=O)-n1nnc(c1[H])C([H])([H])N([H])C([H])([H])c1c([H])c([H])c([H])c([H])c1[H])C1([H])C([H])([H])C1([H])[H]	4.61728e-06	5.33561	D	5.20657	D	0.308216
	Mol4073	[H]OC(=O)c1c([H])n(c2c([H])c(c(F)c([H])c2c1=O)-n1nnc(c1[H])C([H])([H])N([H])c1c([H])c([H])c(OC([H])([H])[H])c([H])c1[H])C1([H])C([H])([H])C1([H])[H]	1.11321e-06	5.95342	D	5.64259	D	0.313988
	Mol4075	[H]OC(=O)C1=C(C([H])([H])N2C(=O)c3c([H])c([H])c([H])c4c([H])c([H])c([H])c(C2=O)c34)[C@]([H])(C([H])([H])[H])[C@@]2([H])N1C(=O)[C@]2([H])[C@]([H])(O[H])C([H])([H])[H]	7.61665e-05	4.11824	E	4.81283	E	0.301817
	Mol4079	[H]c1nnn(c1[H])C([H])([H])[C@]1([H])OC(=O)N(c2c([H])c([H])c(c([H])c2[H])-c2c([H])nc(c([H])c2[H])C2(C#N)[C@@]3([H])C([H])([H])OC([H])([H])[C@@]23[H])C1([H])[H]	1.40132e-07	6.85346	D	6.21442	C	0.314742
	Mol4083	[H]OC(=O)C1=C(C([H])=C2C(=O)N(c3c([H])c([H])c(O[H])c([H])c3[H])C([H])([H])C2([H])[H])C([H])([H])S[C@@]2([H])N1C(=O)[C@@]2([H])N([H])C(=O)C([H])(N=O)c1nc(sc1[H])N([H])[H]	7.19316e-06	5.14308	E	4.77368	E	0.199847
	Mol4084	[H]OC(=O)C1=C(C([H])=C2C(=O)N(c3c([H])c([H])c(O[H])c(O[H])c3[H])C([H])([H])C2([H])[H])C([H])([H])S[C@@]2([H])N1C(=O)[C@@]2([H])N([H])C(=O)C([H])(N=O)c1nc(sc1[H])N([H])[H]	2.79682e-05	4.55334	E	4.97143	E	0.204881
	Mol4087	[H]Oc1c(Br)c([H])c(Br)c([H])c1C(=O)N([H])c1c([H])c([H])c([H])c([H])c1Oc1c([H])c(c([H])c([H])c1C([H])(C([H])([H])[H])C([H])([H])[H])C([H])([H])[H]	5.80283e-08	7.23636	D	5.81412	B	0.379315
	Mol4089	[H]N(C(=O)c1c2c(C(=O)c3nc([H])c([H])c([H])c3C2=O)n2c([H])c(Br)c([H])c([H])c12)C([H])([H])C([H])([H])N1C([H])([H])C([H])([H])C([H])([H])C([H])([H])C1([H])[H]	4.1659e-06	5.38029	A	5.02475	A	0.21314
	Mol4091	[H]N(C(=O)c1c2c(C(=O)c3nc([H])c([H])c([H])c3C2=O)n2c([H])c(Br)c([H])c([H])c12)C([H])([H])C([H])([H])C([H])([H])N1C([H])([H])C([H])([H])C([H])([H])C1([H])[H]	8.33181e-06	5.07926	A	5.02437	A	0.226666
	Mol4097	[H]OC(=O)c1c([H])n(c2c(F)c(N3C([H])([H])C([H])(N([H])c4c([H])c([H])c(c([H])c4[H])C([H])([H])[H])C3([H])[H])c(F)c([H])c2c1=O)C1([H])C([H])([H])C1([H])[H]	7.29122e-08	7.1372	C	5.75731	C	0.31645
	Mol4099	[H]OC(=O)c1c([H])n(c2c(F)c(N3C([H])([H])C([H])(N([H])c4c([H])c([H])c(OC([H])([H])[H])c([H])c4[H])C3([H])[H])c(F)c([H])c2c1=O)C1([H])C([H])([H])C1([H])[H]	7.02709e-08	7.15322	C	6.05487	C	0.314031
	Mol4103	[H]c1nc2c(c([H])c1[H])C([H])([H])N(c1c([H])c([H])c(c([H])c1F)N1C(=O)O[C@@]([H])(C([H])([H])Oc3nc(c([H])c([H])c3[H])C([H])([H])[H])C1([H])[H])C2([H])[H]	0.00030464	3.51621	D	4.51863	C	0.370985
	Mol4105	[H]Oc1nsc2n(c3c(OC([H])([H])[H])c(c([H])c([H])c3c(=O)c12)-c1c([H])c([H])c2c(c1[H])C([H])([H])N([H])[C@]2([H])C([H])([H])[H])C1([H])C([H])([H])C1([H])[H]	4.77179e-06	5.32132	E	5.54416	E	0.197223
	Mol4108	[H]OC(=O)C([H])([H])C([H])([H])[C@@]([H])(N([H])C(=O)c1c([H])c([H])c([H])c(N([H])C([H])([H])c2c([H])c([H])c(C([H])=C3SC(=S)N([H])C3=O)c([H])c2[H])c1[H])C(=O)O[H]	1.60293e-05	4.79509	A	4.43431	A	0.336039
	Mol4110	[H]OC(=O)C([H])([H])C([H])([H])[C@@]([H])(N([H])C(=O)c1c([H])c([H])c([H])c(N([H])C([H])([H])c2c([H])c([H])c(C([H])=C3SC(=O)N([H])C3=O)c([H])c2[H])c1[H])C(=O)O[H]	0.00026495	3.57684	A	4.78075	A	0.34616
	Mol4114	[H]N1C([H])([H])[C@@]2([H])[C@@]([H])(C1([H])[H])C2(C#N)c1nc([H])c(c([H])c1[H])-c1c([H])c([H])c(c([H])c1[H])N1C(=O)O[C@@]([H])(C([H])([H])n2nnc([H])c2[H])C1([H])[H]	2.92613e-07	6.53371	D	6.27062	C	0.31943
	Mol4117	[H]OC(=O)[C@@]([H])(N1C(=S)S\C(=C(\[H])c2c([H])c([H])c([H])c(OC([H])([H])C3([H])C([H])([H])C3([H])[H])c2[H])C1=O)C([H])([H])c1c([H])c([H])c([H])c([H])c1[H]	3.55279e-05	4.44943	A	4.73196	A	0.212557
	Mol4118	[H]c1nnn(c1[H])C([H])([H])[C@]1([H])OC(=O)N(c2c([H])c([H])c(N3C([H])([H])C([H])([H])N(C(=O)c4c([H])c([H])c(Cl)c([H])c4[H])C([H])([H])C3([H])[H])c(F)c2[H])C1([H])[H]	5.16369e-07	6.28704	D	6.10982	D	0.303037
	Mol4123	[H]c1nnn(c1[H])C([H])([H])[C@]1([H])OC(=O)N(c2c([H])c([H])c(N3C([H])([H])C([H])([H])N(C(=O)c4c([H])c([H])c([H])c([H])c4F)C([H])([H])C3([H])[H])c(F)c2[H])C1([H])[H]	5.33983e-07	6.27247	D	6.10697	D	0.297704
	Mol4125	[H]OC(=O)c1c([H])n(-c2c([H])c([H])c(F)c([H])c2F)c2nc(N3C([H])([H])C([H])([H])\C(=N\OC([H])([H])[H])[C@](C([H])([H])[H])(C([H])([H])N([H])[H])C3([H])[H])c(F)c([H])c2c1=O	0.000261668	3.58225	D	4.20354	D	0.28586
	Mol4128	[H]OC(=O)c1c([H])n(-c2c([H])c([H])c(F)c([H])c2F)c2nc(N3C([H])([H])\C(=N/OC([H])([H])C([H])([H])[H])[C@@](N([H])[H])(C([H])([H])[H])C([H])([H])C3([H])[H])c(F)c([H])c2c1=O	4.08856e-06	5.38843	D	5.35611	D	0.269105
	Mol4129	[H]OC(=O)c1c([H])n(-c2c([H])c([H])c(F)c([H])c2F)c2nc(N3C([H])([H])C([H])([H])\C(=N\OC([H])([H])C([H])([H])[H])[C@](N([H])[H])(C([H])([H])[H])C3([H])[H])c(F)c([H])c2c1=O	0.000261668	3.58225	D	4.26072	D	0.264108
	Mol4130	[H]c1nnn(c1[H])C([H])([H])[C@]1([H])OC(=O)N(c2c([H])c([H])c(N3C([H])([H])C([H])([H])N(C([H])([H])C3([H])[H])S(=O)(=O)c3c([H])c([H])c([H])c([H])c3C(F)(F)F)c(F)c2[H])C1([H])[H]	9.02293e-07	6.04465	D	5.81501	D	0.292647
	Mol4132	[H]c1nnn(c1[H])C([H])([H])[C@]1([H])OC(=O)N(c2c([H])c([H])c(N3C([H])([H])C([H])([H])N(C([H])([H])C3([H])[H])S(=O)(=O)c3c([H])c([H])c(c([H])c3[H])C(F)(F)F)c(F)c2[H])C1([H])[H]	1.80459e-06	5.74362	D	5.92349	D	0.2941
	Mol4135	[H]N(C(=S)OC([H])([H])[H])C([H])([H])[C@]1([H])OC(=O)N(c2c([H])c([H])c(c(F)c2[H])-c2c([H])nc(c([H])c2[H])C2(C#N)[C@@]3([H])C([H])([H])N([H])C([H])([H])[C@@]23[H])C1([H])[H]	6.42181e-08	7.19234	C	6.0398	C	0.313004
	Mol4138	[H]c1nnn(c1[H])C([H])([H])[C@]1([H])OC(=O)N(c2c([H])c([H])c(N3C([H])([H])C([H])([H])N(C([H])([H])C3([H])[H])S(=O)(=O)c3c([H])c([H])c(C#N)c([H])c3[H])c(F)c2[H])C1([H])[H]	9.78181e-07	6.00958	D	5.83946	D	0.292281
	Mol4140	[H]c1nnn(c1[H])C([H])([H])[C@]1([H])OC(=O)N(c2c([H])c([H])c(N3C([H])([H])C([H])([H])N(C(=O)c4c([H])c([H])c([H])c(c4[H])N(=O)=O)C([H])([H])C3([H])[H])c(F)c2[H])C1([H])[H]	5.04872e-07	6.29682	D	5.93558	D	0.310913
	Mol4142	[H]OC(=O)C1=C(C([H])([H])N2c3c([H])c([H])c([H])c([H])c3-c3c([H])c([H])c([H])c([H])c3S2(=O)=O)[C@]([H])(C([H])([H])[H])[C@@]2([H])N1C(=O)[C@]2([H])[C@]([H])(O[H])C([H])([H])[H]	1.76165e-05	4.75408	E	4.66471	E	0.227395
	Mol4144	[H]Oc1c([H])c([H])c([H])c2C(=O)[C@]3(C([H])([H])C(=O)C([H])([H])[H])[C@@]4([H])OC(=O)C([H])([H])[C@@]4([H])O[C@]4(O[C@@]([H])(C([H])([H])[H])C([H])([H])C(=O)[C@]4([H])O[H])[C@]3([H])C(=O)c12	1.74626e-06	5.75789	B	4.61935	B	0.348858
	Mol4145	[H]Oc1c([H])c([H])c2oc3c([H])c4OC(C([H])=C([H])c4c(O[H])c3c(=O)c2c1C([H])([H])C([H])=C(C([H])([H])[H])C([H])([H])[H])(C([H])([H])[H])C([H])([H])[H]	0.000338487	3.47046	B	4.33906	B	0.343458
	Mol4148	[H]Oc1c([H])c(O[H])c2oc3c4C([H])=C([H])C(Oc4c(c(O[H])c3c(=O)c2c1[H])C([H])([H])C([H])=C(C([H])([H])[H])C([H])([H])[H])(C([H])([H])[H])C([H])([H])[H]	0.000324752	3.48845	C	4.46912	B	0.354314
	Mol4149	[H]Oc1c([H])c(O[H])c2oc3c(c4OC(C([H])=C([H])c4c(O[H])c3c(=O)c2c1[H])(C([H])([H])[H])C([H])([H])[H])C([H])([H])C([H])=C(C([H])([H])[H])C([H])([H])[H]	8.11879e-05	4.09051	C	4.21733	B	0.348944
	Mol4151	[H]N(C(=O)c1c2c(C(=O)c3nc([H])c([H])c([H])c3C2=O)n2c([H])c(Br)c([H])c([H])c12)C([H])([H])C([H])([H])C([H])([H])N(C([H])([H])C([H])([H])[H])C([H])([H])C([H])([H])[H]	1.65942e-05	4.78004	A	4.96174	A	0.224166
	Mol4153	[H]N1C([H])([H])C([H])([H])C([H])(c2nn([H])c(C([H])=C([H])c3c([H])c([H])c(OC([H])([H])c4c([H])c([H])c(Cl)c(Cl)c4[H])c([H])c3[H])c2[H])C([H])([H])C1([H])[H]	4.6825e-06	5.32952	D	4.71555	B	0.533336
	Mol4161	[H]C1=C([H])C(Oc2c1c1n([H])c3c([H])c([H])c4OC(C([H])=C([H])c4c3c1c([H])c2C([H])([H])[H])(C([H])([H])[H])C([H])([H])[H])(C([H])([H])[H])C([H])([H])[H]	0.000370829	3.43083	C	4.14775	A	0.425909
	Mol4163	[H]N(C(=O)N1C([H])([H])C([H])([H])N(c2c([H])c([H])c(c([H])c2F)N2C(=O)O[C@@]([H])(C([H])([H])N([H])C(=O)C([H])([H])[H])C2([H])[H])C([H])([H])C1([H])[H])c1c([H])c([H])c(Cl)c([H])c1Cl	1.91158e-06	5.71861	D	5.15341	B	0.345701
	Mol4164	[H]Oc1c(Cl)c(c(Cl)c(OC([H])([H])[H])c1C(=O)c1c(C([H])=O)c(OC([H])([H])[H])c([H])c(OC([H])([H])[H])c1C([H])([H])C([H])=C(C([H])([H])[H])C([H])([H])[H])C([H])([H])[H]	3.21823e-05	4.49238	B	4.43417	B	0.431507
	Mol4168	[H]N(C(=O)C([H])([H])[H])C([H])([H])[C@@]1([H])OC(=O)N(c2c([H])c([H])c(c(F)c2[H])N2(=O)C([H])([H])C([H])([H])N(C(=O)C([H])=C([H])c3oc(c([H])c3[H])N(=O)=O)C([H])([H])C2([H])[H])C1([H])[H]	9.66806e-07	6.01466	A	5.37705	C	0.299213
	Mol4169	[H]N([H])C([H])([H])C1(c2nc([H])c(c([H])c2[H])-c2c([H])c([H])c(c([H])c2F)N2C(=O)O[C@@]([H])(C([H])([H])n3nnc([H])c3[H])C2([H])[H])[C@@]2([H])C([H])([H])N([H])C([H])([H])[C@@]12[H]	8.90458e-06	5.05039	C	5.83018	C	0.291716
	Mol4175	[H]OC(=O)C1=C(SC([H])([H])C([H])([H])N([H])C(=O)c2c([H])c([H])c3c([H])c([H])c([H])c([H])c3c2[H])[C@]([H])(C([H])([H])[H])[C@@]2([H])N1C(=O)[C@]2([H])[C@]([H])(O[H])C([H])([H])[H]	9.08784e-06	5.04154	E	5.04258	E	0.252177
	Mol4177	[H]N1c2nc([H])c(C([H])=C([H])C(=O)N(C([H])([H])[H])C([H])([H])c3oc4c([H])c([H])c([H])c([H])c4c3C([H])([H])[H])c([H])c2C([H])([H])N([H])C(=O)C([H])([H])C1([H])[H]	7.66951e-08	7.11523	C	6.25621	C	0.289736
	Mol4185	[H]Oc1c([H])c([H])c(O[H])c2c1oc1c(c(O[H])c(c(O[H])c1c2=O)C([H])([H])C([H])=C(C([H])([H])[H])C([H])([H])[H])C([H])([H])C([H])=C(C([H])([H])[H])C([H])([H])[H]	8.07748e-05	4.09272	A	4.30183	B	0.357594
	Mol4187	[H]N(C(=O)C([H])([H])Sc1c([H])c(Cl)c([H])c([H])c1Cl)[C@]1([H])C(=O)N2C(C([O-])=O)=C(C([H])([H])[N+]34C([H])([H])C([H])([H])C([H])(C([H])([H])C3([H])[H])C([H])([H])C4([H])[H])C([H])([H])S[C@]12[H]	7.39281e-06	5.13119	E	5.21436	E	0.21028
	Mol4188	[H]OC1([H])C([H])([H])[N+]2(C([H])([H])C3=C(N4C(=O)[C@@]([H])(N([H])C(=O)C([H])([H])Sc5c([H])c(Cl)c([H])c([H])c5Cl)[C@@]4([H])SC3([H])[H])C([O-])=O)C([H])([H])C([H])([H])C1([H])C([H])([H])C2([H])[H]	1.79513e-06	5.7459	E	5.08118	E	0.213084
	Mol4190	[H]N(C(=O)N1C([H])([H])C([H])([H])N(c2c([H])c([H])c(c([H])c2F)N2C(=O)O[C@@]([H])(C([H])([H])N([H])C(=O)C([H])([H])[H])C2([H])[H])C([H])([H])C1([H])[H])c1c([H])c([H])c([H])c(F)c1[H]	4.22659e-06	5.37401	B	5.34827	B	0.335554
	Mol4191	[H]OC(=O)c1c([H])n(c2c(C(=O)C([H])(F)F)c(N3C([H])([H])C([H])([H])\C(=N\OC([H])([H])[H])C(C([H])([H])[H])(C([H])([H])N([H])[H])C3([H])[H])c(F)c([H])c2c1=O)C1([H])C([H])([H])C1([H])[H]	6.4754e-05	4.18873	D	4.35868	C	0.317567
	Mol4193	[H]OC(=O)c1c([H])n(c2c(C(=O)C([H])(F)F)c(N3C([H])([H])C([H])([H])\C(=N\OC([H])([H])C([H])([H])[H])[C@@](N([H])[H])(C([H])([H])[H])C3([H])[H])c(F)c([H])c2c1=O)C1([H])C([H])([H])C1([H])[H]	0.000129506	3.88771	D	4.35363	C	0.309725
	Mol4194	[H]OC(=O)C1=C(C([H])=C2C(=O)N(C([H])([H])C(F)(F)F)C([H])([H])C2([H])[H])C([H])([H])S[C@@]2([H])N1C(=O)[C@@]2([H])N([H])C(=O)C(=NOC([H])([H])C([H])(C([H])([H])[H])C([H])([H])[H])c1nc(sc1[H])N([H])[H]	6.64316e-06	5.17763	E	5.00918	E	0.195084
	Mol4197	[H]c1nnn(c1[H])C([H])([H])[C@]1([H])OC(=O)N(c2c([H])c([H])c(N3C([H])([H])C([H])([H])N(C([H])([H])C3([H])[H])S(=O)(=O)c3c([H])c([H])c([H])c(c3[H])C([H])([H])[H])c(F)c2[H])C1([H])[H]	3.99861e-06	5.39809	D	5.88237	D	0.291835
	Mol4198	[H]c1nnn(c1[H])C([H])([H])[C@]1([H])OC(=O)N(c2c([H])c([H])c(N3C([H])([H])C([H])([H])N(C([H])([H])C3([H])[H])S(=O)(=O)c3c([H])c([H])c(OC([H])([H])[H])c([H])c3[H])c(F)c2[H])C1([H])[H]	9.68676e-07	6.01382	D	5.73765	D	0.294775
	Mol4199	[H]N(C(=O)C([H])([H])[H])C([H])([H])[C@]1([H])OC(=O)N(c2c([H])c([H])c(c([H])c2[H])-c2c([H])c([H])c(N3C([H])([H])C([H])([H])OC([H])([H])C3([H])[H])c(=O)c([H])c2[H])C1([H])[H]	4.72605e-06	5.3255	B	5.10549	B	0.392782
	Mol4203	[H]ON(C(=O)C([H])([H])[H])C([H])([H])C([H])([H])ON=C(C(=O)N([H])[C@]1([H])C(=O)N2C(C(=O)O[H])=C(C([H])([H])Sc3nc(c(s3)C([H])([H])C(=O)O[H])C([H])([H])[H])C([H])([H])S[C@]12[H])c1nc(sc1[H])N([H])[H]	0.000149018	3.82676	E	4.99422	E	0.224305
	Mol4204	[H]OC1=C(C(=O)C([H])([H])[H])C(=O)N(C([H])([H])c2c([H])c([H])c(c([H])c2[H])-c2c([H])c([H])c([H])c([H])c2[H])[C@@]1([H])C([H])([H])C([H])(C([H])([H])[H])C([H])([H])[H]	1.10135e-06	5.95807	B	4.61524	B	0.424409
	Mol4208	[H]OC(=O)c1c([H])n(c2c([H])c(N3C([H])([H])C([H])([H])N(C(=O)C([H])([H])OC(=O)C([H])([H])C([H])([H])C([H])([H])[H])C([H])([H])C3([H])[H])c(F)c([H])c2c1=O)C1([H])C([H])([H])C1([H])[H]	5.99067e-08	7.22252	D	6.47285	C	0.329588
	Mol4209	[H]OC(=O)c1c([H])n(c2c([H])c(c(F)c([H])c2c1=O)-n1nnc(c1[H])C([H])([H])N([H])C1([H])C([H])([H])C([H])([H])C([H])([H])C([H])([H])C([H])([H])C1([H])[H])C1([H])C([H])([H])C1([H])[H]	7.28594e-05	4.13751	D	4.69944	D	0.299744
	Mol4211	[H]N(C(=O)C([H])([H])[H])C([H])([H])[C@]1([H])OC(=O)N(c2c([H])c([H])c(N3C([H])([H])C([H])=C(c4onc([H])c4C(=O)N(C([H])([H])[H])C([H])([H])[H])C([H])([H])C3([H])[H])c(F)c2[H])C1([H])[H]	1.6978e-05	4.77011	C	5.37772	C	0.396418
	Mol4212	[H]N(C(=O)C([H])([H])[H])C([H])([H])[C@]1([H])OC(=O)N(c2c([H])c([H])c(N3C([H])([H])[C@@]4([H])C([H])(C([H])([H])N(c5oc(c([H])c5[H])N(=O)=O)C([H])([H])[H])[C@@]4([H])C3([H])[H])c(F)c2[H])C1([H])[H]	2.05257e-06	5.6877	D	5.12105	C	0.327059
	Mol4213	[H]N(C(=O)C([H])([H])[H])C([H])([H])[C@]1([H])OC(=O)N(c2c([H])c([H])c(N3C([H])([H])C([H])([H])C([H])(N(C(=O)C([H])([H])[H])c4oc(c([H])c4[H])N(=O)=O)C([H])([H])C3([H])[H])c(F)c2[H])C1([H])[H]	3.17972e-05	4.49761	D	5.43501	C	0.334233
	Mol4218	[H]OC(=O)C1=C(C([H])([H])Oc2c([H])c([H])c3oc([H])c(c(=O)c3c2[H])C([H])([H])N(C([H])([H])[H])C([H])([H])[H])[C@]([H])(C([H])([H])[H])[C@@]2([H])N1C(=O)[C@]2([H])[C@]([H])(O[H])C([H])([H])[H]	1.13076e-06	5.94663	E	5.45042	E	0.333943
	Mol4219	[H]N1c2nc([H])c(\C([H])=C(/[H])C(=O)N(C([H])([H])[H])C([H])([H])c3oc4c([H])c([H])c([H])c([H])c4c3C([H])([H])[H])c([H])c2C([H])([H])N([H])C([H])([H])C([H])([H])C1([H])[H]	1.28135e-06	5.89233	C	6.67744	C	0.299557
	Mol4225	[H]N([H])C([H])([H])C(C(=O)N([H])C([H])([H])C([H])([H])N(C([H])([H])[H])C([H])([H])[H])(C([H])([H])c1c([H])c([H])c(c([H])c1[H])C(F)(F)F)C([H])([H])c1c([H])c([H])c(c([H])c1[H])C(F)(F)F	7.13407e-06	5.14666	B	4.82102	B	0.394421
	Mol4226	[H]OC(=O)c1c([H])n(c2c(C(=O)C([H])([H])[H])c(N3C([H])([H])C([H])([H])\C(=N\OC([H])([H])[H])C(C([H])([H])[H])(C([H])([H])N([H])[H])C3([H])[H])c(F)c([H])c2c1=O)C1([H])C([H])([H])C1([H])[H]	3.49195e-05	4.45693	D	4.22908	C	0.317622
	Mol4228	[H]OC(=O)c1c([H])n(c2c(C(=O)C([H])([H])[H])c(N3C([H])([H])C([H])([H])\C(=N\OC([H])([H])C([H])([H])[H])[C@](N([H])[H])(C([H])([H])[H])C3([H])[H])c(F)c([H])c2c1=O)C1([H])C([H])([H])C1([H])[H]	1.74595e-05	4.75797	D	4.25508	C	0.310274
	Mol4230	[H]N=C(N([H])[H])N([H])C([H])([H])C([H])([H])c1c([H])c([H])c(-c2c([H])c([H])c(c([H])c2[H])C(C([H])([H])[H])(C([H])([H])[H])C([H])([H])[H])c2c([H])c([H])c([H])c([H])c12	1.15865e-05	4.93605	B	5.08689	B	0.466992
	Mol4231	[H]N=C(N([H])[H])N([H])C([H])([H])C([H])([H])c1c([H])c([H])c([H])c2c(c([H])c([H])c([H])c12)-c1c([H])c([H])c(c([H])c1[H])C(C([H])([H])[H])(C([H])([H])[H])C([H])([H])[H]	5.79324e-06	5.23708	B	4.955	B	0.466992
	Mol4233	[H]OC1=C2C(=O)[C@]3(O[H])C(O[H])=C(C(=O)N([H])[H])C(=O)[C@@]([H])(N(C([H])([H])[H])C([H])([H])[H])[C@]3([H])C([H])([H])[C@]2([H])C([H])([H])c2c(c([H])c([H])c(O[H])c12)N(C([H])([H])[H])C([H])([H])[H]	6.5619e-08	7.18297	B	5.18841	B	0.222062
	Mol4236	[H]N(C(=O)C([H])([H])[H])[C@]([H])(C(=O)O[C@]([H])(C([H])([H])[H])[C@@]1([H])C(=O)N2C(=C([H])S[C@@]12[H])C(=O)OC([H])([H])c1c([H])c([H])c(c([H])c1[H])N(=O)=O)[C@@]([H])(C([H])([H])[H])C([H])([H])C([H])([H])[H]	0.000395915	3.4024	E	3.59032	E	0.289355
	Mol4238	[H]N(C(=O)C([H])([H])[H])C([H])([H])[C@]1([H])OC(=O)N2c3c([H])c([H])c(c([H])c3OC([H])([H])[C@@]12[H])N1C([H])([H])C([H])([H])N(C([H])([H])c2c([H])c([H])nc([H])c2[H])C([H])([H])C1([H])[H]	3.65953e-05	4.43657	C	4.80945	C	0.233959
	Mol4241	[H]OC(=O)[C@]1([H])N2C(=O)[C@@]([H])(N([H])C(=O)[C@]([H])(N([H])C(=O)N3C(=O)C(=O)N(C([H])([H])C([H])([H])[H])C([H])([H])C3([H])[H])c3c([H])c([H])c([H])c([H])c3[H])[C@@]2([H])SC1(C([H])([H])[H])C([H])([H])[H]	9.66813e-07	6.01466	E	5.54698	E	0.395548
	Mol4243	[H]N(C(=O)C([H])(N=O)C([H])([H])c1c([H])c([H])c(OC([H])([H])[H])c(Br)c1[H])C([H])([H])C([H])([H])c1c([H])c(Br)c(OC([H])([H])C([H])([H])C([H])([H])N(C([H])([H])[H])C([H])([H])[H])c(Br)c1[H]	0.000386421	3.41294	B	3.88143	B	0.385759
	Mol4247	[H]OC(=O)c1c([H])n(c2c([H])c(N3C([H])([H])C([H])([H])N(C(=O)C([H])(C([H])([H])C([H])([H])[H])C([H])([H])C([H])([H])[H])C([H])([H])C3([H])[H])c(F)c([H])c2c1=O)C1([H])C([H])([H])C1([H])[H]	2.32984e-06	5.63267	C	5.05156	C	0.329186
	Mol4251	[H]OC(=O)c1c([H])n(c2c([H])c(N3C([H])([H])C([H])([H])N(C(=O)C(C([H])([H])[H])(C([H])([H])[H])C([H])([H])C([H])([H])[H])C([H])([H])C3([H])[H])c(F)c([H])c2c1=O)C1([H])C([H])([H])C1([H])[H]	2.32984e-06	5.63267	C	5.23779	C	0.330158
	Mol4253	[H]OC(=O)c1c([H])n(c2c(OC([H])([H])[H])c(N3C([H])([H])C([H])([H])N(C([H])([H])C([H])([H])C(=O)C([H])([H])[H])[C@]([H])(C([H])([H])[H])C3([H])[H])c(F)c([H])c2c1=O)C1([H])C([H])([H])C1([H])[H]	1.12307e-06	5.94959	C	4.41844	C	0.251511
	Mol4256	[H]N(C1=C([H])C(=O)[C@@]([H])(C(=O)OC([H])([H])[H])[C@@]([H])(C([H])([H])[H])C1([H])[H])C([H])([H])[C@]1([H])OC(=O)N(c2c([H])c([H])c(N3C([H])([H])C([H])([H])OC([H])([H])C3([H])[H])c(F)c2[H])C1([H])[H]	3.46919e-05	4.45977	B	4.67056	B	0.352246
	Mol4261	[H]N(C(=O)C([H])([H])[H])C([H])([H])[C@]1([H])OC(=O)N(c2c([H])c([H])c(N3C([H])([H])C([H])([H])[C@]([H])(N(c4oc(c([H])c4[H])N(=O)=O)C([H])([H])[H])[C@@]([H])(C([H])([H])[H])C3([H])[H])c(F)c2[H])C1([H])[H]	3.27058e-05	4.48537	D	5.43051	C	0.325524
	Mol4263	[H]N(C(=S)N([H])C([H])([H])[C@]1([H])OC(=O)N(c2c([H])c([H])c(c(F)c2[H])-n2nnc3c([H])c([H])c([H])c([H])c23)C1([H])[H])C([H])([H])C([H])([H])N(C([H])([H])C([H])([H])[H])C([H])([H])C([H])([H])[H]	3.29753e-05	4.48181	D	5.21368	D	0.384281
	Mol4266	[H]Oc1c(C(=O)C([H])([H])[H])c(O[H])c(c(O[H])c1C([H])([H])C([H])=C(C([H])([H])[H])C([H])([H])[H])C([H])([H])c1c(OC([H])([H])[H])oc(c(c1=O)C([H])([H])[H])C([H])([H])C([H])([H])[H]	0.000307552	3.51208	A	4.61679	B	0.38701
	Mol4268	[H]OC(=O)c1c([H])n(c2c(OC([H])([H])[H])c(N3C([H])([H])C([H])([H])N(C([H])([H])C([H])([H])C([H])(N=O)C([H])([H])[H])[C@]([H])(C([H])([H])[H])C3([H])[H])c(F)c([H])c2c1=O)C1([H])C([H])([H])C1([H])[H]	6.9532e-05	4.15782	C	4.48588	C	0.257742
	Mol4270	[H]OC(=O)c1c([H])n(c2c(OC([H])([H])[H])c(N3C([H])([H])C([H])([H])N(C([H])([H])C(=N\OC([H])([H])[H])\C([H])([H])[H])[C@]([H])(C([H])([H])[H])C3([H])[H])c(F)c([H])c2c1=O)C1([H])C([H])([H])C1([H])[H]	0.000278128	3.55576	C	4.80213	C	0.22373
	Mol4274	[H]OC(=O)c1c([H])n(c2c(OC([H])([H])[H])c(N3C([H])([H])C([H])([H])N(C([H])([H])C(=NN([H])C(=O)N([H])[H])C([H])([H])[H])[C@@]([H])(C([H])([H])[H])C3([H])[H])c(F)c([H])c2c1=O)C1([H])C([H])([H])C1([H])[H]	4.09646e-06	5.38759	C	5.3145	C	0.249846
	Mol4275	[H]OC(=O)C1=C(S[C@]2([H])C([H])([H])N([H])[C@@]([H])(c3c([H])c([H])c(c([H])c3[H])C3(N([H])[H])C([H])([H])C3([H])[H])C2([H])[H])[C@]([H])(C([H])([H])[H])[C@@]2([H])N1C(=O)[C@]2([H])[C@]([H])(O[H])C([H])([H])[H]	3.51995e-06	5.45346	E	5.32811	E	0.239627
	Mol4281	[H]N([H])[C@]([H])(C(=O)N([H])C([H])([H])C([H])([H])c1c([H])c(Br)c(OC([H])([H])C([H])([H])C([H])([H])N(C([H])([H])[H])C([H])([H])[H])c(Br)c1[H])C([H])([H])c1c([H])c([H])c(OC([H])([H])[H])c(Br)c1[H]	0.000394955	3.40345	B	3.58348	B	0.384218
	Mol4287	[H]N(C(=O)C([H])([H])[H])C([H])([H])[C@]1([H])OC(=O)N(c2c([H])c([H])c(N3C([H])([H])C([H])([H])N(C([H])([H])C([H])([H])C([H])([H])n4c(c([H])nc4C([H])([H])[H])N(=O)=O)C([H])([H])C3([H])[H])c(F)c2[H])C1([H])[H]	1.24198e-05	4.90589	D	5.36746	B	0.407759
	Mol4290	[H]N=C(N([H])[H])c1c([H])c([H])c2nc(n([H])c2c1[H])-c1c([H])c(c([H])c(c1OC([H])([H])[H])C(C([H])([H])[H])(C([H])([H])[H])C([H])([H])[H])C(C([H])([H])[H])(C([H])([H])[H])C([H])([H])[H]	1.05752e-05	4.97571	D	4.94013	D	0.347445
	Mol4291	[H]OC(=O)C1=C(S[C@]2([H])C([H])([H])N([H])[C@@]([H])(c3c([H])c([H])c(c([H])c3[H])C([H])([H])N([H])C(=N[H])C([H])([H])[H])C2([H])[H])[C@]([H])(C([H])([H])[H])[C@@]2([H])N1C(=O)[C@]2([H])[C@]([H])(O[H])C([H])([H])[H]	3.40464e-06	5.46793	E	5.42409	E	0.242324
	Mol4294	[H]OC(=O)C1=C(S[C@]2([H])C([H])([H])N([H])[C@@]([H])(c3c([H])c([H])c(c([H])c3[H])C([H])([H])N([H])C([H])([H])C(=O)N([H])[H])C2([H])[H])[C@]([H])(C([H])([H])[H])[C@@]2([H])N1C(=O)[C@]2([H])[C@]([H])(O[H])C([H])([H])[H]	6.60068e-06	5.18041	E	5.39118	E	0.238933
	Mol4296	[H]C(=C([H])C1=C(C([H])([H])[H])C([H])([H])C([H])([H])C([H])([H])C1(C([H])([H])[H])C([H])([H])[H])C(=O)C(\[H])=C(/[H])c1c([H])c(OC([H])([H])[H])c(OC([H])([H])[H])c(OC([H])([H])[H])c1[H]	0.000675284	3.17051	B	3.79444	B	0.423536
	Mol4297	[H]OC(=O)[C@@]([H])(N([H])C(=O)C([H])=C([H])C([H])([H])C([H])([H])C([H])([H])C([H])([H])C([H])([H])C([H])([H])C([H])([H])C([H])([H])C([H])([H])C([H])=C(Br)Br)C([H])([H])c1c([H])c([H])c([H])c([H])c1[H]	8.34796e-06	5.07842	A	4.4929	B	0.412572
	Mol4299	[H]c1c(nnn1C([H])([H])[C@@]1([H])OC(=O)N(c2c([H])c([H])c(N3C([H])([H])C([H])([H])N(C(=O)C([H])([H])C([H])([H])C([H])([H])C([H])([H])C([H])([H])[H])C([H])([H])C3([H])[H])c(F)c2[H])C1([H])[H])C([H])([H])[H]	8.7288e-06	5.05905	D	5.27359	D	0.266616
	Mol4301	[H]c1c([H])c([H])c2n([H])c(nc2c1[H])C([H])([H])N(c1c([H])c([H])c(c([H])c1[H])C([H])([H])[H])C([H])([H])C([H])([H])C([H])([H])C([H])([H])C([H])([H])C([H])([H])C([H])([H])C([H])([H])[H]	0.000366498	3.43593	D	3.82407	D	0.457724
	Mol4303	[H]OC(=O)C1=C(S[C@]2([H])C([H])([H])N([H])[C@]([H])(C([H])([H])C([H])([H])c3c([H])c([H])c(c([H])c3[H])C([H])([H])N([H])[H])C2([H])[H])[C@]([H])(C([H])([H])[H])[C@@]2([H])N1C(=O)[C@]2([H])[C@]([H])(O[H])C([H])([H])[H]	7.03035e-06	5.15302	E	5.02966	E	0.228251
	Mol4307	[H]OC(=O)C1=C(S[C@]2([H])C([H])([H])N([H])[C@@]([H])(c3c([H])c([H])c(c([H])c3[H])C([H])(N([H])[H])C([H])([H])C([H])([H])O[H])C2([H])[H])[C@]([H])(C([H])([H])[H])[C@@]2([H])N1C(=O)[C@]2([H])[C@]([H])(O[H])C([H])([H])[H]	6.78667e-06	5.16834	E	5.41638	E	0.234929
	Mol4308	[H]OC(=O)C1=C(S[C@]2([H])C([H])([H])N([H])[C@@]([H])(c3c([H])c([H])c(c([H])c3[H])C([H])([H])N([H])C([H])([H])C([H])([H])O[H])C2([H])[H])[C@]([H])(C([H])([H])[H])[C@@]2([H])N1C(=O)[C@]2([H])[C@]([H])(O[H])C([H])([H])[H]	3.38249e-06	5.47076	E	5.36396	E	0.234929
	Mol4310	[H]N(c1c([H])c([H])c(c(c1[H])C([H])([H])C([H])([H])[H])C([H])([H])[H])c1c([H])c2nc([H])n(c2c(=O)n1[H])C([H])([H])C([H])([H])C([H])([H])C([H])([H])N1C([H])([H])C([H])([H])OC([H])([H])C1([H])[H]	7.33035e-05	4.13488	D	4.55748	D	0.373989
	Mol4311	[H]O[C@@]1([H])C([H])([H])C([H])=C2[C@@]([H])(C([H])([H])C([H])([H])[C@@]([H])(C([H])([H])[H])[C@@]2(C([H])([H])[H])C([H])([H])c2c([H])n([H])c3c([H])c([H])c([H])c([H])c23)C1(C([H])([H])[H])C([H])([H])[H]	5.93048e-06	5.22691	C	4.52339	A	0.44962
	Mol4313	[H]Oc1c(c([H])n(OC([H])([H])[H])c(=O)c1[C@]1([H])O[C@@]([H])([C@@]([H])(C([H])([H])[H])C([H])([H])C([H])([H])[H])[C@@]([H])(C([H])([H])[H])C([H])([H])[C@]1([H])C([H])([H])[H])-c1c([H])c([H])c([H])c([H])c1[H]	1.29792e-05	4.88675	A	4.79337	B	0.454537
	Mol4319	[H]Oc1c([H])c([H])c([H])c(c1C(=O)OC([H])([H])[H])C([H])([H])C([H])([H])C([H])([H])C([H])([H])C([H])([H])C([H])([H])C([H])([H])C(\[H])=C(\[H])C([H])([H])C(\[H])=C(\[H])C([H])([H])C([H])=C([H])[H]	0.000701784	3.1538	B	4.07218	B	0.416562
	Mol4325	[H]OC1=C(C(=O)[C@]2(C([H])([H])[H])[C@]([H])(C(\[H])=C(/[H])C([H])([H])[H])C([H])=C([H])[C@]3([H])C([H])([H])[C@]([H])(C([H])([H])[H])C([H])([H])C([H])([H])[C@@]23[H])C(=O)N(C([H])([H])[H])[C@]1([H])[C@]([H])(O[H])C([H])([H])[H]	9.98098e-06	5.00083	B	5.21429	B	0.352713
	Mol4327	[H]N(c1c([H])c([H])c(c(c1[H])C([H])([H])C([H])([H])[H])C([H])([H])[H])c1c([H])c(=O)n(c(=O)n1[H])C([H])([H])C([H])([H])C([H])([H])C([H])([H])N1C([H])([H])C([H])([H])OC([H])(OC([H])([H])C([H])([H])[H])C1([H])[H]	4.64837e-05	4.3327	A	4.51938	A	0.274693
	Mol4328	[H]O[C@@]1([H])[C@]([H])(O[H])[C@@]([H])(N([H])[H])[C@@]([H])(O[C@@]2([H])[C@]([H])(O[H])[C@@]([H])(OC([H])([H])c3c([H])c([H])c4c([H])c([H])c([H])c([H])c4c3[H])[C@]([H])(N([H])[H])C([H])([H])[C@]2([H])N([H])[H])O[C@]1([H])C([H])([H])N([H])[H]	0.000276903	3.55767	B	4.46935	B	0.356507
	Mol4331	[H]O[C@]1([H])C(=C([H])C([H])([H])[H])C([H])([H])C(=O)[C@@]2(O[C@]12[H])C([H])([H])C(\[H])=C(/C([H])([H])[H])C([H])([H])C([H])([H])C(\[H])=C(/C([H])([H])[H])C([H])([H])C([H])([H])C([H])=C(C([H])([H])[H])C([H])([H])[H]	0.000139564	3.85523	B	4.11972	B	0.364347
	Mol4332	[H]C([H])=C([H])[C@]1(C([H])([H])[H])C([H])([H])C([H])=C2[C@]([H])(C([H])([H])C([H])([H])[C@]3([H])[C@@](OC(=O)C([H])([H])C(=O)OC([H])([H])[H])(C([H])([H])[H])C([H])([H])C([H])([H])C([H])([H])[C@@]23C([H])([H])[H])C1([H])[H]	0.000342015	3.46596	B	3.80924	B	0.338579
	Mol4334	[H]C([H])=C([H])[C@@]1(C([H])([H])[H])C([H])([H])C2=C(C([H])([H])C1([H])[H])[C@]1(C([H])([H])[H])C([H])([H])C([H])([H])C([H])([H])[C@](OC(=O)C([H])([H])C(=O)OC([H])([H])[H])(C([H])([H])[H])[C@@]1([H])C([H])([H])C2([H])[H]	0.000342015	3.46596	B	3.83941	B	0.339698
	Mol4336	[H]c1c([H])c([H])c(S[C@@]2([H])C(=O)O[C@]([H])(C([H])([H])[H])C([H])([H])C([H])([H])C([H])([H])C([H])([H])C([H])([H])C([H])([H])C([H])([H])C([H])([H])C([H])([H])[C@]([H])(OC([H])([H])[H])C(=O)C2([H])[H])c([H])c1[H]	4.92337e-06	5.30774	B	5.06461	A	0.408309
	Mol4340	[H]OC(=O)C1=C(S[C@]2([H])C([H])([H])N(C([H])([H])[H])[C@]([H])(C(=O)N3C([H])([H])C([H])([H])[C@]([H])(N([H])C(=O)C([H])([H])N([H])C(=N[H])N([H])[H])C3([H])[H])C2([H])[H])[C@]([H])(C([H])([H])[H])[C@@]2([H])N1C(=O)[C@]2([H])[C@]([H])(O[H])C([H])([H])[H]	1.4891e-05	4.82708	E	5.01757	E	0.227321
	Mol4342	[H]N=C(N([H])[H])N([H])C([H])([H])C([H])([H])C([H])([H])[C@]([H])(N([H])C(=O)[C@@]([H])(N([H])[H])C([H])([H])c1c([H])nc(n1[H])C(C([H])([H])[H])(C([H])([H])[H])C([H])([H])[H])C(=O)N([H])C([H])([H])c1c([H])c([H])c([H])c([H])c1[H]	4.38302e-05	4.35823	A	4.24766	A	0.339477
	Mol4344	[H]Oc1c([H])c([H])c2c(O[C@]([H])(OC([H])(C([H])([H])[H])C([H])([H])[H])C([H])([H])[C@]3([H])[C@]2(C([H])([H])[H])C([H])([H])C([H])([H])C([H])([H])C3(C([H])([H])[H])C([H])([H])[H])c1C([H])(C([H])([H])[H])C([H])([H])[H]	0.000177642	3.75045	B	4.23575	B	0.404569
	Mol4346	[H]N=C(N([H])[H])N([H])C([H])([H])C([H])([H])C([H])([H])[C@]([H])(N([H])C(=O)[C@@]([H])(N([H])[H])C([H])([H])c1c([H])nc(n1[H])C12C([H])([H])C3([H])C([H])([H])C([H])(C([H])([H])C([H])(C3([H])[H])C1([H])[H])C2([H])[H])C(=O)OC([H])([H])[H]	2.1772e-05	4.6621	A	4.30133	A	0.294066
	Mol4347	[H]OC(=O)c1c(O[H])c([H])c([H])c([H])c1OC([H])([H])C([H])([H])C([H])([H])C([H])([H])C([H])([H])C([H])([H])C([H])([H])C([H])([H])C([H])([H])C([H])([H])C([H])([H])C([H])([H])C([H])([H])C([H])([H])C([H])([H])C([H])([H])[H]	0.000338376	3.4706	B	4.13781	B	0.404781
	Mol4353	[H]N(C1=NC(N=C(N([H])C([H])([H])C([H])([H])C([H])([H])C([H])([H])C([H])([H])C([H])([H])C([H])([H])C([H])([H])C([H])([H])C([H])([H])[H])N1[H])(C([H])([H])[H])C([H])([H])[H])C([H])([H])c1c([H])c([H])c(c([H])c1[H])C([H])([H])[H]	2.07619e-06	5.68273	B	5.59534	B	0.30409
	Mol4356	[H]N(C1=NC(N=C(N([H])C([H])([H])C([H])([H])C([H])([H])C([H])([H])C([H])([H])C([H])([H])C([H])([H])C([H])([H])C([H])([H])C([H])([H])[H])N1[H])(C([H])([H])[H])C([H])([H])[H])C([H])([H])c1c([H])c([H])c(OC([H])([H])[H])c([H])c1[H]	1.99339e-06	5.70041	B	5.49629	B	0.336243
	Mol4358	[H]C(=C([H])C(C([H])([H])[H])(C([H])([H])[H])C([H])([H])C(\[H])=C(/C([H])([H])[H])C([H])([H])C([H])([H])C(\[H])=C(\Br)C([H])([H])[H])C(=O)N(C([H])([H])C([H])([H])C([H])([H])C([H])([H])[H])C([H])([H])C([H])([H])C([H])([H])C([H])([H])[H]	0.000235162	3.62863	B	3.95653	B	0.389977
	Mol4359	[H]OC([H])([H])C(N([H])C([H])([H])c1c([H])c([H])c(OC([H])([H])C([H])([H])C([H])([H])C([H])([H])C([H])([H])C([H])([H])C([H])([H])C([H])([H])C([H])([H])C([H])([H])C([H])([H])C([H])([H])[H])c([H])c1[H])(C([H])([H])O[H])C([H])([H])O[H]	1.54191e-05	4.81194	B	4.4583	B	0.460317
	Mol4360	[H]OC([H])([H])[C@@]1([H])O[C@]([H])(O[C@]2([H])[C@@]([H])(O[H])[C@]([H])(N([H])[H])C([H])([H])[C@]([H])(N([H])[H])[C@@]2([H])O[C@@]2([H])O[C@]([H])(C([H])([H])O[H])[C@@]([H])(O[H])[C@]([H])(O[H])[C@@]2([H])N([H])[H])[C@]([H])(O[H])[C@]1([H])O[C@@]1([H])O[C@@]([H])(C([H])([H])N([H])[H])[C@@]([H])(O[H])[C@]([H])(O[H])[C@@]1([H])N([H])[H]	3.04731e-05	4.51608	B	4.72281	B	0.301286
	Mol4364	[H]OC([H])([H])[C@@]1([H])O[C@]([H])(O[C@]2([H])[C@]([H])(O[H])[C@]([H])(O[C@@]3([H])O[C@]([H])(C([H])([H])N([H])C([H])([H])[H])C([H])([H])C([H])([H])[C@@]3([H])N([H])[H])[C@@]([H])(N([H])[H])C([H])([H])[C@@]2([H])N([H])C(=O)[C@@]([H])(O[H])C([H])([H])C([H])([H])N([H])[H])[C@]([H])(O[H])[C@@]([H])(N([H])[H])[C@@]1([H])O[H]	1.76576e-06	5.75307	B	5.20838	B	0.302798
	Mol4365	[H]OC([H])([H])[C@@]1([H])O[C@@]([H])(O[C@@]2([H])[C@]([H])(O[H])[C@@]([H])(N([H])[H])C([H])([H])[C@@]([H])(N([H])[H])[C@]2([H])O[C@@]2([H])O[C@]([H])(C([H])([H])N([H])[H])[C@@]([H])(O[H])[C@]([H])(O[H])[C@@]2([H])N([H])[H])[C@]([H])(O[H])[C@]1([H])O[C@]1([H])O[C@@]([H])(C([H])([H])N([H])[H])[C@]([H])(O[H])[C@@]([H])(O[H])[C@]1([H])N([H])[H]	5.20902e-05	4.28324	B	4.8585	B	0.301286
	Mol4368	[H]O[C@]([H])(C(=O)N([H])[C@]1([H])C([H])([H])[C@]([H])(N([H])[H])[C@@]([H])(O[C@@]2([H])O[C@]([H])(C([H])([H])N([H])[H])[C@@]([H])(O[H])[C@]([H])(O[H])[C@@]2([H])O[H])[C@]([H])(O[H])[C@@]1([H])O[C@@]1([H])O[C@]([H])(C([H])([H])N([H])C(=N[H])N([H])[H])[C@@]([H])(O[H])[C@]([H])(N([H])[H])[C@@]1([H])O[H])C([H])([H])C([H])([H])N([H])[H]	4.98943e-06	5.30195	B	4.48175	B	0.311802
	Mol4369	[H]OC([H])([H])C1([H])OC([H])(C([H])(O[H])C([H])(N([H])[H])C1([H])O[H])C1([H])C([H])(O[H])C([H])(OC2([H])OC([H])(C([H])([H])N([H])[H])C([H])([H])C([H])([H])C2([H])N([H])[H])C([H])(N([H])[H])C([H])([H])C1([H])N([H])C(=O)C([H])([H])C([H])([H])C([H])([H])N([H])C(=N[H])N([H])[H]	0.000177827	3.75	B	4.07163	B	0.324366
	Mol4374	[H]C([H])([H])C([H])([H])C([H])([H])C([H])([H])C([H])([H])C([H])([H])C([H])([H])C([H])([H])C([H])([H])C([H])([H])C([H])([H])C([H])([H])C([H])([H])C([H])([H])C([H])([H])C([H])([H])C([H])([H])C([H])([H])OP([O-])(=O)OC([H])([H])C([H])([H])[N+](C([H])([H])[H])(C([H])([H])[H])C([H])([H])[H]	2.20138e-05	4.6573	B	4.66413	B	0.422051
	Mol4375	[H]Oc1c(Br)c([H])c(\C([H])=C2/OC(=O)C(C(=O)c3c([H])c(Br)c(O[H])c(Br)c3[H])=C2c2c([H])c(Br)c(O[H])c(Br)c2[H])c([H])c1Br	5.76327e-07	6.23933	B	6.23923	B	0.329408
	Mol4376	[H]Oc1c([H])c([H])c(\C([H])=C2/OC(=O)C(C(=O)c3c([H])c(Br)c(O[H])c(Br)c3[H])=C2c2c([H])c(Br)c(O[H])c(Br)c2[H])c([H])c1Br	3.16595e-07	6.4995	B	6.19497	B	0.329408
	Mol4378	[H]Oc1c([H])c([H])c(\C([H])=C2/OC(=O)C(C(=O)c3c([H])c(Br)c(O[H])c(Br)c3[H])=C2c2c([H])c([H])c(O[H])c(Br)c2[H])c([H])c1Br	1.8265e-07	6.73838	B	6.06687	B	0.329408
	Mol4379	[H]OC1=C(C(=O)OC1=C([H])c1c([H])c(c([H])c([H])c1Cl)C(F)(F)F)c1c([H])c([H])c(c(F)c1[H])-c1c([H])c([H])c([H])c([H])c1[H]	2.17368e-06	5.6628	B	5.06546	B	0.254838
	Mol4381	[H]OC1=C(C(=O)OC1=C([H])c1c([H])c(c([H])c([H])c1F)C(F)(F)F)c1c([H])c([H])c(c(F)c1[H])-c1c([H])c([H])c([H])c([H])c1[H]	4.50371e-06	5.34643	B	5.18603	B	0.253813
	Mol4382	[H]OC1=C(C(=O)OC1=C([H])c1c([H])c([H])c([H])c(c1[H])C(F)(F)F)c1c([H])c([H])c(c(F)c1[H])-c1c([H])c([H])c([H])c([H])c1[H]	4.69387e-06	5.32847	B	5.16742	B	0.253756
	Mol4384	[H]c1c([H])c([H])c2c(c1[H])n([H])c1c([H])c(-c3c([H])c([H])c(Cl)c([H])c3[H])c(c([H])c21)-c1c([H])c([H])c(Cl)c([H])c1[H]	0.000100318	3.99862	A	4.65865	A	0.420421
	Mol4386	[H]OC1=C(C(=O)OC1=C([H])c1c([H])c([H])c([H])c(c1[H])C(F)(F)F)c1c([H])c([H])c(c([H])c1[H])-c1c([H])c([H])c([H])c([H])c1[H]	9.80158e-06	5.0087	B	4.80202	B	0.251013
	Mol4389	[H]Oc1c([H])c(O[H])c(Oc2c([H])c(O[H])c3Oc4c(Oc5c([H])c(O[H])c([H])c(O[H])c5[H])c(O[H])c([H])c(O[H])c4Oc3c2[H])c(O[H])c1[H]	0.000107513	3.96854	B	4.18592	B	0.443496
	Mol4391	[H]c1c([H])c(c([H])c([H])c1Cl)N1N(C(=O)C([H])(C(=O)C([H])(c2c([H])c([H])c(Br)c([H])c2[H])C([H])([H])[H])C1=O)c1c([H])c([H])c(Cl)c([H])c1[H]	6.41534e-06	5.19278	B	4.83357	B	0.294952
	Mol4392	[H]\C(=C(\[H])c1c([H])c([H])c(Cl)c([H])c1[H])c1n([H])c2c([H])c([H])c([H])c([H])c2c1\C([H])=C(/[H])c1c([H])c([H])c(Cl)c([H])c1[H]	0.000100316	3.99863	D	4.44918	A	0.413968
	Mol4395	[H]OC(=O)C1=C(C([H])([H])OC(=O)c2c([H])c([H])c(C#N)c([H])c2[H])C([H])([H])SC2([H])N1C(=O)[C@@]2([H])N([H])C(=O)C([H])([H])Sc1c([H])c(Cl)c([H])c([H])c1Cl	8.66561e-07	6.0622	E	5.86653	E	0.236369
	Mol4396	[H]c1c([H])c([H])c2c(-c3nc(c(n3[H])-c3c([H])c([H])c(F)c([H])c3[H])-c3c([H])c([H])c(F)c([H])c3[H])c(n([H])c2c1[H])C([H])([H])[H]	1.03856e-05	4.98357	D	5.11526	A	0.403488
	Mol4404	[H]c1c([H])c([H])c(c([H])c1[H])-c1nc(n([H])c1-c1c([H])c([H])c(Br)c([H])c1[H])-c1c(n([H])c2c([H])c([H])c([H])c([H])c12)C([H])([H])[H]	9.36598e-06	5.02845	D	4.87064	A	0.368222
	Mol4405	[H]c1n([H])c2c([H])c([H])c(Br)c([H])c2c1-c1nc(c(n1[H])-c1c([H])c([H])c(c([H])c1[H])C([H])([H])[H])-c1c([H])c([H])c([H])c([H])c1[H]	4.68299e-06	5.32948	D	4.97995	A	0.362998
	Mol4406	[H]c1c([H])c([H])c(c([H])c1[H])C([H])([H])C([H])([H])C(=O)C1([H])C(=O)N(N(C1=O)c1c([H])c([H])c(Cl)c([H])c1[H])c1c([H])c([H])c(Cl)c([H])c1[H]	2.5881e-05	4.58702	B	4.87831	B	0.278508
	Mol4411	[H]N(C(=O)c1oc2c([H])c([H])c([H])c([H])c2c1[H])c1c([H])c([H])c2oc(nc2c1[H])C([H])([H])c1c([H])c([H])c(c([H])c1[H])C([H])([H])[H]	0.000163553	3.78634	A	4.11842	D	0.410239
	Mol4423	[H]c1nnn(c1[H])C([H])([H])[C@]1([H])OC(=O)N(c2c([H])c([H])c(c(F)c2[H])-c2c([H])nc(c([H])c2[H])C2(C#N)[C@@]3([H])C([H])([H])N(C#N)C([H])([H])[C@@]23[H])C1([H])[H]	1.27614e-07	6.8941	C	6.47233	C	0.274703
	Mol4425	[H]Oc1c([H])c([H])c(c([H])c1[H])C(\C#N)=C(\[H])c1c([H])c(c([H])c2C([H])=C([H])C(Oc12)(C([H])([H])[H])C([H])([H])[H])-c1oc([H])c([H])c1[H]	5.41805e-06	5.26616	C	4.36304	B	0.450741
	Mol4427	[H]N(C(=O)c1c([H])c([H])c(Cl)c([H])c1OC(=O)[C@@]([H])(N([H])C(=O)C([H])([H])[H])C([H])([H])c1c([H])c([H])c([H])c([H])c1[H])c1c([H])c([H])c(Br)c([H])c1[H]	9.83344e-07	6.00729	A	4.93047	B	0.363165
	Mol4430	[H]N(C(=O)c1c([H])c([H])c(Cl)c([H])c1OC(=O)[C@@]([H])(N([H])C(=O)C([H])([H])[H])C([H])([H])c1c([H])c([H])c([H])c([H])c1[H])c1c([H])c([H])c(Cl)c([H])c1[H]	1.9552e-06	5.70881	A	4.57702	B	0.375895
	Mol4431	[H]OC(=O)C1=C(C([H])([H])OC(=O)c2c([H])c([H])c(c([H])c2[H])C([H])([H])[H])C([H])([H])SC2([H])N1C(=O)[C@@]2([H])N([H])C(=O)C([H])([H])Sc1c([H])c(Cl)c([H])c([H])c1Cl	4.41685e-07	6.35489	E	5.77439	E	0.238836
	Mol4432	[H]OC(=O)C1=C(C([H])([H])OC(=O)c2c([H])c([H])c(OC([H])([H])[H])c([H])c2[H])C([H])([H])SC2([H])N1C(=O)[C@@]2([H])N([H])C(=O)C([H])([H])Sc1c([H])c(Cl)c([H])c([H])c1Cl	8.59093e-07	6.06596	E	5.82981	E	0.260961
	Mol4435	[H]N1C([H])([H])[C@@]2([H])[C@@]([H])(C1([H])[H])C2(C#N)c1c([H])c([H])c(c([H])c1F)-c1c([H])c([H])c(c([H])c1F)N1C(=O)O[C@@]([H])(C([H])([H])n2nnc([H])c2[H])C1([H])[H]	2.70464e-07	6.56789	D	6.01468	D	0.344653
	Mol4436	[H]N1C([H])([H])[C@@]2([H])[C@@]([H])(C1([H])[H])C2(C#N)c1nc([H])c(c([H])c1[H])-c1c([H])c([H])c(c([H])c1F)N1C(=O)O[C@@]([H])(C([H])([H])Oc2noc([H])c2[H])C1([H])[H]	1.30107e-07	6.8857	C	6.00419	C	0.318437
	Mol4439	[H]N1C([H])([H])[C@@]2([H])[C@@]([H])(C1([H])[H])C2(C#N)c1nc([H])c(c([H])c1[H])-c1c([H])c([H])c(c([H])c1F)N1C(=O)O[C@@]([H])(C([H])([H])N=c2c([H])c([H])on2[H])C1([H])[H]	2.71637e-07	6.56601	C	6.03667	C	0.295663
	Mol4440	[H]N(C(=O)C([H])([H])[H])C([H])([H])[C@]1([H])OC(=O)N(c2c([H])c([H])c(c(F)c2[H])-c2c([H])c([H])c(OC([H])([H])[H])c(c2[H])-c2nnc3nc([H])c([H])c([H])n23)C1([H])[H]	1.68008e-05	4.77467	C	5.49458	D	0.349482
	Mol4447	[H]Oc1nsc2n(c3c([H])c(c(F)c([H])c3c(=O)c12)-c1c([H])c([H])c(c([H])c1[H])[C@]1([H])N([H])C([H])([H])C([H])([H])C([H])([H])C1([H])[H])C1([H])C([H])([H])C1([H])[H]	9.19221e-06	5.03658	E	4.84732	E	0.229972
	Mol4448	[H]Oc1nsc2n(c3c(OC([H])([H])[H])c(c(F)c([H])c3c(=O)c12)-c1c([H])c([H])c2c(c1[H])C([H])([H])C([H])([H])N(C([H])([H])[H])C2([H])[H])C1([H])C([H])([H])C1([H])[H]	8.86649e-06	5.05225	E	5.38403	E	0.169861
	Mol4450	[H]OC(=O)c1c([H])n(c2c([H])c(N3C([H])([H])C([H])([H])N(C(=O)c4c([H])c([H])c([H])c([H])c4[H])C([H])([H])C3([H])[H])c(F)c([H])c2c1=O)C1([H])C([H])([H])C1([H])[H]	0.000229801	3.63865	C	5.5958	C	0.32887
	Mol4456	[H]OC([H])(C([H])([H])[H])[C@]12SS[C@]3(N(C1=O)[C@@]1([H])N([H])c4c([H])c([H])c([H])c([H])c4[C@@]1(c1c([H])n([H])c4c([H])c([H])c([H])c([H])c14)[C@]3([H])O[H])C(=O)N2C([H])([H])[H]	2.02385e-05	4.69382	A	4.70329	B	0.195729
	Mol4461	[H]OC(=O)C1=C(C([H])=C2C(=O)N(c3c([H])c([H])c([H])c(OC([H])([H])[H])c3[H])C([H])([H])C2([H])[H])C([H])([H])S[C@@]2([H])N1C(=O)[C@@]2([H])N([H])C(=O)C([H])(N=O)c1nc(sc1[H])N([H])[H]	1.40326e-05	4.85286	E	4.85935	E	0.209326
	Mol4465	[H]N(C(=O)c1c2c(C(=O)c3nc([H])c([H])c([H])c3C2=O)n2c([H])c(Br)c([H])c([H])c12)C([H])([H])C([H])([H])C([H])([H])N1C([H])([H])C([H])([H])C([H])([H])C([H])([H])C1([H])[H]	8.09546e-06	5.09176	A	4.94817	A	0.223143
	Mol4466	[H]OC(=O)c1c([H])n(c2c(F)c(N3C([H])([H])C([H])([H])N(C([H])([H])C([H])(N=O)c4c([H])c([H])c(Cl)c([H])c4[H])C([H])([H])C3([H])[H])c(F)c([H])c2c1=O)C([H])([H])C([H])([H])[H]	5.90908e-07	6.22848	A	4.92576	C	0.34017
	Mol4468	[H]OC(=O)c1c([H])c([H])c(c(F)c1Oc1c([H])c([H])c([H])c(Cl)c1[H])C([H])([H])N1C([H])([H])C([H])([H])C([H])([H])[C@]([H])(n2c([H])c(c(=O)n([H])c2=O)C([H])([H])[H])C1([H])[H]	3.28454e-05	4.48353	C	4.9112	C	0.233376
	Mol4470	[H]OC(=O)c1c([H])n(c2c([H])c(N3C([H])([H])C([H])([H])N(C([H])([H])C(=O)c4c([H])c([H])c(F)c([H])c4[H])C([H])([H])C3([H])[H])c(F)c([H])c2c1=O)C([H])([H])C([H])([H])[H]	6.87435e-06	5.16277	A	5.45828	C	0.32784
	Mol4471	[H]OC(=O)c1c([H])n(c2c(F)c(N3C([H])([H])C([H])([H])N(C([H])([H])C([H])(N=O)c4c([H])c([H])c(F)c([H])c4[H])C([H])([H])C3([H])[H])c(F)c([H])c2c1=O)C([H])([H])C([H])([H])[H]	6.10365e-07	6.21441	A	5.63894	C	0.341041
	Mol4473	[H]OC(=O)c1c([H])n(c2c(OC([H])([H])[H])c(N3C([H])([H])c4c([H])c(sc4C([H])([H])C3([H])[H])C([H])([H])OC(=O)C([H])([H])[H])c(F)c([H])c2c1=O)C1([H])C([H])([H])C1([H])[H]	8.22819e-06	5.0847	C	5.25752	C	0.272153
	Mol4474	[H]N(C(=O)c1sc(c([H])c1[H])N(=O)=O)C([H])([H])[C@]1([H])OC(=O)N(c2c([H])c([H])c(N3C([H])([H])C([H])([H])N(C([H])([H])c4oc(c([H])c4[H])[N+]([O-])=O)C([H])([H])C3([H])[H])c(F)c2[H])C1([H])[H]	2.7868e-05	4.55489	A	5.3517	C	0.281102
	Mol4476	[H]Oc1nsc2n(c3c(OC([H])([H])[H])c(c([H])c([H])c3c(=O)c12)-c1c([H])c([H])c2c(c1[H])C([H])([H])C([H])([H])N(C([H])([H])[H])C2([H])[H])C1([H])C([H])([H])C1([H])[H]	1.84695e-05	4.73354	E	5.17057	E	0.203573
	Mol4477	[H]Oc1c2c([s+]n([H])c2=O)n(c2c(OC([H])([H])[H])c(c([H])c([H])c12)-c1c([H])c([H])c2c(c1[H])C([H])([H])C([H])([H])N(C([H])([H])[H])C2([H])[H])C1([H])C([H])([H])C1([H])[H]	1.84263e-05	4.73456	E	5.1558	E	0.248338
	Mol4488	[H]OC(=O)c1c([H])n(c2c([H])c(N3C([H])([H])C([H])([H])N(C([H])([H])C([H])(N=O)c4c([H])c([H])c(Cl)c([H])c4[H])C([H])([H])C3([H])[H])c(F)c([H])c2c1=O)C([H])([H])C([H])([H])[H]	0.000200319	3.69828	A	5.96035	C	0.343628
	Mol4489	[H]OC(=O)c1c([H])c([H])c(c([H])c1Oc1c([H])c([H])c([H])c(Cl)c1[H])C([H])([H])N1C([H])([H])C([H])([H])C([H])([H])[C@]([H])(n2c([H])c(c(=O)n([H])c2=O)C([H])([H])[H])C1([H])[H]	6.82099e-05	4.16615	C	4.67132	C	0.217223
	Mol4491	[H]OC(=O)c1c([H])n(-c2c([H])c([H])c(F)c([H])c2F)c2nc(N3C([H])([H])C([H])([H])\C(=N\OC([H])([H])C([H])([H])[H])C(C([H])([H])[H])(C([H])([H])N([H])[H])C3([H])[H])c(F)c([H])c2c1=O	0.000254383	3.59451	D	4.19273	D	0.280627
	Mol4494	[H]OC(=O)c1c([H])n(c2c([H])c(N3C([H])([H])C([H])([H])N(C([H])([H])C(=O)c4c([H])c([H])c([H])c([H])c4[H])C([H])([H])C3([H])[H])c(F)c([H])c2c1=O)C([H])([H])C([H])([H])[H]	7.15472e-06	5.14541	A	5.50129	C	0.325594
	Mol4498	[H]OC(=O)c1c([H])n(c2nc(N3C([H])([H])\C(=N/OC([H])([H])c4c([H])c([H])c([H])c([H])c4[H])[C@]([H])(C([H])([H])N([H])[H])C3([H])[H])c(F)c([H])c2c1=O)C1([H])C([H])([H])C1([H])[H]	1.07483e-06	5.96866	D	5.60097	D	0.214784
	Mol4500	[H]OC(=O)[C@@]([H])(OC([H])([H])[H])C([H])([H])c1c([H])c([H])c2oc(nc2c1[H])C([H])([H])C([H])([H])C([H])([H])c1nc(oc1C([H])([H])[H])-c1c([H])c([H])c([H])c([H])c1[H]	0.000237996	3.62343	D	4.24073	C	0.219458
	Mol4501	[H]OC1=C2C(=O)[C@]3(O[H])C(O[H])=C(C(=O)N([H])[H])C(=O)[C@@]([H])(N(C([H])([H])[H])C([H])([H])[H])C3([H])[C@@]([H])(O[H])C2([H])[C@]([H])(c2c([H])c([H])c(C#C[H])c(O[H])c12)C([H])([H])[H]	8.33061e-07	6.07932	B	5.37714	B	0.262549
[truncated: 3,218 more rows]

## Sheet: Table S3
	Table S3. Test set, SMILES string, the corresponding experimental and predicted activities against MRSA for approach A.
	Source					Predicted
[truncated: 1,535 more rows]

## Sheet: Table S4
	Table S4. Training set, code, type and the actinomycete genus of the samples comprising the data set, the corresponding experimental and predicted activity classes against MRSA for approach B.
[truncated: 119 more rows]

[truncated: 2 more sheets: Table S5, Table S6]
